# Supplementary material for: A genome-wide association study identifies distinct variants associated with pulmonary function among European and African ancestries from the UK Biobank
Source: Commun Biol. 2023 Jan 14;6:49. doi: 10.1038/s42003-023-04443-8 (PMC9840173; doi:10.1038/s42003-023-04443-8)
Supplement: Supplementary file 6 — Supplementary Data 4 [file 42003_2023_4443_MOESM6_ESM.xlsx]

## Sheet: PulmonaryReported
Variant	Chrom	SigGroup	DATEADDEDTOCATALOG	PUBMEDID	FIRSTAUTHOR	DATE	JOURNAL	LINK	STUDY	DISEASE_TRAIT	INITIALSAMPLESIZE	REPLICATIONSAMPLESIZE	REGION	CHR_ID	CHR_POS	REPORTEDGENE_S_	MAPPED_GENE	UPSTREAM_GENE_ID	DOWNSTREAM_GENE_ID	SNP_GENE_IDS	UPSTREAM_GENE_DISTANCE	DOWNSTREAM_GENE_DISTANCE	STRONGESTSNP_RISKALLELE	MERGED	SNP_ID_CURRENT	CONTEXT	INTERGENIC	RISKALLELEFREQUENCY	P_VALUE	PVALUE_MLOG	P_VALUE_TEXT_	OROrBETA	x95_CI_TEXT_	PLATFORM_SNPSPASSINGQC_	CNV
rs10037493	5	EUR	2019-05-01	30804561	Sakornsakolpat P	2019-02-25	Nat Genet	www.ncbi.nlm.nih.gov/pubmed/30804561	Genetic landscape of chronic obstructive pulmonary disease identifies heterogeneous cell-type and phenotype associations.	Chronic obstructive pulmonary disease	35,735 cases, 222,076 controls	NA	5q32	5	148475407	HTR4	HTR4			ENSG00000164270			rs10037493-C	0	10037493	intron_variant	0	0.55	3e-33	32.5229		1.13	[1.10-1.15]	Affymetrix, Illumina [6224355] (imputed)	N
rs1024323	4	EUR	2019-03-28	30643251	Liu M	2019-01-14	Nat Genet	www.ncbi.nlm.nih.gov/pubmed/30643251	Association studies of up to 1.2 million individuals yield new insights into the genetic etiology of tobacco and alcohol use.	Smoking behaviour (cigarettes smoked per day)	up to 377,334 European ancestry individuals	NA	4p16.3	4	3004316	NR	GRK4			ENSG00000125388			rs1024323-T	0	1024323	missense_variant	0	0.382	9e-09	8.04576		0.0144159	[0.0095-0.0193] unit decrease	NR [~ 10000000] (imputed)	N
rs10283100	8	EUR	2019-02-08	30595370	Kichaev G	2018-12-27	Am J Hum Genet	www.ncbi.nlm.nih.gov/pubmed/30595370	Leveraging Polygenic Functional Enrichment to Improve GWAS Power.	Lung function (FVC)	approximately 372,000 European ancestry individuals	NA	8q24.12	8	119583783		ENPP2			ENSG00000136960			rs10283100-?	0	10283100	missense_variant	0		2e-08	7.69897				NR [~ 8900000] (imputed)	N
rs10498635	14	EUR	2016-10-14	26634245	Lutz SM	2015-12-03	BMC Genet	www.ncbi.nlm.nih.gov/pubmed/26634245	A genome-wide association study identifies risk loci for spirometric measures among smokers of European and African ancestry.	Post bronchodilator FEV1/FVC ratio	10,094 European ancestry current and former smoker individuals, 3,260 African American current and former smoker individuals, 178 current and former smoker individuals	NA	14q32.12	14	92636964	RIN3	RIN3			ENSG00000100599			rs10498635-T	0	10498635	intron_variant	0	0.352	3e-07	6.52288		0.013	unit increase	Illumina [NR] (imputed)	N
rs10516526	4	EUR	2017-06-16	28166213	Wain LV	2017-02-06	Nat Genet	www.ncbi.nlm.nih.gov/pubmed/28166213	Genome-wide association analyses for lung function and chronic obstructive pulmonary disease identify new loci and potential druggable targets.	Lung function (FEV1)	48,943 European ancestry individuals.	57,176 European ancestry individuals, 38,199 individuals.	4q24	4	105767747	GSTCD	GSTCD, GSTCD-AS1, INTS12			ENSG00000138780, ENSG00000251175, ENSG00000138785			rs10516526-G	0	10516526	intron_variant	0	0.06	4e-08	7.39794		0.075	[0.048-0.102] unit increase	Affymetrix [up to 27624732] (imputed)	N
rs10516526	4	EUR	2017-06-16	28166213	Wain LV	2017-02-06	Nat Genet	www.ncbi.nlm.nih.gov/pubmed/28166213	Genome-wide association analyses for lung function and chronic obstructive pulmonary disease identify new loci and potential druggable targets.	Lung function (FVC)	48,943 European ancestry individuals.	57,176 European ancestry individuals, 38,199 individuals.	4q24	4	105767747	GSTCD	GSTCD, GSTCD-AS1, INTS12			ENSG00000138780, ENSG00000251175, ENSG00000138785			rs10516526-G	0	10516526	intron_variant	0	0.0628	8e-06	5.09691		0.061	[0.034-0.088] unit increase	Affymetrix [27624732] (imputed)	N
rs10516526	4	EUR	2009-12-28	20010834	Repapi E	2009-12-13	Nat Genet	www.ncbi.nlm.nih.gov/pubmed/20010834	Genome-wide association study identifies five loci associated with lung function.	Pulmonary function	20,288 European ancestry individuals	up to 54,276 European ancestry individuals	4q24	4	105767747	GSTCD	GSTCD, GSTCD-AS1, INTS12			ENSG00000138780, ENSG00000251175, ENSG00000138785			rs10516526-G	0	10516526	intron_variant	0	0.06	2e-23	22.699	(FEV1)	0.089	[0.071-0.107] s.d. increase	Affymetrix, Illumina [~ 2500000] (imputed)	N
rs10519203	15	EUR	2016-10-14	26634245	Lutz SM	2015-12-03	BMC Genet	www.ncbi.nlm.nih.gov/pubmed/26634245	A genome-wide association study identifies risk loci for spirometric measures among smokers of European and African ancestry.	Post bronchodilator FEV1/FVC ratio in COPD	5,439 European ancestry current and former smoker cases, 821 African American current and former smoker cases	NA	15q25.1	15	78521704	AGPHD1	HYKK			ENSG00000188266			rs10519203-A	0	10519203	intron_variant	0	0.595	5e-07	6.30103		0.012	NR unit increase	Illumina [NR] (imputed)	N
rs10519203	15	EUR	2015-09-22	25551457	Baumert J	2014-12-31	PLoS One	www.ncbi.nlm.nih.gov/pubmed/25551457	No evidence for genome-wide interactions on plasma fibrinogen by smoking, alcohol consumption and body mass index: results from meta-analyses of 80,607 subjects.	Fibrinogen levels (smoking status, alcohol consumption or body mass index interaction)	up to 80,607 European ancestry individuals	NA	15q25.1	15	78521704	LOC123688	HYKK			ENSG00000188266			rs10519203-A	0	10519203	intron_variant	0	0.648	6e-08	7.22185	(Smoking status)	0.048	[0.030-0.066] g/L decrease	Affymetrix, Illumina [~ 2600000] (imputed)	N
rs10519203	15	EUR	2016-10-14	26634245	Lutz SM	2015-12-03	BMC Genet	www.ncbi.nlm.nih.gov/pubmed/26634245	A genome-wide association study identifies risk loci for spirometric measures among smokers of European and African ancestry.	Post bronchodilator FEV1/FVC ratio	10,094 European ancestry current and former smoker individuals, 3,260 African American current and former smoker individuals, 178 current and former smoker individuals	NA	15q25.1	15	78521704	AGPHD1	HYKK			ENSG00000188266			rs10519203-A	0	10519203	intron_variant	0	0.638	2e-12	11.699		0.013	unit increase	Illumina [NR] (imputed)	N
rs10519203	15	EUR	2016-10-14	26634245	Lutz SM	2015-12-03	BMC Genet	www.ncbi.nlm.nih.gov/pubmed/26634245	A genome-wide association study identifies risk loci for spirometric measures among smokers of European and African ancestry.	Post bronchodilator FEV1	10,094 European ancestry current and former smoker individuals, 3,260 African American current and former smoker individuals, 178 current and former smoker individuals	NA	15q25.1	15	78521704	AGPHD1	HYKK			ENSG00000188266			rs10519203-A	0	10519203	intron_variant	0	0.637	6e-12	11.2218		0.062	NR unit increase	Illumina [NR] (imputed)	N
rs10519203	15	EUR	2019-03-28	30643251	Liu M	2019-01-14	Nat Genet	www.ncbi.nlm.nih.gov/pubmed/30643251	Association studies of up to 1.2 million individuals yield new insights into the genetic etiology of tobacco and alcohol use.	Smoking behaviour (cigarettes smoked per day)	up to 377,334 European ancestry individuals	NA	15q25.1	15	78521704	NR	HYKK			ENSG00000188266			rs10519203-A	0	10519203	intron_variant	0	0.655	3e-286	285.523		0.093618	[0.089-0.099] unit decrease	NR [~ 10000000] (imputed)	N
rs10519203	15	EUR	2019-03-28	30643251	Liu M	2019-01-14	Nat Genet	www.ncbi.nlm.nih.gov/pubmed/30643251	Association studies of up to 1.2 million individuals yield new insights into the genetic etiology of tobacco and alcohol use.	Cigarettes smoked per day (MTAG)	up to 403,928 European ancestry individuals	NA	15q25.1	15	78521704	NR	HYKK			ENSG00000188266			rs10519203-A	0	10519203	intron_variant	0	0.655	1e-262	262		0.0798364	[0.075-0.084] unit decrease	NR [9732723] (imputed)	N
rs10853981	19	EUR	2019-03-28	30643251	Liu M	2019-01-14	Nat Genet	www.ncbi.nlm.nih.gov/pubmed/30643251	Association studies of up to 1.2 million individuals yield new insights into the genetic etiology of tobacco and alcohol use.	Smoking initiation (ever regular vs never regular)	up to 1,232,091 European ancestry individuals	NA	19p13.3	19	4965053	NR	UHRF1 - KDM4B	ENSG00000276043	ENSG00000127663		2899	4060	rs10853981-A	0	10853981	intergenic_variant	1	0.33036	5e-08	7.30103	(Conditioned on chr19:4474725)	0.0147872	[0.0095-0.0201] unit increase	NR [~ 10000000] (imputed)	N
rs10965947	9	EUR	2018-11-01	30061609	Wyss AB	2018-07-30	Nat Commun	www.ncbi.nlm.nih.gov/pubmed/30061609	Multiethnic meta-analysis identifies ancestry-specific and cross-ancestry loci for pulmonary function.	Lung function (FEV1)	60,552 European ancestry individuals, 8,429 African individuals, 9,959 Korean ancestry individuals, 11,775 Hispanic individuals		9p21.3	9	23588585		AL445623.2			ENSG00000283982			rs10965947-?	0	10965947	intron_variant	0		4e-07	6.39794		12.2	[7.48-16.92] unit increase	Affymetrix, Illumina [10900000] (imputed)	N
rs10965947	9	EUR	2018-11-01	30061609	Wyss AB	2018-07-30	Nat Commun	www.ncbi.nlm.nih.gov/pubmed/30061609	Multiethnic meta-analysis identifies ancestry-specific and cross-ancestry loci for pulmonary function.	Lung function (FEV1/FVC)	60,552 European ancestry individuals, 8,429 African individuals, 9,959 Korean ancestry individuals, 11,775 Hispanic individuals		9p21.3	9	23588585	FLJ35282, ELAVL2	AL445623.2			ENSG00000283982			rs10965947-T	0	10965947	intron_variant	0	0.39	3e-09	8.52288		0.002	[0.0012-0.0028] unit increase	Affymetrix, Illumina [10900000] (imputed)	N
rs10965947	9	EUR	2019-10-25	31619474	Zhu Z	2019-10-17	Eur Respir J	www.ncbi.nlm.nih.gov/pubmed/31619474	Shared Genetics of Asthma and Mental Health Disorders: A Large-Scale Genome-Wide Cross-Trait Analysis.	Asthma	46,802 European ancestry cases, 347,481 European ancestry controls	23,948 European and unknown ancestry cases, 118,538 European and unknown ancestry controls	9p21.3	9	23588585	Intergenic	AL445623.2			ENSG00000283982			rs10965947-C	0	10965947	intron_variant	0	0.542255	3e-08	7.52288		1.03456	[1.02-1.05]	Affymetrix [8274727] (imputed)	N
rs11082304	18	EUR	2009-04-01	19247474	Caporaso N	2009-02-27	PLoS One	www.ncbi.nlm.nih.gov/pubmed/19247474	Genome-wide and candidate gene association study of cigarette smoking behaviors.	Smoking behavior	2,617 European ancestry smokers, 1,725 European ancestry controls	NA	18q11.2	18	23141009	CABLES1	CABLES1			ENSG00000134508			rs11082304-?	0	11082304	intron_variant	0	0.49	6e-06	5.22185	(SMKAGE)	0.03	[NR] years decrease	Illumina [~ 518000]	N
rs111455502	19	EUR	2019-02-08	30595370	Kichaev G	2018-12-27	Am J Hum Genet	www.ncbi.nlm.nih.gov/pubmed/30595370	Leveraging Polygenic Functional Enrichment to Improve GWAS Power.	Lung function (FVC)	approximately 372,000 European ancestry individuals	NA	19p13.2	19	8133597		FBN3			ENSG00000142449			rs111455502-?	0	111455502	intron_variant	0		4e-08	7.39794				NR [~ 8900000] (imputed)	N
rs11205303	1	EUR	2021-06-01	33909500	Moll M	2021-04-28	Am J Physiol Lung Cell Mol Physiol	www.ncbi.nlm.nih.gov/pubmed/33909500	A Systematic Analysis of Protein-altering Exonic Variants in Chronic Obstructive Pulmonary Disease.	Chronic obstructive pulmonary disease	up to 31,465 European ancestry cases, up to 203,688 European ancestry controls, up to 1,413 African ancestry cases, up to 6,080 African ancestry controls, up to 287 East Asian ancestry cases, up to 7,484 East Asian ancestry controls, up to 61 Hispanic cases, up to 613 Hispanic controls	NA	1q21.2	1	149934520	MTMR11	MTMR11			ENSG00000014914			rs11205303-C	0	11205303	missense_variant	0	0.4	8e-08	7.09691		1.06	[1.03 -1.08]	Illumina [at least 109036]	N
rs11264341	1	EUR	2019-02-08	30595370	Kichaev G	2018-12-27	Am J Hum Genet	www.ncbi.nlm.nih.gov/pubmed/30595370	Leveraging Polygenic Functional Enrichment to Improve GWAS Power.	Lung function (FVC)	approximately 372,000 European ancestry individuals	NA	1q22	1	155179017		AL713999.1, TRIM46			ENSG00000273088, ENSG00000163462			rs11264341-?	0	11264341	intron_variant	0		4e-13	12.3979				NR [~ 8900000] (imputed)	N
rs11627441	14	EUR	2016-10-14	26634245	Lutz SM	2015-12-03	BMC Genet	www.ncbi.nlm.nih.gov/pubmed/26634245	A genome-wide association study identifies risk loci for spirometric measures among smokers of European and African ancestry.	Post bronchodilator FEV1/FVC ratio	10,094 European ancestry current and former smoker individuals, 3,260 African American current and former smoker individuals, 178 current and former smoker individuals	NA	14q32.12	14	92632889	RIN3	RIN3			ENSG00000100599			rs11627441-A	0	11627441	intron_variant	0	0.162	4e-06	5.39794		0.011	unit increase	Illumina [NR] (imputed)	N
rs12190287	6	EUR	2019-02-08	30595370	Kichaev G	2018-12-27	Am J Hum Genet	www.ncbi.nlm.nih.gov/pubmed/30595370	Leveraging Polygenic Functional Enrichment to Improve GWAS Power.	Lung function (FEV1/FVC)	approximately 370,000 European ancestry individuals	NA	6q23.2	6	133893387		TCF21			ENSG00000118526			rs12190287-?	0	12190287	3_prime_UTR_variant	0		2e-12	11.699				NR [~ 8900000] (imputed)	N
rs12196724	6	EUR	2019-02-08	30595370	Kichaev G	2018-12-27	Am J Hum Genet	www.ncbi.nlm.nih.gov/pubmed/30595370	Leveraging Polygenic Functional Enrichment to Improve GWAS Power.	Lung function (FEV1/FVC)	approximately 370,000 European ancestry individuals	NA	6q23.2	6	133748647		TARID			ENSG00000227954			rs12196724-?	0	12196724	intron_variant	0		4e-11	10.3979				NR [~ 8900000] (imputed)	N
rs12477314	2	EUR	2011-10-16	21946350	Soler Artigas M	2011-09-25	Nat Genet	www.ncbi.nlm.nih.gov/pubmed/21946350	Genome-wide association and large-scale follow up identifies 16 new loci influencing lung function.	Pulmonary function	48,201 European ancestry individuals	46,411 European ancestry individuals	2q37.3	2	238955452	HDAC4	LINC01940 - HDAC4	ENSG00000227744	ENSG00000068024		29183	92716	rs12477314-T	0	12477314	regulatory_region_variant	1	0.2	2e-12	11.699	(FEV1/FVC)	0.041	[0.029-0.053] unit increase	Affymetrix, Illumina [~ 2500000] (imputed)	N
rs12477314	2	EUR	2011-10-18	21946350	Soler Artigas M	2011-09-25	Nat Genet	www.ncbi.nlm.nih.gov/pubmed/21946350	Genome-wide association and large-scale follow up identifies 16 new loci influencing lung function.	Pulmonary function	48,201 European ancestry individuals	46,411 European ancestry individuals	2q37.3	2	238955452	HDAC4	LINC01940 - HDAC4	ENSG00000227744	ENSG00000068024		29183	92716	rs12477314-T	0	12477314	regulatory_region_variant	1	0.2	1e-07	7	(FEV1)	0.028	[0.018-0.038] unit increase	Affymetrix, Illumina [~ 2500000] (imputed)	N
rs12477314	2	EUR	2013-02-27	23284291	Hancock DB	2012-12-20	PLoS Genet	www.ncbi.nlm.nih.gov/pubmed/23284291	Genome-wide joint meta-analysis of SNP and SNP-by-smoking interaction identifies novel loci for pulmonary function.	Pulmonary function (smoking interaction)	50,047 European ancestry individuals	NA	2q37.3	2	238955452	HDAC4	LINC01940 - HDAC4	ENSG00000227744	ENSG00000068024		29183	92716	rs12477314-?	0	12477314	regulatory_region_variant	1		2e-07	6.69897	(FEV1/FVC, Pack-years)			NR [~ 2500000] (imputed)	N
rs12504628	4	EUR	2016-10-14	26634245	Lutz SM	2015-12-03	BMC Genet	www.ncbi.nlm.nih.gov/pubmed/26634245	A genome-wide association study identifies risk loci for spirometric measures among smokers of European and African ancestry.	Post bronchodilator FEV1/FVC ratio in COPD	5,439 European ancestry current and former smoker cases, 821 African American current and former smoker cases	NA	4q31.21	4	144515172	Intergenic	AC098588.3, AC098588.2			ENSG00000285783, ENSG00000285713			rs12504628-T	0	12504628	intron_variant	0	0.614	1e-06	6		0.012	NR unit decrease	Illumina [NR] (imputed)	N
rs12504628	4	EUR	2016-10-14	26634245	Lutz SM	2015-12-03	BMC Genet	www.ncbi.nlm.nih.gov/pubmed/26634245	A genome-wide association study identifies risk loci for spirometric measures among smokers of European and African ancestry.	Post bronchodilator FEV1/FVC ratio	10,094 European ancestry current and former smoker individuals, 3,260 African American current and former smoker individuals, 178 current and former smoker individuals	NA	4q31.21	4	144515172	Intergenic	AC098588.3, AC098588.2			ENSG00000285783, ENSG00000285713			rs12504628-T	0	12504628	intron_variant	0	0.641	9e-18	17.0458		0.017	unit decrease	Illumina [NR] (imputed)	N
rs12504628	4	EUR	2016-10-14	26634245	Lutz SM	2015-12-03	BMC Genet	www.ncbi.nlm.nih.gov/pubmed/26634245	A genome-wide association study identifies risk loci for spirometric measures among smokers of European and African ancestry.	Post bronchodilator FEV1	10,094 European ancestry current and former smoker individuals, 3,260 African American current and former smoker individuals, 178 current and former smoker individuals	NA	4q31.21	4	144515172	Intergenic	AC098588.3, AC098588.2			ENSG00000285783, ENSG00000285713			rs12504628-T	0	12504628	intron_variant	0	0.639	9e-14	13.0458		0.071	NR unit decrease	Illumina [NR] (imputed)	N
rs12504628	4	EUR	2009-12-28	20010834	Repapi E	2009-12-13	Nat Genet	www.ncbi.nlm.nih.gov/pubmed/20010834	Genome-wide association study identifies five loci associated with lung function.	Pulmonary function	20,288 European ancestry individuals	up to 54,276 European ancestry individuals	4q31.21	4	144515172	HHIP	AC098588.3, AC098588.2			ENSG00000285783, ENSG00000285713			rs12504628-T	0	12504628	intron_variant	0	0.56	6e-13	12.2218	(FEV1/FVC)	0.077	[0.055-0.099] s.d. decrease	Affymetrix, Illumina [~ 2500000] (imputed)	N
rs12684650	9	EUR	2019-02-08	30595370	Kichaev G	2018-12-27	Am J Hum Genet	www.ncbi.nlm.nih.gov/pubmed/30595370	Leveraging Polygenic Functional Enrichment to Improve GWAS Power.	Lung function (FVC)	approximately 372,000 European ancestry individuals	NA	9q34.3	9	136218808		QSOX2			ENSG00000165661			rs12684650-?	0	12684650	splice_region_variant	0		1e-26	26				NR [~ 8900000] (imputed)	N
rs12698403	7	EUR	2019-03-27	30804560	Shrine N	2019-02-25	Nat Genet	www.ncbi.nlm.nih.gov/pubmed/30804560	New genetic signals for lung function highlight pathways and chronic obstructive pulmonary disease associations across multiple ancestries.	Lung function (FVC)	321,047 European ancestry individuals	79,005 European ancestry individuals	7q36.3	7	156334552	LOC285889	AC093813.1 - LINC01006	ENSG00000270584	ENSG00000182648		70750	54370	rs12698403-A	0	12698403	intergenic_variant	1	0.4418	2e-12	11.699		0.0167	[0.012-0.021] unit decrease	Affymetrix [19819130] (imputed)	N
rs12698403	7	EUR	2019-03-27	30804560	Shrine N	2019-02-25	Nat Genet	www.ncbi.nlm.nih.gov/pubmed/30804560	New genetic signals for lung function highlight pathways and chronic obstructive pulmonary disease associations across multiple ancestries.	FEV1	321,047 European ancestry individuals	79,005 European ancestry individuals	7q36.3	7	156334552	LOC285889	AC093813.1 - LINC01006	ENSG00000270584	ENSG00000182648		70750	54370	rs12698403-A	0	12698403	intergenic_variant	1	0.4418	6e-31	30.2218		0.0274	[0.023-0.032] unit decrease	Affymetrix [19819130] (imputed)	N
rs12698403	7	EUR	2019-03-27	30804560	Shrine N	2019-02-25	Nat Genet	www.ncbi.nlm.nih.gov/pubmed/30804560	New genetic signals for lung function highlight pathways and chronic obstructive pulmonary disease associations across multiple ancestries.	Lung function (FEV1/FVC)	321,047 European ancestry individuals	79,005 European ancestry individuals	7q36.3	7	156334552	LOC285889	AC093813.1 - LINC01006	ENSG00000270584	ENSG00000182648		70750	54370	rs12698403-A	0	12698403	intergenic_variant	1	0.4418	1e-22	22		0.0236	[0.019-0.028] unit decrease	Affymetrix [19819130] (imputed)	N
rs12698403	7	EUR	2017-06-16	28166213	Wain LV	2017-02-06	Nat Genet	www.ncbi.nlm.nih.gov/pubmed/28166213	Genome-wide association analyses for lung function and chronic obstructive pulmonary disease identify new loci and potential druggable targets.	Lung function (FEV1)	48,943 European ancestry individuals.	57,176 European ancestry individuals, 38,199 individuals.	7q36.3	7	156334552	LOC389602, LOC285889	AC093813.1 - LINC01006	ENSG00000270584	ENSG00000182648		70750	54370	rs12698403-A	0	12698403	intergenic_variant	1	0.4436	1e-13	13		0.029	[0.021-0.037] unit decrease	Affymetrix [up to 27624732] (imputed)	N
rs12698403	7	EUR	2019-03-27	30804560	Shrine N	2019-02-25	Nat Genet	www.ncbi.nlm.nih.gov/pubmed/30804560	New genetic signals for lung function highlight pathways and chronic obstructive pulmonary disease associations across multiple ancestries.	Peak expiratory flow	321,047 European ancestry individuals	24,218 European ancestry individuals	7q36.3	7	156334552	LOC285889	AC093813.1 - LINC01006	ENSG00000270584	ENSG00000182648		70750	54370	rs12698403-A	0	12698403	intergenic_variant	1	0.4418	6e-26	25.2218		0.0268	[0.022-0.032] unit decrease	Affymetrix [19819130] (imputed)	N
rs12698403	7	EUR	2019-02-08	30595370	Kichaev G	2018-12-27	Am J Hum Genet	www.ncbi.nlm.nih.gov/pubmed/30595370	Leveraging Polygenic Functional Enrichment to Improve GWAS Power.	Lung function (FEV1/FVC)	approximately 370,000 European ancestry individuals	NA	7q36.3	7	156334552		AC093813.1 - LINC01006	ENSG00000270584	ENSG00000182648		70750	54370	rs12698403-?	0	12698403	intergenic_variant	1		6e-36	35.2218				NR [~ 8900000] (imputed)	N
rs12698403	7	EUR	2019-02-08	30595370	Kichaev G	2018-12-27	Am J Hum Genet	www.ncbi.nlm.nih.gov/pubmed/30595370	Leveraging Polygenic Functional Enrichment to Improve GWAS Power.	Lung function (FVC)	approximately 372,000 European ancestry individuals	NA	7q36.3	7	156334552		AC093813.1 - LINC01006	ENSG00000270584	ENSG00000182648		70750	54370	rs12698403-?	0	12698403	intergenic_variant	1		4e-13	12.3979				NR [~ 8900000] (imputed)	N
rs13044825	20	EUR	2019-02-08	30595370	Kichaev G	2018-12-27	Am J Hum Genet	www.ncbi.nlm.nih.gov/pubmed/30595370	Leveraging Polygenic Functional Enrichment to Improve GWAS Power.	Lung function (FVC)	approximately 372,000 European ancestry individuals	NA	20q13.12	20	46865179		AL354766.1 - EYA2	ENSG00000235922	ENSG00000064655		1075	29445	rs13044825-?	0	13044825	intergenic_variant	1		8e-30	29.0969				NR [~ 8900000] (imputed)	N
rs13116999	4	EUR	2019-03-27	30804560	Shrine N	2019-02-25	Nat Genet	www.ncbi.nlm.nih.gov/pubmed/30804560	New genetic signals for lung function highlight pathways and chronic obstructive pulmonary disease associations across multiple ancestries.	Lung function (FEV1/FVC)	321,047 European ancestry individuals	79,005 European ancestry individuals	4q31.21	4	144521212	HHIP-AS1	AC098588.3, AC098588.2			ENSG00000285783, ENSG00000285713			rs13116999-A	0	13116999	intron_variant	0	0.5379	7e-111	110.155		0.0535	[0.049-0.058] unit increase	Affymetrix [19819130] (imputed)	N
rs13116999	4	EUR	2019-03-27	30804560	Shrine N	2019-02-25	Nat Genet	www.ncbi.nlm.nih.gov/pubmed/30804560	New genetic signals for lung function highlight pathways and chronic obstructive pulmonary disease associations across multiple ancestries.	FEV1	321,047 European ancestry individuals	79,005 European ancestry individuals	4q31.21	4	144521212	HHIP-AS1	AC098588.3, AC098588.2			ENSG00000285783, ENSG00000285713			rs13116999-A	0	13116999	intron_variant	0	0.5379	1e-66	66		0.0404	[0.036-0.045] unit increase	Affymetrix [19819130] (imputed)	N
rs13116999	4	EUR	2016-10-14	26634245	Lutz SM	2015-12-03	BMC Genet	www.ncbi.nlm.nih.gov/pubmed/26634245	A genome-wide association study identifies risk loci for spirometric measures among smokers of European and African ancestry.	Post bronchodilator FEV1/FVC ratio	10,094 European ancestry current and former smoker individuals, 3,260 African American current and former smoker individuals, 178 current and former smoker individuals	NA	4q31.21	4	144521212	Intergenic	AC098588.3, AC098588.2			ENSG00000285783, ENSG00000285713			rs13116999-A	0	13116999	intron_variant	0	0.606	3e-09	8.52288		0.011	unit increase	Illumina [NR] (imputed)	N
rs13116999	4	EUR	2016-10-14	26634245	Lutz SM	2015-12-03	BMC Genet	www.ncbi.nlm.nih.gov/pubmed/26634245	A genome-wide association study identifies risk loci for spirometric measures among smokers of European and African ancestry.	Post bronchodilator FEV1	10,094 European ancestry current and former smoker individuals, 3,260 African American current and former smoker individuals, 178 current and former smoker individuals	NA	4q31.21	4	144521212	Intergenic	AC098588.3, AC098588.2			ENSG00000285783, ENSG00000285713			rs13116999-A	0	13116999	intron_variant	0	0.603	4e-08	7.39794		0.05	NR unit increase	Illumina [NR] (imputed)	N
rs13116999	4	EUR	2019-03-27	30804560	Shrine N	2019-02-25	Nat Genet	www.ncbi.nlm.nih.gov/pubmed/30804560	New genetic signals for lung function highlight pathways and chronic obstructive pulmonary disease associations across multiple ancestries.	Peak expiratory flow	321,047 European ancestry individuals	24,218 European ancestry individuals	4q31.21	4	144521212	HHIP-AS1	AC098588.3, AC098588.2			ENSG00000285783, ENSG00000285713			rs13116999-A	0	13116999	intron_variant	0	0.5379	3e-153	152.523		0.0665	[0.062-0.071] unit increase	Affymetrix [19819130] (imputed)	N
rs13116999	4	EUR	2019-03-27	30804560	Shrine N	2019-02-25	Nat Genet	www.ncbi.nlm.nih.gov/pubmed/30804560	New genetic signals for lung function highlight pathways and chronic obstructive pulmonary disease associations across multiple ancestries.	Lung function (FVC)	321,047 European ancestry individuals	79,005 European ancestry individuals	4q31.21	4	144521212	HHIP-AS1	AC098588.3, AC098588.2			ENSG00000285783, ENSG00000285713			rs13116999-A	0	13116999	intron_variant	0	0.5379	1e-10	10		0.0152	[0.01-0.02] unit increase	Affymetrix [19819130] (imputed)	N
rs13118928	4	EUR	2016-10-14	26634245	Lutz SM	2015-12-03	BMC Genet	www.ncbi.nlm.nih.gov/pubmed/26634245	A genome-wide association study identifies risk loci for spirometric measures among smokers of European and African ancestry.	Post bronchodilator FEV1/FVC ratio in COPD	5,439 European ancestry current and former smoker cases, 821 African American current and former smoker cases	NA	4q31.21	4	144565237	Intergenic	AC098588.3, AC098588.2			ENSG00000285783, ENSG00000285713			rs13118928-A	0	13118928	intron_variant	0	0.502	3e-06	5.52288		0.011	NR unit decrease	Illumina [NR] (imputed)	N
rs13118928	4	EUR	2016-10-14	26634245	Lutz SM	2015-12-03	BMC Genet	www.ncbi.nlm.nih.gov/pubmed/26634245	A genome-wide association study identifies risk loci for spirometric measures among smokers of European and African ancestry.	Post bronchodilator FEV1/FVC ratio	10,094 European ancestry current and former smoker individuals, 3,260 African American current and former smoker individuals, 178 current and former smoker individuals	NA	4q31.21	4	144565237	Intergenic	AC098588.3, AC098588.2			ENSG00000285783, ENSG00000285713			rs13118928-A	0	13118928	intron_variant	0	0.587	3e-16	15.5229		0.016	unit decrease	Illumina [NR] (imputed)	N
rs13118928	4	EUR	2016-10-14	26634245	Lutz SM	2015-12-03	BMC Genet	www.ncbi.nlm.nih.gov/pubmed/26634245	A genome-wide association study identifies risk loci for spirometric measures among smokers of European and African ancestry.	Post bronchodilator FEV1	10,094 European ancestry current and former smoker individuals, 3,260 African American current and former smoker individuals, 178 current and former smoker individuals	NA	4q31.21	4	144565237	Intergenic	AC098588.3, AC098588.2			ENSG00000285783, ENSG00000285713			rs13118928-A	0	13118928	intron_variant	0	0.586	1e-12	12		0.067	NR unit decrease	Illumina [NR] (imputed)	N
rs13118928	4	EUR	2010-03-17	20173748	Cho MH	2010-02-21	Nat Genet	www.ncbi.nlm.nih.gov/pubmed/20173748	Variants in FAM13A are associated with chronic obstructive pulmonary disease.	Chronic obstructive pulmonary disease	2,940 European ancestry cases, 1,380 European ancestry controls	502 European ancestry cases, 504 European ancestry controls, 1,110 cases, 2,698 controls	4q31.21	4	144565237	HHIP	AC098588.3, AC098588.2			ENSG00000285783, ENSG00000285713			rs13118928-?	0	13118928	intron_variant	0	0.4	5e-07	6.30103		1.25	[1.14-1.37]	Illumina [499578]	N
rs13141641	4	EUR	2016-10-14	26634245	Lutz SM	2015-12-03	BMC Genet	www.ncbi.nlm.nih.gov/pubmed/26634245	A genome-wide association study identifies risk loci for spirometric measures among smokers of European and African ancestry.	Post bronchodilator FEV1/FVC ratio in COPD	5,439 European ancestry current and former smoker cases, 821 African American current and former smoker cases	NA	4q31.21	4	144585304	Intergenic	AC098588.2, AC098588.3			ENSG00000285713, ENSG00000285783			rs13141641-T	0	13141641	intron_variant	0	0.608	3e-07	6.52288		0.012	NR unit decrease	Illumina [NR] (imputed)	N
rs13141641	4	EUR	2019-03-27	30804560	Shrine N	2019-02-25	Nat Genet	www.ncbi.nlm.nih.gov/pubmed/30804560	New genetic signals for lung function highlight pathways and chronic obstructive pulmonary disease associations across multiple ancestries.	FEV1	321,047 European ancestry individuals	79,005 European ancestry individuals	4q31.21	4	144585304	HHIP-AS1	AC098588.2, AC098588.3			ENSG00000285713, ENSG00000285783			rs13141641-T	0	13141641	intron_variant	0	0.601	4e-48	47.3979		0.0348	[0.03-0.04] unit decrease	Affymetrix [19819130] (imputed)	N
rs13141641	4	EUR	2019-03-27	30804560	Shrine N	2019-02-25	Nat Genet	www.ncbi.nlm.nih.gov/pubmed/30804560	New genetic signals for lung function highlight pathways and chronic obstructive pulmonary disease associations across multiple ancestries.	Lung function (FEV1/FVC)	321,047 European ancestry individuals	79,005 European ancestry individuals	4q31.21	4	144585304	HHIP-AS1	AC098588.2, AC098588.3			ENSG00000285713, ENSG00000285783			rs13141641-T	0	13141641	intron_variant	0	0.601	4e-184	183.398		0.0704	[0.066-0.075] unit decrease	Affymetrix [19819130] (imputed)	N
rs13141641	4	EUR	2015-06-01	25241909	Lee JH	2014-09-21	Respir Res	www.ncbi.nlm.nih.gov/pubmed/25241909	Genetic susceptibility for chronic bronchitis in chronic obstructive pulmonary disease.	Chronic bronchitis and chronic obstructive pulmonary disease	up to 1,662 European ancestry cases, up to 3,520 European ancestry smoker controls, 182 African American cases, 1,749 African American smoker controls	NA	4q31.21	4	144585304	HHIP-AS1	AC098588.2, AC098588.3			ENSG00000285713, ENSG00000285783			rs13141641-T	0	13141641	intron_variant	0	0.58	3e-06	5.52288	(EA)	1.27	[NR]	Illumina [NR] (imputed)	N
rs13141641	4	EUR	2016-10-14	26634245	Lutz SM	2015-12-03	BMC Genet	www.ncbi.nlm.nih.gov/pubmed/26634245	A genome-wide association study identifies risk loci for spirometric measures among smokers of European and African ancestry.	Post bronchodilator FEV1	10,094 European ancestry current and former smoker individuals, 3,260 African American current and former smoker individuals, 178 current and former smoker individuals	NA	4q31.21	4	144585304	Intergenic	AC098588.2, AC098588.3			ENSG00000285713, ENSG00000285783			rs13141641-T	0	13141641	intron_variant	0	0.63	4e-14	13.3979		0.072	NR unit decrease	Illumina [NR] (imputed)	N
rs13141641	4	EUR	2016-06-08	26030696	Cho MH	2015-06-01	Am J Respir Crit Care Med	www.ncbi.nlm.nih.gov/pubmed/26030696	A Genome-Wide Association Study of Emphysema and Airway Quantitative Imaging Phenotypes.	Emphysema imaging phenotypes	5,385 European ancestry chronic obstructive pulmonary disease cases, 901 African American chronic obstructive pulmonary disease cases, 3,613 European ancestry controls, 2,132 African American controls	NA	4q31.21	4	144585304	HHIP	AC098588.2, AC098588.3			ENSG00000285713, ENSG00000285783			rs13141641-T	0	13141641	intron_variant	0		2e-12	11.699	(%LAA-950, All)	0.12	[0.075-0.165] unit increase	Illumina [7600000] (imputed)	N
rs13141641	4	EUR	2016-06-08	26030696	Cho MH	2015-06-01	Am J Respir Crit Care Med	www.ncbi.nlm.nih.gov/pubmed/26030696	A Genome-Wide Association Study of Emphysema and Airway Quantitative Imaging Phenotypes.	Emphysema imaging phenotypes	5,385 European ancestry chronic obstructive pulmonary disease cases, 901 African American chronic obstructive pulmonary disease cases, 3,613 European ancestry controls, 2,132 African American controls	NA	4q31.21	4	144585304	HHIP	AC098588.2, AC098588.3			ENSG00000285713, ENSG00000285783			rs13141641-T	0	13141641	intron_variant	0		8e-10	9.09691	(Perc15, All)	2.2	[1.44-2.96] unit decrease	Illumina [7600000] (imputed)	N
rs13141641	4	EUR	2016-10-14	26634245	Lutz SM	2015-12-03	BMC Genet	www.ncbi.nlm.nih.gov/pubmed/26634245	A genome-wide association study identifies risk loci for spirometric measures among smokers of European and African ancestry.	Post bronchodilator FEV1/FVC ratio	10,094 European ancestry current and former smoker individuals, 3,260 African American current and former smoker individuals, 178 current and former smoker individuals	NA	4q31.21	4	144585304	Intergenic	AC098588.2, AC098588.3			ENSG00000285713, ENSG00000285783			rs13141641-T	0	13141641	intron_variant	0	0.632	1e-19	19		0.018	unit decrease	Illumina [NR] (imputed)	N
rs13141641	4	EUR	2014-10-17	24621683	Cho MH	2014-02-07	Lancet Respir Med	www.ncbi.nlm.nih.gov/pubmed/24621683	Risk loci for chronic obstructive pulmonary disease: a genome-wide association study and meta-analysis.	Chronic obstructive pulmonary disease (moderate to severe)	5,812 European ancestry cases, 3,955 European ancestry controls, 821 African American cases, 1,749 African American controls	2,651 cases and their relatives	4q31.21	4	144585304	HHIP	AC098588.2, AC098588.3			ENSG00000285713, ENSG00000285783			rs13141641-T	0	13141641	intron_variant	0	0.59	2e-12	11.699		1.27	[1.19-1.36]	Illumina [up to 701491] (imputed)	N
rs13141641	4	EUR	2014-10-17	24621683	Cho MH	2014-02-07	Lancet Respir Med	www.ncbi.nlm.nih.gov/pubmed/24621683	Risk loci for chronic obstructive pulmonary disease: a genome-wide association study and meta-analysis.	Chronic obstructive pulmonary disease (severe)	3,145 European ancestry cases, 3,955 European ancestry controls, 352 African American cases, 1,749 African American controls	2,651 cases and their relatives	4q31.21	4	144585304	HHIP	AC098588.2, AC098588.3			ENSG00000285713, ENSG00000285783			rs13141641-T	0	13141641	intron_variant	0	0.59	4e-15	14.3979		1.39	[1.28-1.51]	Illumina [up to 701491] (imputed)	N
rs13141641	4	EUR	2017-03-16	27669027	Boueiz A	2016-09-26	Am J Respir Crit Care Med	www.ncbi.nlm.nih.gov/pubmed/27669027	Genome-Wide Association Study of the Genetic Determinants of Emphysema Distribution.	Emphysema distribution in smoking	7,039 European ancestry individuals, 2,955 African American individuals, 1538 individuals	NA	4q31.21	4	144585304	HHIP	AC098588.2, AC098588.3			ENSG00000285713, ENSG00000285783			rs13141641-T	0	13141641	intron_variant	0	0.63	2e-11	10.699	(diff950)	0.09	NR unit increase	Illumina [at least 10657975] (imputed)	N
rs13141641	4	EUR	2017-03-16	27669027	Boueiz A	2016-09-26	Am J Respir Crit Care Med	www.ncbi.nlm.nih.gov/pubmed/27669027	Genome-Wide Association Study of the Genetic Determinants of Emphysema Distribution.	Emphysema distribution in smoking	7,039 European ancestry individuals, 2,955 African American individuals, 1538 individuals	NA	4q31.21	4	144585304	HHIP	AC098588.2, AC098588.3			ENSG00000285713, ENSG00000285783			rs13141641-T	0	13141641	intron_variant	0	0.62	6e-18	17.2218	(ratio950)	0.12	NR unit increase	Illumina [at least 10657975] (imputed)	N
rs13141641	4	EUR	2017-06-08	28166215	Hobbs BD	2017-02-06	Nat Genet	www.ncbi.nlm.nih.gov/pubmed/28166215	Genetic loci associated with chronic obstructive pulmonary disease overlap with loci for lung function and pulmonary fibrosis.	Chronic obstructive pulmonary disease	11,157 European ancestry cases, 36,699 European ancestry controls, 1,142 African American cases, 2,380 African American controls, 199 Korean ancestry cases, 6,741 Korean ancestry controls, 52 Hispanic cases, 548 Hispanic controls.	12,051 European ancestry cases, 11,111 European ancestry controls, 153 Korean ancestry cases, 205 Korean ancestry controls.	4q31.21	4	144585304	HHIP	AC098588.2, AC098588.3			ENSG00000285713, ENSG00000285783			rs13141641-T	0	13141641	intron_variant	0	0.59	9e-41	40.0458		1.22	[1.19,1.26]	Affymetrix, Illumina [NR] (imputed)	N
rs13141641	4	EUR	2011-12-15	22080838	Cho MH	2011-11-11	Hum Mol Genet	www.ncbi.nlm.nih.gov/pubmed/22080838	A genome-wide association study of COPD identifies a susceptibility locus on chromosome 19q13.	Chronic obstructive pulmonary disease	3,499 European ancestry cases, 1,922 European ancestry controls	983 cases, 1,876 sibling controls	4q31.21	4	144585304	HHIP	AC098588.2, AC098588.3			ENSG00000285713, ENSG00000285783			rs13141641-?	0	13141641	intron_variant	0		3e-07	6.52288		1.32	[1.14-1.54]	Illumina [797983]	N
rs13141641	4	EUR	2019-03-27	30804560	Shrine N	2019-02-25	Nat Genet	www.ncbi.nlm.nih.gov/pubmed/30804560	New genetic signals for lung function highlight pathways and chronic obstructive pulmonary disease associations across multiple ancestries.	Peak expiratory flow	321,047 European ancestry individuals	24,218 European ancestry individuals	4q31.21	4	144585304	HHIP-AS1	AC098588.2, AC098588.3			ENSG00000285713, ENSG00000285783			rs13141641-T	0	13141641	intron_variant	0	0.601	7e-126	125.155		0.0614	[0.056-0.066] unit decrease	Affymetrix [19819130] (imputed)	N
rs1344555	3	EUR	2011-10-18	21946350	Soler Artigas M	2011-09-25	Nat Genet	www.ncbi.nlm.nih.gov/pubmed/21946350	Genome-wide association and large-scale follow up identifies 16 new loci influencing lung function.	Pulmonary function	48,201 European ancestry individuals	46,411 European ancestry individuals	3q26.2	3	169582431	MECOM	MECOM			ENSG00000085276			rs1344555-T	0	1344555	intron_variant	0	0.21	3e-08	7.52288	(FEV1)	0.034	[0.022-0.046] unit decrease	Affymetrix, Illumina [~ 2500000] (imputed)	N
rs1344555	3	EUR	2013-02-27	23284291	Hancock DB	2012-12-20	PLoS Genet	www.ncbi.nlm.nih.gov/pubmed/23284291	Genome-wide joint meta-analysis of SNP and SNP-by-smoking interaction identifies novel loci for pulmonary function.	Pulmonary function (smoking interaction)	50,047 European ancestry individuals	NA	3q26.2	3	169582431	MECOM	MECOM			ENSG00000085276			rs1344555-?	0	1344555	intron_variant	0		4e-06	5.39794	(FEV1, Pack-years)			NR [~ 2500000] (imputed)	N
rs1416685	1	EUR	2019-03-27	30804560	Shrine N	2019-02-25	Nat Genet	www.ncbi.nlm.nih.gov/pubmed/30804560	New genetic signals for lung function highlight pathways and chronic obstructive pulmonary disease associations across multiple ancestries.	Lung function (FEV1/FVC)	321,047 European ancestry individuals	79,005 European ancestry individuals	1p32.3	1	50777702	FAF1	FAF1			ENSG00000185104			rs1416685-C	0	1416685	intron_variant	0	0.4053	6e-17	16.2218		0.0202	[0.015-0.025] unit increase	Affymetrix [19819130] (imputed)	N
rs1416685	1	EUR	2019-03-27	30804560	Shrine N	2019-02-25	Nat Genet	www.ncbi.nlm.nih.gov/pubmed/30804560	New genetic signals for lung function highlight pathways and chronic obstructive pulmonary disease associations across multiple ancestries.	FEV1	321,047 European ancestry individuals	79,005 European ancestry individuals	1p32.3	1	50777702	FAF1	FAF1			ENSG00000185104			rs1416685-C	0	1416685	intron_variant	0	0.4053	6e-12	11.2218		0.0162	[0.011-0.021] unit increase	Affymetrix [19819130] (imputed)	N
rs1416685	1	EUR	2019-03-27	30804560	Shrine N	2019-02-25	Nat Genet	www.ncbi.nlm.nih.gov/pubmed/30804560	New genetic signals for lung function highlight pathways and chronic obstructive pulmonary disease associations across multiple ancestries.	Peak expiratory flow	321,047 European ancestry individuals	24,218 European ancestry individuals	1p32.3	1	50777702	FAF1	FAF1			ENSG00000185104			rs1416685-C	0	1416685	intron_variant	0	0.4053	1e-37	37		0.0328	[0.028-0.038] unit increase	Affymetrix [19819130] (imputed)	N
rs1416685	1	EUR	2019-02-08	30595370	Kichaev G	2018-12-27	Am J Hum Genet	www.ncbi.nlm.nih.gov/pubmed/30595370	Leveraging Polygenic Functional Enrichment to Improve GWAS Power.	Lung function (FEV1/FVC)	approximately 370,000 European ancestry individuals	NA	1p32.3	1	50777702		FAF1			ENSG00000185104			rs1416685-?	0	1416685	intron_variant	0		9e-16	15.0458				NR [~ 8900000] (imputed)	N
rs143384	20	EUR	2019-03-27	30804560	Shrine N	2019-02-25	Nat Genet	www.ncbi.nlm.nih.gov/pubmed/30804560	New genetic signals for lung function highlight pathways and chronic obstructive pulmonary disease associations across multiple ancestries.	FEV1	321,047 European ancestry individuals	79,005 European ancestry individuals	20q11.22	20	35437976	UQCC1	GDF5			ENSG00000125965			rs143384-A	0	143384	5_prime_UTR_variant	0	0.5964	4e-12	11.3979		0.0165	[0.012-0.021] unit increase	Affymetrix [19819130] (imputed)	N
rs143384	20	EUR	2019-03-27	30804560	Shrine N	2019-02-25	Nat Genet	www.ncbi.nlm.nih.gov/pubmed/30804560	New genetic signals for lung function highlight pathways and chronic obstructive pulmonary disease associations across multiple ancestries.	Lung function (FVC)	321,047 European ancestry individuals	79,005 European ancestry individuals	20q11.22	20	35437976	UQCC1	GDF5			ENSG00000125965			rs143384-A	0	143384	5_prime_UTR_variant	0	0.5964	1e-23	23		0.0239	[0.019-0.029] unit increase	Affymetrix [19819130] (imputed)	N
rs143384	20	EUR	2019-03-27	30804560	Shrine N	2019-02-25	Nat Genet	www.ncbi.nlm.nih.gov/pubmed/30804560	New genetic signals for lung function highlight pathways and chronic obstructive pulmonary disease associations across multiple ancestries.	Peak expiratory flow	321,047 European ancestry individuals	24,218 European ancestry individuals	20q11.22	20	35437976	UQCC1	GDF5			ENSG00000125965			rs143384-A	0	143384	5_prime_UTR_variant	0	0.5964	1e-09	9		0.0156	[0.011-0.021] unit decrease	Affymetrix [19819130] (imputed)	N
rs143384	20	EUR	2019-02-08	30595370	Kichaev G	2018-12-27	Am J Hum Genet	www.ncbi.nlm.nih.gov/pubmed/30595370	Leveraging Polygenic Functional Enrichment to Improve GWAS Power.	Lung function (FVC)	approximately 372,000 European ancestry individuals	NA	20q11.22	20	35437976		GDF5			ENSG00000125965			rs143384-?	0	143384	5_prime_UTR_variant	0		2e-38	37.699				NR [~ 8900000] (imputed)	N
rs1441358	15	EUR	2019-03-27	30804560	Shrine N	2019-02-25	Nat Genet	www.ncbi.nlm.nih.gov/pubmed/30804560	New genetic signals for lung function highlight pathways and chronic obstructive pulmonary disease associations across multiple ancestries.	FEV1	321,047 European ancestry individuals	79,005 European ancestry individuals	15q23	15	71320175	THSD4	THSD4			ENSG00000187720			rs1441358-T	0	1441358	intron_variant	0	0.6642	4e-21	20.3979		0.0232	[0.018-0.028] unit increase	Affymetrix [19819130] (imputed)	N
rs1441358	15	EUR	2019-03-27	30804560	Shrine N	2019-02-25	Nat Genet	www.ncbi.nlm.nih.gov/pubmed/30804560	New genetic signals for lung function highlight pathways and chronic obstructive pulmonary disease associations across multiple ancestries.	Lung function (FEV1/FVC)	321,047 European ancestry individuals	79,005 European ancestry individuals	15q23	15	71320175	THSD4	THSD4			ENSG00000187720			rs1441358-T	0	1441358	intron_variant	0	0.6642	4e-145	144.398		0.0642	[0.059-0.069] unit increase	Affymetrix [19819130] (imputed)	N
rs1441358	15	EUR	2017-06-08	28166215	Hobbs BD	2017-02-06	Nat Genet	www.ncbi.nlm.nih.gov/pubmed/28166215	Genetic loci associated with chronic obstructive pulmonary disease overlap with loci for lung function and pulmonary fibrosis.	Chronic obstructive pulmonary disease	11,157 European ancestry cases, 36,699 European ancestry controls, 1,142 African American cases, 2,380 African American controls, 199 Korean ancestry cases, 6,741 Korean ancestry controls, 52 Hispanic cases, 548 Hispanic controls.	12,051 European ancestry cases, 11,111 European ancestry controls, 153 Korean ancestry cases, 205 Korean ancestry controls.	15q23	15	71320175	THSD4	THSD4			ENSG00000187720			rs1441358-G	0	1441358	intron_variant	0	0.33	8e-16	15.0969		1.13	[1.10,1.16]	Affymetrix, Illumina [NR] (imputed)	N
rs1441358	15	EUR	2019-03-27	30804560	Shrine N	2019-02-25	Nat Genet	www.ncbi.nlm.nih.gov/pubmed/30804560	New genetic signals for lung function highlight pathways and chronic obstructive pulmonary disease associations across multiple ancestries.	Peak expiratory flow	321,047 European ancestry individuals	24,218 European ancestry individuals	15q23	15	71320175	THSD4	THSD4			ENSG00000187720			rs1441358-T	0	1441358	intron_variant	0	0.6642	3e-55	54.5229		0.0417	[0.036-0.047] unit increase	Affymetrix [19819130] (imputed)	N
rs1441358	15	EUR	2019-05-01	30804561	Sakornsakolpat P	2019-02-25	Nat Genet	www.ncbi.nlm.nih.gov/pubmed/30804561	Genetic landscape of chronic obstructive pulmonary disease identifies heterogeneous cell-type and phenotype associations.	Chronic obstructive pulmonary disease	35,735 cases, 222,076 controls	NA	15q23	15	71320175	THSD4	THSD4			ENSG00000187720			rs1441358-G	0	1441358	intron_variant	0	0.34	7e-33	32.1549		1.13	[1.11-1.15]	Affymetrix, Illumina [6224355] (imputed)	N
rs1563553	5	EUR	2019-02-08	30595370	Kichaev G	2018-12-27	Am J Hum Genet	www.ncbi.nlm.nih.gov/pubmed/30595370	Leveraging Polygenic Functional Enrichment to Improve GWAS Power.	Lung function (FEV1/FVC)	approximately 370,000 European ancestry individuals	NA	5q14.3	5	83728891		HAPLN1 - AC020899.1	ENSG00000145681	ENSG00000242858		8036	17497	rs1563553-?	0	1563553	intergenic_variant	1		4e-08	7.39794				NR [~ 8900000] (imputed)	N
rs1595029	3	EUR	2017-06-16	28166213	Wain LV	2017-02-06	Nat Genet	www.ncbi.nlm.nih.gov/pubmed/28166213	Genome-wide association analyses for lung function and chronic obstructive pulmonary disease identify new loci and potential druggable targets.	Lung function (FEV1)	48,943 European ancestry individuals.	57,176 European ancestry individuals, 38,199 individuals.	3q25.32	3	158523978	RP11-538P18.2, AK097794	RSRC1			ENSG00000174891			rs1595029-C	0	1595029	intron_variant	0	0.48	4e-07	6.39794		0.034	[0.02-0.048] unit decrease	Affymetrix [up to 27624732] (imputed)	N
rs1595029	3	EUR	2017-06-16	28166213	Wain LV	2017-02-06	Nat Genet	www.ncbi.nlm.nih.gov/pubmed/28166213	Genome-wide association analyses for lung function and chronic obstructive pulmonary disease identify new loci and potential druggable targets.	Lung function (FVC)	48,943 European ancestry individuals.	57,176 European ancestry individuals, 38,199 individuals.	3q25.32	3	158523978	RP11-538P18.2, AK097794	RSRC1			ENSG00000174891			rs1595029-C	0	1595029	intron_variant	0	0.4798	1e-08	8		0.038	[0.024-0.052] unit decrease	Affymetrix [27624732] (imputed)	N
rs16909898	9	EUR	2010-01-13	20010835	Hancock DB	2009-12-13	Nat Genet	www.ncbi.nlm.nih.gov/pubmed/20010835	Meta-analyses of genome-wide association studies identify multiple loci associated with pulmonary function.	Pulmonary function	20,890 European ancestry individuals	16,178 European ancestry individuals	9q22.32	9	95468726	PTCH1	PTCH1			ENSG00000185920			rs16909898-A	0	16909898	intron_variant	0	0.9	5e-07	6.30103	(FEV1/FVC)	0.5	[NR] % increase	Affymetrix, Illumina [2534500] (imputed)	N
rs16909898	9	EUR	2013-02-27	23284291	Hancock DB	2012-12-20	PLoS Genet	www.ncbi.nlm.nih.gov/pubmed/23284291	Genome-wide joint meta-analysis of SNP and SNP-by-smoking interaction identifies novel loci for pulmonary function.	Pulmonary function (smoking interaction)	50,047 European ancestry individuals	NA	9q22.32	9	95468726	PTCH1	PTCH1			ENSG00000185920			rs16909898-?	0	16909898	intron_variant	0		8e-12	11.0969	(FEV1/FVC, Ever-smoking)			NR [~ 2500000] (imputed)	N
rs1701704	12	EUR	2021-02-25	32700739	Salinas YD	2020-07-23	Am J Epidemiol	www.ncbi.nlm.nih.gov/pubmed/32700739	Discovery and Mediation Analysis of Cross-Phenotype Associations With Asthma and Body Mass Index in 12q13.2.	Asthma	35,373 British ancestry cases, 270,572 British ancestry controls	NA	12q13.2	12	56018703	IKZF4	IKZF4			ENSG00000123411			rs1701704-G	0	1701704	intron_variant	0	0.3433	2e-14	13.699		1.07	[1.05-1.09]	Affymetrix [528797]	N
rs1701704	12	EUR	2011-08-27	21804548	Hirota T	2011-07-31	Nat Genet	www.ncbi.nlm.nih.gov/pubmed/21804548	Genome-wide association study identifies three new susceptibility loci for adult asthma in the Japanese population.	Asthma	1,532 Japanese ancestry cases, 3,304 Japanese ancestry controls	5,639 Japanese ancestry cases, 24,608 Japanese ancestry controls	12q13.2	12	56018703	IKZF4	IKZF4			ENSG00000123411			rs1701704-G	0	1701704	intron_variant	0	0.18	2e-13	12.699		1.19	[1.14-1.25]	Illumina [458847]	N
rs1701704	12	EUR	2019-10-04	30679032	Brazel DM	2018-12-06	Biol Psychiatry	www.ncbi.nlm.nih.gov/pubmed/30679032	Exome Chip Meta-analysis Fine Maps Causal Variants and Elucidates the Genetic Architecture of Rare Coding Variants in Smoking and Alcohol Use.	Smoking initiation (ever regular vs never regular)	up to 433,216 European ancestry individuals	NA	12q13.2	12	56018703	IKZF4	IKZF4			ENSG00000123411			rs1701704-G	0	1701704	intron_variant	0	0.341	3e-08	7.52288		0.0126	[0.0082-0.017] unit decrease	Illumina [~ 250000] (imputed)	N
rs1701704	12	EUR	2019-02-08	30595370	Kichaev G	2018-12-27	Am J Hum Genet	www.ncbi.nlm.nih.gov/pubmed/30595370	Leveraging Polygenic Functional Enrichment to Improve GWAS Power.	Lung function (FEV1/FVC)	approximately 370,000 European ancestry individuals	NA	12q13.2	12	56018703		IKZF4			ENSG00000123411			rs1701704-?	0	1701704	intron_variant	0		1e-19	19				NR [~ 8900000] (imputed)	N
rs1701704	12	EUR	2019-03-28	30643251	Liu M	2019-01-14	Nat Genet	www.ncbi.nlm.nih.gov/pubmed/30643251	Association studies of up to 1.2 million individuals yield new insights into the genetic etiology of tobacco and alcohol use.	Age of smoking initiation (MTAG)	up to 931,815 European ancestry individuals	NA	12q13.2	12	56018703	NR	IKZF4			ENSG00000123411			rs1701704-G	0	1701704	intron_variant	0	0.334	4e-11	10.3979		0.0102015	[0.0072-0.0132] unit increase	NR [9732723] (imputed)	N
rs17036129	4	EUR	2016-10-14	26634245	Lutz SM	2015-12-03	BMC Genet	www.ncbi.nlm.nih.gov/pubmed/26634245	A genome-wide association study identifies risk loci for spirometric measures among smokers of European and African ancestry.	Post bronchodilator FEV1	10,094 European ancestry current and former smoker individuals, 3,260 African American current and former smoker individuals, 178 current and former smoker individuals	NA	4q24	4	105703372	INTS12	INTS12, ARHGEF38			ENSG00000138785, ENSG00000236699			rs17036129-T	0	17036129	intron_variant	0	0.642	4e-06	5.39794		0.092	NR unit increase	Illumina [NR] (imputed)	N
rs17184313	14	EUR	2016-10-14	26634245	Lutz SM	2015-12-03	BMC Genet	www.ncbi.nlm.nih.gov/pubmed/26634245	A genome-wide association study identifies risk loci for spirometric measures among smokers of European and African ancestry.	Post bronchodilator FEV1/FVC ratio	10,094 European ancestry current and former smoker individuals, 3,260 African American current and former smoker individuals, 178 current and former smoker individuals	NA	14q32.12	14	92635906	RIN3	RIN3			ENSG00000100599			rs17184313-T	0	17184313	intron_variant	0	0.648	1e-07	7		0.013	unit increase	Illumina [NR] (imputed)	N
rs17280293	6	EUR	2019-03-27	30804560	Shrine N	2019-02-25	Nat Genet	www.ncbi.nlm.nih.gov/pubmed/30804560	New genetic signals for lung function highlight pathways and chronic obstructive pulmonary disease associations across multiple ancestries.	Lung function (FVC)	321,047 European ancestry individuals	79,005 European ancestry individuals	6q24.2	6	142367832	ADGRG6	ADGRG6			ENSG00000112414			rs17280293-A	0	17280293	missense_variant	0	0.973	9e-22	21.0458		0.0699	[0.056-0.084] unit increase	Affymetrix [19819130] (imputed)	N
rs17280293	6	EUR	2019-03-27	30804560	Shrine N	2019-02-25	Nat Genet	www.ncbi.nlm.nih.gov/pubmed/30804560	New genetic signals for lung function highlight pathways and chronic obstructive pulmonary disease associations across multiple ancestries.	Lung function (FEV1/FVC)	321,047 European ancestry individuals	79,005 European ancestry individuals	6q24.2	6	142367832	ADGRG6	ADGRG6			ENSG00000112414			rs17280293-A	0	17280293	missense_variant	0	0.973	2e-131	130.699		0.1803	[0.17-0.19] unit decrease	Affymetrix [19819130] (imputed)	N
rs17280293	6	EUR	2018-10-25	30049742	Terzikhan N	2018-07-26	Eur Respir J	www.ncbi.nlm.nih.gov/pubmed/30049742	Heritability and genome-wide association study of diffusing capacity of the lung.	Diffusing capacity of the lung for carbon monoxide traits	8,372 European ancestry individuals	NA	6q24.2	6	142367832	ADGRG6	ADGRG6			ENSG00000112414			rs17280293-A	0	17280293	missense_variant	0		1e-10	10	(DLCO per alveolar volume)	0.07	[0.048-0.092] unit decrease	Affymetrix, Illumina [NR]	N
rs17280293	6	EUR	2021-06-01	33909500	Moll M	2021-04-28	Am J Physiol Lung Cell Mol Physiol	www.ncbi.nlm.nih.gov/pubmed/33909500	A Systematic Analysis of Protein-altering Exonic Variants in Chronic Obstructive Pulmonary Disease.	Chronic obstructive pulmonary disease	up to 31,465 European ancestry cases, up to 203,688 European ancestry controls, up to 1,413 African ancestry cases, up to 6,080 African ancestry controls, up to 287 East Asian ancestry cases, up to 7,484 East Asian ancestry controls, up to 61 Hispanic cases, up to 613 Hispanic controls	NA	6q24.2	6	142367832	ADGRG6	ADGRG6			ENSG00000112414			rs17280293-A	0	17280293	missense_variant	0	0.97	8e-18	17.0969		1.32	[1.24 -1.41]	Illumina [at least 109036]	N
rs17280293	6	EUR	2019-03-27	30804560	Shrine N	2019-02-25	Nat Genet	www.ncbi.nlm.nih.gov/pubmed/30804560	New genetic signals for lung function highlight pathways and chronic obstructive pulmonary disease associations across multiple ancestries.	Peak expiratory flow	321,047 European ancestry individuals	24,218 European ancestry individuals	6q24.2	6	142367832	ADGRG6	ADGRG6			ENSG00000112414			rs17280293-A	0	17280293	missense_variant	0	0.973	2e-38	37.699		0.0999	[0.085-0.115] unit decrease	Affymetrix [19819130] (imputed)	N
rs17400325	2	EUR	2019-03-28	30643251	Liu M	2019-01-14	Nat Genet	www.ncbi.nlm.nih.gov/pubmed/30643251	Association studies of up to 1.2 million individuals yield new insights into the genetic etiology of tobacco and alcohol use.	Smoking initiation (ever regular vs never regular) (MTAG)	up to 1,359,002 European ancestry individuals	NA	2q31.2	2	177701185	NR	PDE11A-AS1, PDE11A, PDE11A			ENSG00000229941, ENSG00000128655, ENSG00000284741			rs17400325-C	0	17400325	missense_variant	0	0.0389	2e-10	9.69897		0.0177892	[0.012-0.023] unit decrease	NR [9732723] (imputed)	N
rs1800888	5	EUR	2019-03-27	30804560	Shrine N	2019-02-25	Nat Genet	www.ncbi.nlm.nih.gov/pubmed/30804560	New genetic signals for lung function highlight pathways and chronic obstructive pulmonary disease associations across multiple ancestries.	Lung function (FEV1/FVC)	321,047 European ancestry individuals	79,005 European ancestry individuals	5q32	5	148827322	ADRB2	ADRB2			ENSG00000169252			rs1800888-T	0	1800888	missense_variant	0	0.0147	2e-27	26.699		0.1081	[0.088-0.128] unit decrease	Affymetrix [19819130] (imputed)	N
rs1800888	5	EUR	2017-06-16	28166213	Wain LV	2017-02-06	Nat Genet	www.ncbi.nlm.nih.gov/pubmed/28166213	Genome-wide association analyses for lung function and chronic obstructive pulmonary disease identify new loci and potential druggable targets.	Lung function (FEV1)	48,943 European ancestry individuals.	57,176 European ancestry individuals, 38,199 individuals.	5q32	5	148827322	NR	ADRB2			ENSG00000169252			rs1800888-T	0	1800888	missense_variant	0	0.0152	7e-08	7.1549	(conditioned on rs7715901)	0.088	[0.057-0.119] unit decrease	Affymetrix [up to 27624732] (imputed)	N
rs1800888	5	EUR	2021-06-01	33909500	Moll M	2021-04-28	Am J Physiol Lung Cell Mol Physiol	www.ncbi.nlm.nih.gov/pubmed/33909500	A Systematic Analysis of Protein-altering Exonic Variants in Chronic Obstructive Pulmonary Disease.	Chronic obstructive pulmonary disease	up to 31,465 European ancestry cases, up to 203,688 European ancestry controls, up to 1,413 African ancestry cases, up to 6,080 African ancestry controls, up to 287 East Asian ancestry cases, up to 7,484 East Asian ancestry controls, up to 61 Hispanic cases, up to 613 Hispanic controls	NA	5q32	5	148827322	ADRB2	ADRB2			ENSG00000169252			rs1800888-T	0	1800888	missense_variant	0	0.014	9e-13	12.0458		1.32	[1.22 -1.42]	Illumina [at least 109036]	N
rs1800888	5	EUR	2019-03-27	30804560	Shrine N	2019-02-25	Nat Genet	www.ncbi.nlm.nih.gov/pubmed/30804560	New genetic signals for lung function highlight pathways and chronic obstructive pulmonary disease associations across multiple ancestries.	Peak expiratory flow	321,047 European ancestry individuals	24,218 European ancestry individuals	5q32	5	148827322	ADRB2	ADRB2			ENSG00000169252			rs1800888-T	0	1800888	missense_variant	0	0.0147	2e-16	15.699		0.0849	[0.065-0.105] unit decrease	Affymetrix [19819130] (imputed)	N
rs1800888	5	EUR	2019-03-27	30804560	Shrine N	2019-02-25	Nat Genet	www.ncbi.nlm.nih.gov/pubmed/30804560	New genetic signals for lung function highlight pathways and chronic obstructive pulmonary disease associations across multiple ancestries.	FEV1	321,047 European ancestry individuals	79,005 European ancestry individuals	5q32	5	148827322	ADRB2	ADRB2			ENSG00000169252			rs1800888-T	0	1800888	missense_variant	0	0.0147	6e-18	17.2218		0.0844	[0.065-0.104] unit decrease	Affymetrix [19819130] (imputed)	N
rs1800888	5	EUR	2019-02-08	30595370	Kichaev G	2018-12-27	Am J Hum Genet	www.ncbi.nlm.nih.gov/pubmed/30595370	Leveraging Polygenic Functional Enrichment to Improve GWAS Power.	Lung function (FEV1/FVC)	approximately 370,000 European ancestry individuals	NA	5q32	5	148827322		ADRB2			ENSG00000169252			rs1800888-?	0	1800888	missense_variant	0		9e-39	38.0458				NR [~ 8900000] (imputed)	N
rs1828591	4	EUR	2016-10-14	26634245	Lutz SM	2015-12-03	BMC Genet	www.ncbi.nlm.nih.gov/pubmed/26634245	A genome-wide association study identifies risk loci for spirometric measures among smokers of European and African ancestry.	Post bronchodilator FEV1/FVC ratio in COPD	5,439 European ancestry current and former smoker cases, 821 African American current and former smoker cases	NA	4q31.21	4	144559628	Intergenic	AC098588.2, AC098588.3			ENSG00000285713, ENSG00000285783			rs1828591-A	0	1828591	intron_variant	0	0.502	4e-06	5.39794		0.011	NR unit decrease	Illumina [NR] (imputed)	N
rs1828591	4	EUR	2016-10-14	26634245	Lutz SM	2015-12-03	BMC Genet	www.ncbi.nlm.nih.gov/pubmed/26634245	A genome-wide association study identifies risk loci for spirometric measures among smokers of European and African ancestry.	Post bronchodilator FEV1	10,094 European ancestry current and former smoker individuals, 3,260 African American current and former smoker individuals, 178 current and former smoker individuals	NA	4q31.21	4	144559628	Intergenic	AC098588.2, AC098588.3			ENSG00000285713, ENSG00000285783			rs1828591-A	0	1828591	intron_variant	0	0.535	4e-09	8.39794		0.051	NR unit decrease	Illumina [NR] (imputed)	N
rs1828591	4	EUR	2016-10-14	26634245	Lutz SM	2015-12-03	BMC Genet	www.ncbi.nlm.nih.gov/pubmed/26634245	A genome-wide association study identifies risk loci for spirometric measures among smokers of European and African ancestry.	Post bronchodilator FEV1/FVC ratio	10,094 European ancestry current and former smoker individuals, 3,260 African American current and former smoker individuals, 178 current and former smoker individuals	NA	4q31.21	4	144559628	Intergenic	AC098588.2, AC098588.3			ENSG00000285713, ENSG00000285783			rs1828591-A	0	1828591	intron_variant	0	0.534	3e-12	11.5229		0.012	unit decrease	Illumina [NR] (imputed)	N
rs1828591	4	EUR	2009-03-31	19300482	Pillai SG	2009-03-20	PLoS Genet	www.ncbi.nlm.nih.gov/pubmed/19300482	A genome-wide association study in chronic obstructive pulmonary disease (COPD): identification of two major susceptibility loci.	Chronic obstructive pulmonary disease	823 cases, 810 controls	1,891 European ancestry individuals from 606 families, 389 European ancestry cases, 472 European ancestry controls, 949 individuals from 127 families	4q31.21	4	144559628	HHIP	AC098588.2, AC098588.3			ENSG00000285713, ENSG00000285783			rs1828591-?	0	1828591	intron_variant	0		1e-07	7		1.38	[1.17-1.63]	Illumina [493609]	N
rs1990950	5	EUR	2017-06-16	28166213	Wain LV	2017-02-06	Nat Genet	www.ncbi.nlm.nih.gov/pubmed/28166213	Genome-wide association analyses for lung function and chronic obstructive pulmonary disease identify new loci and potential druggable targets.	Lung function (FEV1/FVC)	48,943 European ancestry individuals	57,176 European ancestry individuals, 38,199 individuals.	5q33.3	5	157493748	ADAM19	ADAM19			ENSG00000135074			rs1990950-T	0	1990950	intron_variant	0	0.3906	3e-11	10.5229		0.045	[0.031-0.059] unit increase	Affymetrix [27624732] (imputed)	N
rs2044029	15	EUR	2012-09-26	22837378	Wilk JB	2012-07-26	Am J Respir Crit Care Med	www.ncbi.nlm.nih.gov/pubmed/22837378	Genome-wide association studies identify CHRNA5/3 and HTR4 in the development of airflow obstruction.	Airflow obstruction	up to 3,368 European ancestry cases, up to 29,507 European ancestry controls	331 European ancestry cases, 2,550 European ancestry controls	15q23	15	71387620	THSD4	THSD4			ENSG00000187720			rs2044029-A	0	2044029	intron_variant	0	0.4	1e-07	7	(All)	1.17	[NR]	Affymetrix, Illumina [up to 2500000] (imputed)	N
rs2271804	10	EUR	2019-02-08	30595370	Kichaev G	2018-12-27	Am J Hum Genet	www.ncbi.nlm.nih.gov/pubmed/30595370	Leveraging Polygenic Functional Enrichment to Improve GWAS Power.	Lung function (FVC)	approximately 372,000 European ancestry individuals	NA	10p13	10	12210218		CDC123			ENSG00000151465			rs2271804-?	0	2271804	intron_variant	0		2e-14	13.699				NR [~ 8900000] (imputed)	N
rs2294214	6	EUR	2019-02-08	30595370	Kichaev G	2018-12-27	Am J Hum Genet	www.ncbi.nlm.nih.gov/pubmed/30595370	Leveraging Polygenic Functional Enrichment to Improve GWAS Power.	Lung function (FVC)	approximately 372,000 European ancestry individuals	NA	6p22.3	6	22056694		CASC15			ENSG00000272168			rs2294214-?	0	2294214	splice_region_variant	0		4e-12	11.3979				NR [~ 8900000] (imputed)	N
rs2345443	16	EUR	2019-03-27	30804560	Shrine N	2019-02-25	Nat Genet	www.ncbi.nlm.nih.gov/pubmed/30804560	New genetic signals for lung function highlight pathways and chronic obstructive pulmonary disease associations across multiple ancestries.	FEV1	321,047 European ancestry individuals	79,005 European ancestry individuals	16q23.1	16	78191736	WWOX	WWOX			ENSG00000186153			rs2345443-A	0	2345443	intron_variant	0	0.3114	3e-18	17.5229		0.0221	[0.017-0.027] unit increase	Affymetrix [19819130] (imputed)	N
rs2345443	16	EUR	2019-03-27	30804560	Shrine N	2019-02-25	Nat Genet	www.ncbi.nlm.nih.gov/pubmed/30804560	New genetic signals for lung function highlight pathways and chronic obstructive pulmonary disease associations across multiple ancestries.	Lung function (FVC)	321,047 European ancestry individuals	79,005 European ancestry individuals	16q23.1	16	78191736	WWOX	WWOX			ENSG00000186153			rs2345443-A	0	2345443	intron_variant	0	0.3114	1e-12	12		0.0181	[0.013-0.023] unit increase	Affymetrix [19819130] (imputed)	N
rs2345443	16	EUR	2019-03-27	30804560	Shrine N	2019-02-25	Nat Genet	www.ncbi.nlm.nih.gov/pubmed/30804560	New genetic signals for lung function highlight pathways and chronic obstructive pulmonary disease associations across multiple ancestries.	Peak expiratory flow	321,047 European ancestry individuals	24,218 European ancestry individuals	16q23.1	16	78191736	WWOX	WWOX			ENSG00000186153			rs2345443-A	0	2345443	intron_variant	0	0.3114	2e-13	12.699		0.0199	[0.015-0.025] unit increase	Affymetrix [19819130] (imputed)	N
rs2345443	16	EUR	2019-02-08	30595370	Kichaev G	2018-12-27	Am J Hum Genet	www.ncbi.nlm.nih.gov/pubmed/30595370	Leveraging Polygenic Functional Enrichment to Improve GWAS Power.	Lung function (FVC)	approximately 372,000 European ancestry individuals	NA	16q23.1	16	78191736		WWOX			ENSG00000186153			rs2345443-?	0	2345443	intron_variant	0		1e-12	12				NR [~ 8900000] (imputed)	N
rs2544536	2	EUR	2019-03-27	30804560	Shrine N	2019-02-25	Nat Genet	www.ncbi.nlm.nih.gov/pubmed/30804560	New genetic signals for lung function highlight pathways and chronic obstructive pulmonary disease associations across multiple ancestries.	Lung function (FEV1/FVC)	321,047 European ancestry individuals	79,005 European ancestry individuals	2p24.3	2	15766730	LOC101926966	LINC01804 - AC113608.2	ENSG00000231031	ENSG00000237326		22391	35017	rs2544536-T	0	2544536	regulatory_region_variant	1	0.4881	4e-24	23.3979		0.0239	[0.019-0.029] unit decrease	Affymetrix [19819130] (imputed)	N
rs2544536	2	EUR	2019-03-27	30804560	Shrine N	2019-02-25	Nat Genet	www.ncbi.nlm.nih.gov/pubmed/30804560	New genetic signals for lung function highlight pathways and chronic obstructive pulmonary disease associations across multiple ancestries.	FEV1	321,047 European ancestry individuals	79,005 European ancestry individuals	2p24.3	2	15766730	LOC101926966	LINC01804 - AC113608.2	ENSG00000231031	ENSG00000237326		22391	35017	rs2544536-T	0	2544536	regulatory_region_variant	1	0.4881	1e-20	20		0.0216	[0.017-0.026] unit decrease	Affymetrix [19819130] (imputed)	N
rs2544536	2	EUR	2019-03-27	30804560	Shrine N	2019-02-25	Nat Genet	www.ncbi.nlm.nih.gov/pubmed/30804560	New genetic signals for lung function highlight pathways and chronic obstructive pulmonary disease associations across multiple ancestries.	Peak expiratory flow	321,047 European ancestry individuals	24,218 European ancestry individuals	2p24.3	2	15766730	LOC101926966	LINC01804 - AC113608.2	ENSG00000231031	ENSG00000237326		22391	35017	rs2544536-T	0	2544536	regulatory_region_variant	1	0.4881	4e-17	16.3979		0.0212	[0.016-0.026] unit decrease	Affymetrix [19819130] (imputed)	N
rs2544536	2	EUR	2019-03-27	30804560	Shrine N	2019-02-25	Nat Genet	www.ncbi.nlm.nih.gov/pubmed/30804560	New genetic signals for lung function highlight pathways and chronic obstructive pulmonary disease associations across multiple ancestries.	Lung function (FVC)	321,047 European ancestry individuals	79,005 European ancestry individuals	2p24.3	2	15766730	LOC101926966	LINC01804 - AC113608.2	ENSG00000231031	ENSG00000237326		22391	35017	rs2544536-T	0	2544536	regulatory_region_variant	1	0.4881	2e-06	5.69897		0.0111	[0.0066-0.0156] unit decrease	Affymetrix [19819130] (imputed)	N
rs2544536	2	EUR	2019-02-08	30595370	Kichaev G	2018-12-27	Am J Hum Genet	www.ncbi.nlm.nih.gov/pubmed/30595370	Leveraging Polygenic Functional Enrichment to Improve GWAS Power.	Lung function (FEV1/FVC)	approximately 370,000 European ancestry individuals	NA	2p24.3	2	15766730		LINC01804 - AC113608.2	ENSG00000231031	ENSG00000237326		22391	35017	rs2544536-?	0	2544536	regulatory_region_variant	1		4e-28	27.3979				NR [~ 8900000] (imputed)	N
rs2579762	10	EUR	2021-04-23	33106845	Kim W	2020-10-27	Am J Epidemiol	www.ncbi.nlm.nih.gov/pubmed/33106845	Genome-wide Gene-by-smoking Interaction Study of Chronic Obstructive Pulmonary Disease.	Chronic obstructive pulmonary disease x ever smoker interaction (2df)	21,077 European ancestry cases, 179,689 European ancestry controls	NA	10q22.3	10	76559121	NR	AC024603.1, LRMDA			ENSG00000269256, ENSG00000148655			rs2579762-C	0	2579762	3_prime_UTR_variant	0	0.46	5e-10	9.30103			[NR]	Affymetrix [9886854] (imputed)	N
rs2579762	10	EUR	2021-04-23	33106845	Kim W	2020-10-27	Am J Epidemiol	www.ncbi.nlm.nih.gov/pubmed/33106845	Genome-wide Gene-by-smoking Interaction Study of Chronic Obstructive Pulmonary Disease.	Chronic obstructive pulmonary disease x ever smoker interaction (main effect)	21,077 European ancestry cases, 179,689 European ancestry controls	NA	10q22.3	10	76559121	NR	AC024603.1, LRMDA			ENSG00000269256, ENSG00000148655			rs2579762-C	0	2579762	3_prime_UTR_variant	0	0.46	1e-07	7		1.09	[1.06-1.13]	Affymetrix [9886854] (imputed)	N
rs2579762	10	EUR	2021-04-23	33106845	Kim W	2020-10-27	Am J Epidemiol	www.ncbi.nlm.nih.gov/pubmed/33106845	Genome-wide Gene-by-smoking Interaction Study of Chronic Obstructive Pulmonary Disease.	Chronic obstructive pulmonary disease in never smokers	8,631 European ancestry cases, 120,544 European ancestry controls	NA	10q22.3	10	76559121	NR	AC024603.1, LRMDA			ENSG00000269256, ENSG00000148655			rs2579762-C	0	2579762	3_prime_UTR_variant	0	0.46	2e-07	6.69897		1.09	[1.05-1.13]	Affymetrix [9886854] (imputed)	N
rs2579762	10	EUR	2021-04-23	33106845	Kim W	2020-10-27	Am J Epidemiol	www.ncbi.nlm.nih.gov/pubmed/33106845	Genome-wide Gene-by-smoking Interaction Study of Chronic Obstructive Pulmonary Disease.	Chronic obstructive pulmonary disease x current smoker interaction (2df)	21,077 European ancestry cases, 179,689 European ancestry controls	NA	10q22.3	10	76559121	NR	AC024603.1, LRMDA			ENSG00000269256, ENSG00000148655			rs2579762-C	0	2579762	3_prime_UTR_variant	0	0.46	5e-10	9.30103			[NR]	Affymetrix [9886854] (imputed)	N
rs2579762	10	EUR	2021-04-23	33106845	Kim W	2020-10-27	Am J Epidemiol	www.ncbi.nlm.nih.gov/pubmed/33106845	Genome-wide Gene-by-smoking Interaction Study of Chronic Obstructive Pulmonary Disease.	Chronic obstructive pulmonary disease x current smoker interaction (main effect)	21,077 European ancestry cases, 179,689 European ancestry controls	NA	10q22.3	10	76559121	NR	AC024603.1, LRMDA			ENSG00000269256, ENSG00000148655			rs2579762-C	0	2579762	3_prime_UTR_variant	0	0.46	3e-10	9.52288		1.08	[1.05-1.1]	Affymetrix [9886854] (imputed)	N
rs2579762	10	EUR	2021-04-23	33106845	Kim W	2020-10-27	Am J Epidemiol	www.ncbi.nlm.nih.gov/pubmed/33106845	Genome-wide Gene-by-smoking Interaction Study of Chronic Obstructive Pulmonary Disease.	Chronic obstructive pulmonary disease in non-current smokers	16,488 European ancestry cases, 169,688 European ancestry controls	NA	10q22.3	10	76559121	NR	AC024603.1, LRMDA			ENSG00000269256, ENSG00000148655			rs2579762-C	0	2579762	3_prime_UTR_variant	0	0.46	4e-10	9.39794		1.08	[1.05-1.1]	Affymetrix [9886854] (imputed)	N
rs2579762	10	EUR	2019-05-01	30804561	Sakornsakolpat P	2019-02-25	Nat Genet	www.ncbi.nlm.nih.gov/pubmed/30804561	Genetic landscape of chronic obstructive pulmonary disease identifies heterogeneous cell-type and phenotype associations.	Chronic obstructive pulmonary disease	35,735 cases, 222,076 controls	NA	10q22.3	10	76559121	LRMDA	AC024603.1, LRMDA			ENSG00000269256, ENSG00000148655			rs2579762-C	0	2579762	3_prime_UTR_variant	0	0.47	3e-10	9.52288		1.06	[1.04-1.09]	Affymetrix, Illumina [6224355] (imputed)	N
rs2579762	10	EUR	2019-02-08	30595370	Kichaev G	2018-12-27	Am J Hum Genet	www.ncbi.nlm.nih.gov/pubmed/30595370	Leveraging Polygenic Functional Enrichment to Improve GWAS Power.	Lung function (FEV1/FVC)	approximately 370,000 European ancestry individuals	NA	10q22.3	10	76559121		AC024603.1, LRMDA			ENSG00000269256, ENSG00000148655			rs2579762-?	0	2579762	3_prime_UTR_variant	0		1e-21	21				NR [~ 8900000] (imputed)	N
rs2701110	12	EUR	2019-03-27	30804560	Shrine N	2019-02-25	Nat Genet	www.ncbi.nlm.nih.gov/pubmed/30804560	New genetic signals for lung function highlight pathways and chronic obstructive pulmonary disease associations across multiple ancestries.	Lung function (FEV1/FVC)	321,047 European ancestry individuals	79,005 European ancestry individuals	12q24.21	12	114232065	TBX5	AC010183.2 - LINC02459	ENSG00000257997	ENSG00000257476		118576	6905	rs2701110-A	0	2701110	intergenic_variant	1	0.1664	5e-09	8.30103		0.0189	[0.013-0.025] unit increase	Affymetrix [19819130] (imputed)	N
rs2701110	12	EUR	2019-03-27	30804560	Shrine N	2019-02-25	Nat Genet	www.ncbi.nlm.nih.gov/pubmed/30804560	New genetic signals for lung function highlight pathways and chronic obstructive pulmonary disease associations across multiple ancestries.	Peak expiratory flow	321,047 European ancestry individuals	24,218 European ancestry individuals	12q24.21	12	114232065	TBX5	AC010183.2 - LINC02459	ENSG00000257997	ENSG00000257476		118576	6905	rs2701110-A	0	2701110	intergenic_variant	1	0.1664	9e-13	12.0458		0.024	[0.017-0.031] unit increase	Affymetrix [19819130] (imputed)	N
rs2701110	12	EUR	2019-03-27	30804560	Shrine N	2019-02-25	Nat Genet	www.ncbi.nlm.nih.gov/pubmed/30804560	New genetic signals for lung function highlight pathways and chronic obstructive pulmonary disease associations across multiple ancestries.	Lung function (FVC)	321,047 European ancestry individuals	79,005 European ancestry individuals	12q24.21	12	114232065	TBX5	AC010183.2 - LINC02459	ENSG00000257997	ENSG00000257476		118576	6905	rs2701110-A	0	2701110	intergenic_variant	1	0.1664	2e-08	7.69897		0.0179	[0.012-0.024] unit increase	Affymetrix [19819130] (imputed)	N
rs2701110	12	EUR	2019-03-27	30804560	Shrine N	2019-02-25	Nat Genet	www.ncbi.nlm.nih.gov/pubmed/30804560	New genetic signals for lung function highlight pathways and chronic obstructive pulmonary disease associations across multiple ancestries.	FEV1	321,047 European ancestry individuals	79,005 European ancestry individuals	12q24.21	12	114232065	TBX5	AC010183.2 - LINC02459	ENSG00000257997	ENSG00000257476		118576	6905	rs2701110-A	0	2701110	intergenic_variant	1	0.1664	2e-16	15.699		0.0259	[0.02-0.032] unit increase	Affymetrix [19819130] (imputed)	N
rs2798641	6	EUR	2019-03-27	30804560	Shrine N	2019-02-25	Nat Genet	www.ncbi.nlm.nih.gov/pubmed/30804560	New genetic signals for lung function highlight pathways and chronic obstructive pulmonary disease associations across multiple ancestries.	FEV1	321,047 European ancestry individuals	79,005 European ancestry individuals	6q21	6	108946847	ARMC2	ARMC2			ENSG00000118690			rs2798641-T	0	2798641	intron_variant	0	0.1829	2e-26	25.699		0.0322	[0.026-0.038] unit decrease	Affymetrix [19819130] (imputed)	N
rs2798641	6	EUR	2019-03-27	30804560	Shrine N	2019-02-25	Nat Genet	www.ncbi.nlm.nih.gov/pubmed/30804560	New genetic signals for lung function highlight pathways and chronic obstructive pulmonary disease associations across multiple ancestries.	Lung function (FEV1/FVC)	321,047 European ancestry individuals	79,005 European ancestry individuals	6q21	6	108946847	ARMC2	ARMC2			ENSG00000118690			rs2798641-T	0	2798641	intron_variant	0	0.1829	4e-48	47.3979		0.045	[0.039-0.051] unit decrease	Affymetrix [19819130] (imputed)	N
rs2798641	6	EUR	2011-10-16	21946350	Soler Artigas M	2011-09-25	Nat Genet	www.ncbi.nlm.nih.gov/pubmed/21946350	Genome-wide association and large-scale follow up identifies 16 new loci influencing lung function.	Pulmonary function	48,201 European ancestry individuals	46,411 European ancestry individuals	6q21	6	108946847	ARMC2	ARMC2			ENSG00000118690			rs2798641-T	0	2798641	intron_variant	0	0.18	8e-09	8.09691	(FEV1/FVC)	0.041	[0.027-0.055] unit decrease	Affymetrix, Illumina [~ 2500000] (imputed)	N
rs2798641	6	EUR	2011-10-18	21946350	Soler Artigas M	2011-09-25	Nat Genet	www.ncbi.nlm.nih.gov/pubmed/21946350	Genome-wide association and large-scale follow up identifies 16 new loci influencing lung function.	Pulmonary function	48,201 European ancestry individuals	46,411 European ancestry individuals	6q21	6	108946847	ARMC2	ARMC2			ENSG00000118690			rs2798641-T	0	2798641	intron_variant	0	0.18	5e-06	5.30103	(FEV1)	0.03	[0.018-0.042] unit decrease	Affymetrix, Illumina [~ 2500000] (imputed)	N
rs2798641	6	EUR	2013-02-27	23284291	Hancock DB	2012-12-20	PLoS Genet	www.ncbi.nlm.nih.gov/pubmed/23284291	Genome-wide joint meta-analysis of SNP and SNP-by-smoking interaction identifies novel loci for pulmonary function.	Pulmonary function (smoking interaction)	50,047 European ancestry individuals	NA	6q21	6	108946847	ARMC2	ARMC2			ENSG00000118690			rs2798641-?	0	2798641	intron_variant	0		2e-07	6.69897	(FEV1, Pack-years)			NR [~ 2500000] (imputed)	N
rs2798641	6	EUR	2019-03-27	30804560	Shrine N	2019-02-25	Nat Genet	www.ncbi.nlm.nih.gov/pubmed/30804560	New genetic signals for lung function highlight pathways and chronic obstructive pulmonary disease associations across multiple ancestries.	Peak expiratory flow	321,047 European ancestry individuals	24,218 European ancestry individuals	6q21	6	108946847	ARMC2	ARMC2			ENSG00000118690			rs2798641-T	0	2798641	intron_variant	0	0.1829	3e-14	13.5229		0.0247	[0.018-0.031] unit decrease	Affymetrix [19819130] (imputed)	N
rs2798641	6	EUR	2019-02-08	30595370	Kichaev G	2018-12-27	Am J Hum Genet	www.ncbi.nlm.nih.gov/pubmed/30595370	Leveraging Polygenic Functional Enrichment to Improve GWAS Power.	Lung function (FEV1/FVC)	approximately 370,000 European ancestry individuals	NA	6q21	6	108946847		ARMC2			ENSG00000118690			rs2798641-?	0	2798641	intron_variant	0		4e-80	79.3979				NR [~ 8900000] (imputed)	N
rs2806356	6	EUR	2017-06-08	28166215	Hobbs BD	2017-02-06	Nat Genet	www.ncbi.nlm.nih.gov/pubmed/28166215	Genetic loci associated with chronic obstructive pulmonary disease overlap with loci for lung function and pulmonary fibrosis.	Chronic obstructive pulmonary disease	11,157 European ancestry cases, 36,699 European ancestry controls, 1,142 African American cases, 2,380 African American controls, 199 Korean ancestry cases, 6,741 Korean ancestry controls, 52 Hispanic cases, 548 Hispanic controls.	12,051 European ancestry cases, 11,111 European ancestry controls, 153 Korean ancestry cases, 205 Korean ancestry controls.	6q21	6	108945052	ARMC2	ARMC2			ENSG00000118690			rs2806356-C	0	2806356	intron_variant	0	0.18	8e-10	9.09691		1.12	[1.08,1.16]	Affymetrix, Illumina [NR] (imputed)	N
rs2806356	6	EUR	2021-04-23	33106845	Kim W	2020-10-27	Am J Epidemiol	www.ncbi.nlm.nih.gov/pubmed/33106845	Genome-wide Gene-by-smoking Interaction Study of Chronic Obstructive Pulmonary Disease.	Chronic obstructive pulmonary disease x ever smoker interaction (2df)	21,077 European ancestry cases, 179,689 European ancestry controls	NA	6q21	6	108945052	NR	ARMC2			ENSG00000118690			rs2806356-C	0	2806356	intron_variant	0	0.18	3e-10	9.52288			[NR]	Affymetrix [9886854] (imputed)	N
rs2806356	6	EUR	2021-04-23	33106845	Kim W	2020-10-27	Am J Epidemiol	www.ncbi.nlm.nih.gov/pubmed/33106845	Genome-wide Gene-by-smoking Interaction Study of Chronic Obstructive Pulmonary Disease.	Chronic obstructive pulmonary disease x ever smoker interaction (main effect)	21,077 European ancestry cases, 179,689 European ancestry controls	NA	6q21	6	108945052	NR	ARMC2			ENSG00000118690			rs2806356-C	0	2806356	intron_variant	0	0.18	1e-06	6		1.11	[1.06-1.15]	Affymetrix [9886854] (imputed)	N
rs2806356	6	EUR	2021-04-23	33106845	Kim W	2020-10-27	Am J Epidemiol	www.ncbi.nlm.nih.gov/pubmed/33106845	Genome-wide Gene-by-smoking Interaction Study of Chronic Obstructive Pulmonary Disease.	Chronic obstructive pulmonary disease in ever smokers	12,446 European ancestry cases, 59,145 European ancestry controls	NA	6q21	6	108945052	NR	ARMC2			ENSG00000118690			rs2806356-C	0	2806356	intron_variant	0	0.18	9e-06	5.04576		1.09	[1.05-1.13]	Affymetrix [9886854] (imputed)	N
rs2806356	6	EUR	2021-04-23	33106845	Kim W	2020-10-27	Am J Epidemiol	www.ncbi.nlm.nih.gov/pubmed/33106845	Genome-wide Gene-by-smoking Interaction Study of Chronic Obstructive Pulmonary Disease.	Chronic obstructive pulmonary disease in never smokers	8,631 European ancestry cases, 120,544 European ancestry controls	NA	6q21	6	108945052	NR	ARMC2			ENSG00000118690			rs2806356-C	0	2806356	intron_variant	0	0.18	2e-06	5.69897		1.1	[1.06-1.15]	Affymetrix [9886854] (imputed)	N
rs2806356	6	EUR	2021-04-23	33106845	Kim W	2020-10-27	Am J Epidemiol	www.ncbi.nlm.nih.gov/pubmed/33106845	Genome-wide Gene-by-smoking Interaction Study of Chronic Obstructive Pulmonary Disease.	Chronic obstructive pulmonary disease x current smoker interaction (2df)	21,077 European ancestry cases, 179,689 European ancestry controls	NA	6q21	6	108945052	NR	ARMC2			ENSG00000118690			rs2806356-C	0	2806356	intron_variant	0	0.18	8e-11	10.0969			[NR]	Affymetrix [9886854] (imputed)	N
rs2806356	6	EUR	2021-04-23	33106845	Kim W	2020-10-27	Am J Epidemiol	www.ncbi.nlm.nih.gov/pubmed/33106845	Genome-wide Gene-by-smoking Interaction Study of Chronic Obstructive Pulmonary Disease.	Chronic obstructive pulmonary disease in non-current smokers	16,488 European ancestry cases, 169,688 European ancestry controls	NA	6q21	6	108945052	NR	ARMC2			ENSG00000118690			rs2806356-C	0	2806356	intron_variant	0	0.18	1e-10	10		1.1	[1.07-1.14]	Affymetrix [9886854] (imputed)	N
rs2806356	6	EUR	2021-04-23	33106845	Kim W	2020-10-27	Am J Epidemiol	www.ncbi.nlm.nih.gov/pubmed/33106845	Genome-wide Gene-by-smoking Interaction Study of Chronic Obstructive Pulmonary Disease.	Chronic obstructive pulmonary disease x current smoker interaction (main effect)	21,077 European ancestry cases, 179,689 European ancestry controls	NA	6q21	6	108945052	NR	ARMC2			ENSG00000118690			rs2806356-C	0	2806356	intron_variant	0	0.18	1e-10	10		1.1	[1.07-1.14]	Affymetrix [9886854] (imputed)	N
rs2806356	6	EUR	2019-05-01	30804561	Sakornsakolpat P	2019-02-25	Nat Genet	www.ncbi.nlm.nih.gov/pubmed/30804561	Genetic landscape of chronic obstructive pulmonary disease identifies heterogeneous cell-type and phenotype associations.	Chronic obstructive pulmonary disease	35,735 cases, 222,076 controls	NA	6q21	6	108945052	ARMC2	ARMC2			ENSG00000118690			rs2806356-C	0	2806356	intron_variant	0	0.18	3e-15	14.5229		1.1	[1.08-1.13]	Affymetrix, Illumina [6224355] (imputed)	N
rs28925904	4	EUR	2019-02-08	30595370	Kichaev G	2018-12-27	Am J Hum Genet	www.ncbi.nlm.nih.gov/pubmed/30595370	Leveraging Polygenic Functional Enrichment to Improve GWAS Power.	Lung function (FVC)	approximately 372,000 European ancestry individuals	NA	4q31.21	4	143438337		GAB1			ENSG00000109458			rs28925904-?	0	28925904	missense_variant	0		1e-08	8				NR [~ 8900000] (imputed)	N
rs28929474	14	EUR	2016-10-14	26634245	Lutz SM	2015-12-03	BMC Genet	www.ncbi.nlm.nih.gov/pubmed/26634245	A genome-wide association study identifies risk loci for spirometric measures among smokers of European and African ancestry.	Post bronchodilator FEV1/FVC ratio	10,094 European ancestry current and former smoker individuals, 3,260 African American current and former smoker individuals, 178 current and former smoker individuals	NA	14q32.13	14	94378610	SERPINA1	SERPINA1, SERPINA1			ENSG00000197249, ENSG00000277377			rs28929474-T	0	28929474	missense_variant	0	0.022	1e-08	8		0.039	unit decrease	Illumina [NR] (imputed)	N
rs28929474	14	EUR	2016-10-14	26634245	Lutz SM	2015-12-03	BMC Genet	www.ncbi.nlm.nih.gov/pubmed/26634245	A genome-wide association study identifies risk loci for spirometric measures among smokers of European and African ancestry.	Post bronchodilator FEV1	10,094 European ancestry current and former smoker individuals, 3,260 African American current and former smoker individuals, 178 current and former smoker individuals	NA	14q32.13	14	94378610	SERPINA1	SERPINA1, SERPINA1			ENSG00000197249, ENSG00000277377			rs28929474-T	0	28929474	missense_variant	0	0.023	1e-06	6		0.162	NR unit decrease	Illumina [NR] (imputed)	N
rs28929474	14	EUR	2018-09-20	30068317	Li X	2018-08-01	BMC Med Genet	www.ncbi.nlm.nih.gov/pubmed/30068317	Genome-wide association study of lung function and clinical implication in heavy smokers.	Post bronchodilator percent predicted FEV1 in smoking	1,086 European ancestry COPD cases, 559 European ancestry controls	NA	14q32.13	14	94378610	SERPINA1	SERPINA1, SERPINA1			ENSG00000197249, ENSG00000277377			rs28929474-T	0	28929474	missense_variant	0	0.029	4e-08	7.39794		13.62	unit decrease	Illumina [635970]	N
rs28929474	14	EUR	2018-09-20	30068317	Li X	2018-08-01	BMC Med Genet	www.ncbi.nlm.nih.gov/pubmed/30068317	Genome-wide association study of lung function and clinical implication in heavy smokers.	Post bronchodilator FEV1/FVC ratio in smoking	1,086 European ancestry COPD cases, 559 European ancestry controls	NA	14q32.13	14	94378610	SERPINA1	SERPINA1, SERPINA1			ENSG00000197249, ENSG00000277377			rs28929474-T	0	28929474	missense_variant	0	0.029	1e-08	8		0.08749	[NR] unit decrease	Illumina [635970]	N
rs2959084	11	EUR	2019-03-28	30643251	Liu M	2019-01-14	Nat Genet	www.ncbi.nlm.nih.gov/pubmed/30643251	Association studies of up to 1.2 million individuals yield new insights into the genetic etiology of tobacco and alcohol use.	Smoking initiation (ever regular vs never regular)	up to 1,232,091 European ancestry individuals	NA	11p11.2	11	46057105	NR	PHF21A			ENSG00000135365			rs2959084-A	0	2959084	intron_variant	0	0.704674	1e-09	9	(Conditioned on chr11:46393574)	0.0170799	[0.012-0.023] unit increase	NR [~ 10000000] (imputed)	N
rs2959084	11	EUR	2019-03-28	30643251	Liu M	2019-01-14	Nat Genet	www.ncbi.nlm.nih.gov/pubmed/30643251	Association studies of up to 1.2 million individuals yield new insights into the genetic etiology of tobacco and alcohol use.	Smoking initiation (ever regular vs never regular) (MTAG)	up to 1,359,002 European ancestry individuals	NA	11p11.2	11	46057105	NR	PHF21A			ENSG00000135365			rs2959084-A	0	2959084	intron_variant	0	0.705	8e-07	6.09691		0.00582215	[0.0035-0.0081] unit increase	NR [9732723] (imputed)	N
rs2960306	4	EUR	2019-04-18	30617275	Erzurumluoglu AM	2019-01-07	Mol Psychiatry	www.ncbi.nlm.nih.gov/pubmed/30617275	Meta-analysis of up to 622,409 individuals identifies 40 novel smoking behaviour associated genetic loci.	Smoking behaviour (cigarettes smoked per day)	128,746 European and South Asian ancestry individuals	up to 275,596 European ancestry individuals	4p16.3	4	2988772	GRK4	GRK4			ENSG00000125388			rs2960306-T	0	2960306	missense_variant	0	0.34	1e-09	9		0.024	[0.014-0.034] unit decrease (replication)	Affymetrix, Illumina [up to 1207583] (imputed)	N
rs34712979	4	EUR	2019-09-13	26423011	Wain LV	2015-09-27	Lancet Respir Med	www.ncbi.nlm.nih.gov/pubmed/26423011	Novel insights into the genetics of smoking behaviour, lung function, and chronic obstructive pulmonary disease (UK BiLEVE): a genetic association study in UK Biobank.	Lung function in never smokers (low FEV1 vs high FEV1)	9,745 European ancestry individuals with low FEV1 measurements, 4,902 European ancestry individuals with high FEV1 measurements	NA	4q24	4	105897896	NPNT	NPNT			ENSG00000168743			rs34712979-A	0	34712979	splice_region_variant	0	0.268	1e-15	15		1.27	[1.20-1.34]	Affymetrix [28509962] (imputed)	N
rs34712979	4	EUR	2019-09-13	26423011	Wain LV	2015-09-27	Lancet Respir Med	www.ncbi.nlm.nih.gov/pubmed/26423011	Novel insights into the genetics of smoking behaviour, lung function, and chronic obstructive pulmonary disease (UK BiLEVE): a genetic association study in UK Biobank.	Lung function in heavy smokers (low FEV1 vs high FEV1)	9,748 European ancestry individuals with low FEV1 measurements, 4,906 European ancestry individuals with high FEV1 measurements	NA	4q24	4	105897896	NPNT	NPNT			ENSG00000168743			rs34712979-A	0	34712979	splice_region_variant	0	0.261	1e-08	8		1.18	[1.11-1.25]	Affymetrix [28509962] (imputed)	N
rs34712979	4	EUR	2019-09-13	26423011	Wain LV	2015-09-27	Lancet Respir Med	www.ncbi.nlm.nih.gov/pubmed/26423011	Novel insights into the genetics of smoking behaviour, lung function, and chronic obstructive pulmonary disease (UK BiLEVE): a genetic association study in UK Biobank.	Lung function in never smokers (low FEV1 vs average FEV1)	9,745 European ancestry individuals with low FEV1 measurements, 9,827 European ancestry individuals with average FEV1 measurements	NA	4q24	4	105897896	NR	NPNT			ENSG00000168743			rs34712979-?	0	34712979	splice_region_variant	0		3e-08	7.52288		1.138	[1.087-1.191]	Affymetrix [28509962] (imputed)	N
rs34712979	4	EUR	2019-09-13	26423011	Wain LV	2015-09-27	Lancet Respir Med	www.ncbi.nlm.nih.gov/pubmed/26423011	Novel insights into the genetics of smoking behaviour, lung function, and chronic obstructive pulmonary disease (UK BiLEVE): a genetic association study in UK Biobank.	Lung function (low FEV1 vs high FEV1)	19,493 European ancestry individuals with low FEV1 measurements, 9,808 European ancestry individuals with high FEV1 measurements	NA	4q24	4	105897896	NPNT	NPNT			ENSG00000168743			rs34712979-A	0	34712979	splice_region_variant	0		3e-20	19.5229		0.201	[0.16-0.24] unit increase	Affymetrix [28509962] (imputed)	N
rs34712979	4	EUR	2019-03-27	30804560	Shrine N	2019-02-25	Nat Genet	www.ncbi.nlm.nih.gov/pubmed/30804560	New genetic signals for lung function highlight pathways and chronic obstructive pulmonary disease associations across multiple ancestries.	Lung function (FVC)	321,047 European ancestry individuals	79,005 European ancestry individuals	4q24	4	105897896	NPNT	NPNT			ENSG00000168743			rs34712979-A	0	34712979	splice_region_variant	0	0.2561	1e-21	21		0.0261	[0.021-0.031] unit decrease	Affymetrix [19819130] (imputed)	N
rs34712979	4	EUR	2019-03-27	30804560	Shrine N	2019-02-25	Nat Genet	www.ncbi.nlm.nih.gov/pubmed/30804560	New genetic signals for lung function highlight pathways and chronic obstructive pulmonary disease associations across multiple ancestries.	FEV1	321,047 European ancestry individuals	79,005 European ancestry individuals	4q24	4	105897896	NPNT	NPNT			ENSG00000168743			rs34712979-A	0	34712979	splice_region_variant	0	0.2561	9e-97	96.0458		0.0567	[0.051-0.062] unit decrease	Affymetrix [19819130] (imputed)	N
rs34712979	4	EUR	2019-03-27	30804560	Shrine N	2019-02-25	Nat Genet	www.ncbi.nlm.nih.gov/pubmed/30804560	New genetic signals for lung function highlight pathways and chronic obstructive pulmonary disease associations across multiple ancestries.	Lung function (FEV1/FVC)	321,047 European ancestry individuals	79,005 European ancestry individuals	4q24	4	105897896	NPNT	NPNT			ENSG00000168743			rs34712979-A	0	34712979	splice_region_variant	0	0.2561	4e-134	133.398		0.0682	[0.063-0.074] unit decrease	Affymetrix [19819130] (imputed)	N
rs34712979	4	EUR	2017-06-16	28166213	Wain LV	2017-02-06	Nat Genet	www.ncbi.nlm.nih.gov/pubmed/28166213	Genome-wide association analyses for lung function and chronic obstructive pulmonary disease identify new loci and potential druggable targets.	Lung function (FEV1)	48,943 European ancestry individuals.	57,176 European ancestry individuals, 38,199 individuals.	4q24	4	105897896	NPNT	NPNT			ENSG00000168743			rs34712979-A	0	34712979	splice_region_variant	0	0.26	2e-21	20.699		0.072	[0.056-0.088] unit decrease	Affymetrix [up to 27624732] (imputed)	N
rs34712979	4	EUR	2017-06-16	28166213	Wain LV	2017-02-06	Nat Genet	www.ncbi.nlm.nih.gov/pubmed/28166213	Genome-wide association analyses for lung function and chronic obstructive pulmonary disease identify new loci and potential druggable targets.	Lung function (FVC)	48,943 European ancestry individuals.	57,176 European ancestry individuals, 38,199 individuals.	4q24	4	105897896	NPNT	NPNT			ENSG00000168743			rs34712979-A	0	34712979	splice_region_variant	0	0.262	8e-09	8.09691		0.044	[0.028-0.06] unit decrease	Affymetrix [27624732] (imputed)	N
rs34712979	4	EUR	2017-06-16	28166213	Wain LV	2017-02-06	Nat Genet	www.ncbi.nlm.nih.gov/pubmed/28166213	Genome-wide association analyses for lung function and chronic obstructive pulmonary disease identify new loci and potential druggable targets.	Lung function (FEV1/FVC)	48,943 European ancestry individuals	57,176 European ancestry individuals, 38,199 individuals.	4q24	4	105897896	NPNT	NPNT			ENSG00000168743			rs34712979-A	0	34712979	splice_region_variant	0	0.262	2e-31	30.699		0.087	[0.073-0.101] unit decrease	Affymetrix [27624732] (imputed)	N
rs34712979	4	EUR	2020-03-30	31959851	Olafsdottir TA	2020-01-20	Nat Commun	www.ncbi.nlm.nih.gov/pubmed/31959851	Eighty-eight variants highlight the role of T cell regulation and airway remodeling in asthma pathogenesis.	Asthma	16,247 European ancestry cases, 346,486 European ancestry controls, 52,942 cases, 355,713 controls	NA	4q24	4	105897896	NPNT, GSTCD, LOC101929529, LOC101929577, TBCK, INTS12	NPNT			ENSG00000168743			rs34712979-A	0	34712979	splice_region_variant	0	0.2581	4e-09	8.39794		1.04312	[1.03-1.06]	Affymetrix [32463443] (imputed)	N
rs34712979	4	EUR	2021-04-23	33106845	Kim W	2020-10-27	Am J Epidemiol	www.ncbi.nlm.nih.gov/pubmed/33106845	Genome-wide Gene-by-smoking Interaction Study of Chronic Obstructive Pulmonary Disease.	Chronic obstructive pulmonary disease x ever smoker interaction (2df)	21,077 European ancestry cases, 179,689 European ancestry controls	NA	4q24	4	105897896	NR	NPNT			ENSG00000168743			rs34712979-A	0	34712979	splice_region_variant	0	0.25	8e-43	42.0969			[NR]	Affymetrix [9886854] (imputed)	N
rs34712979	4	EUR	2021-04-23	33106845	Kim W	2020-10-27	Am J Epidemiol	www.ncbi.nlm.nih.gov/pubmed/33106845	Genome-wide Gene-by-smoking Interaction Study of Chronic Obstructive Pulmonary Disease.	Chronic obstructive pulmonary disease x ever smoker interaction (main effect)	21,077 European ancestry cases, 179,689 European ancestry controls	NA	4q24	4	105897896	NR	NPNT			ENSG00000168743			rs34712979-A	0	34712979	splice_region_variant	0	0.25	1e-29	29		1.23	[1.18-1.27]	Affymetrix [9886854] (imputed)	N
rs34712979	4	EUR	2021-04-23	33106845	Kim W	2020-10-27	Am J Epidemiol	www.ncbi.nlm.nih.gov/pubmed/33106845	Genome-wide Gene-by-smoking Interaction Study of Chronic Obstructive Pulmonary Disease.	Chronic obstructive pulmonary disease in ever smokers	12,446 European ancestry cases, 59,145 European ancestry controls	NA	4q24	4	105897896	NR	NPNT			ENSG00000168743			rs34712979-A	0	34712979	splice_region_variant	0	0.25	2e-16	15.699		1.15	[1.11-1.19]	Affymetrix [9886854] (imputed)	N
rs34712979	4	EUR	2021-04-23	33106845	Kim W	2020-10-27	Am J Epidemiol	www.ncbi.nlm.nih.gov/pubmed/33106845	Genome-wide Gene-by-smoking Interaction Study of Chronic Obstructive Pulmonary Disease.	Chronic obstructive pulmonary disease in never smokers	8,631 European ancestry cases, 120,544 European ancestry controls	NA	4q24	4	105897896	NR	NPNT			ENSG00000168743			rs34712979-A	0	34712979	splice_region_variant	0	0.25	1e-29	29		1.23	[1.19-1.27]	Affymetrix [9886854] (imputed)	N
rs34712979	4	EUR	2021-04-23	33106845	Kim W	2020-10-27	Am J Epidemiol	www.ncbi.nlm.nih.gov/pubmed/33106845	Genome-wide Gene-by-smoking Interaction Study of Chronic Obstructive Pulmonary Disease.	Chronic obstructive pulmonary disease x current smoker interaction (2df)	21,077 European ancestry cases, 179,689 European ancestry controls	NA	4q24	4	105897896	NR	NPNT			ENSG00000168743			rs34712979-A	0	34712979	splice_region_variant	0	0.25	2e-41	40.699			[NR]	Affymetrix [9886854] (imputed)	N
rs34712979	4	EUR	2021-04-23	33106845	Kim W	2020-10-27	Am J Epidemiol	www.ncbi.nlm.nih.gov/pubmed/33106845	Genome-wide Gene-by-smoking Interaction Study of Chronic Obstructive Pulmonary Disease.	Chronic obstructive pulmonary disease in non-current smokers	16,488 European ancestry cases, 169,688 European ancestry controls	NA	4q24	4	105897896	NR	NPNT			ENSG00000168743			rs34712979-A	0	34712979	splice_region_variant	0	0.25	6e-39	38.2218		1.19	[1.16-1.22]	Affymetrix [9886854] (imputed)	N
rs34712979	4	EUR	2021-04-23	33106845	Kim W	2020-10-27	Am J Epidemiol	www.ncbi.nlm.nih.gov/pubmed/33106845	Genome-wide Gene-by-smoking Interaction Study of Chronic Obstructive Pulmonary Disease.	Chronic obstructive pulmonary disease x current smoker interaction (main effect)	21,077 European ancestry cases, 179,689 European ancestry controls	NA	4q24	4	105897896	NR	NPNT			ENSG00000168743			rs34712979-A	0	34712979	splice_region_variant	0	0.25	3e-39	38.5229		1.19	[1.16-1.22]	Affymetrix [9886854] (imputed)	N
rs34712979	4	EUR	2019-03-27	30804560	Shrine N	2019-02-25	Nat Genet	www.ncbi.nlm.nih.gov/pubmed/30804560	New genetic signals for lung function highlight pathways and chronic obstructive pulmonary disease associations across multiple ancestries.	Peak expiratory flow	321,047 European ancestry individuals	24,218 European ancestry individuals	4q24	4	105897896	NPNT	NPNT			ENSG00000168743			rs34712979-A	0	34712979	splice_region_variant	0	0.2561	2e-51	50.699		0.0433	[0.038-0.049] unit decrease	Affymetrix [19819130] (imputed)	N
rs34712979	4	EUR	2019-05-01	30804561	Sakornsakolpat P	2019-02-25	Nat Genet	www.ncbi.nlm.nih.gov/pubmed/30804561	Genetic landscape of chronic obstructive pulmonary disease identifies heterogeneous cell-type and phenotype associations.	Chronic obstructive pulmonary disease	35,735 cases, 222,076 controls	NA	4q24	4	105897896	NPNT	NPNT			ENSG00000168743			rs34712979-A	0	34712979	splice_region_variant	0	0.25	3e-46	45.5229		1.18	[1.16-1.21]	Affymetrix, Illumina [6224355] (imputed)	N
rs34712979	4	EUR	2019-02-08	30595370	Kichaev G	2018-12-27	Am J Hum Genet	www.ncbi.nlm.nih.gov/pubmed/30595370	Leveraging Polygenic Functional Enrichment to Improve GWAS Power.	Respiratory diseases	approximately 459,000 European ancestry individuals	NA	4q24	4	105897896		NPNT			ENSG00000168743			rs34712979-?	0	34712979	splice_region_variant	0		2e-09	8.69897				NR [~ 8900000] (imputed)	N
rs34712979	4	EUR	2019-02-08	30595370	Kichaev G	2018-12-27	Am J Hum Genet	www.ncbi.nlm.nih.gov/pubmed/30595370	Leveraging Polygenic Functional Enrichment to Improve GWAS Power.	Lung function (FEV1/FVC)	approximately 370,000 European ancestry individuals	NA	4q24	4	105897896		NPNT			ENSG00000168743			rs34712979-?	0	34712979	splice_region_variant	0		4e-181	180.398				NR [~ 8900000] (imputed)	N
rs34811474	4	EUR	2019-02-08	30595370	Kichaev G	2018-12-27	Am J Hum Genet	www.ncbi.nlm.nih.gov/pubmed/30595370	Leveraging Polygenic Functional Enrichment to Improve GWAS Power.	Lung function (FVC)	approximately 372,000 European ancestry individuals	NA	4p15.2	4	25407216		ANAPC4			ENSG00000053900			rs34811474-?	0	34811474	missense_variant	0		4e-11	10.3979				NR [~ 8900000] (imputed)	N
rs35789010	6	EUR	2017-09-18	28604730	McKay JD	2017-06-12	Nat Genet	www.ncbi.nlm.nih.gov/pubmed/28604730	Large-scale association analysis identifies new lung cancer susceptibility loci and heterogeneity in genetic susceptibility across histological subtypes.	Squamous cell lung carcinoma	7,426 European ancestry cases, 55,627 European ancestry controls	NA	6p22.2	6	25513951	LRRC16A	CARMIL1			ENSG00000079691			rs35789010-A	0	35789010	intron_variant	0	0.0577344	8e-08	7.09691		1.23595	[1.144046309-1.335242974]	Illumina [10439017] (imputed)	N
rs3800227	6	EUR	2019-03-18	30643258	Karlsson Linner R	2019-01-14	Nat Genet	www.ncbi.nlm.nih.gov/pubmed/30643258	Genome-wide association analyses of risk tolerance and risky behaviors in over 1 million individuals identify hundreds of loci and shared genetic influences.	Smoking status (ever vs never smokers)	518,633 European ancestry individuals	NA	6q21	6	108672958	FOXO3	FOXO3			ENSG00000118689			rs3800227-A	0	3800227	intron_variant	0	0.2588	5e-09	8.30103		0.0133935	[0.0089-0.0179] unit decrease	Affymetrix [11514654] (imputed)	N
rs3800227	6	EUR	2019-03-28	30643251	Liu M	2019-01-14	Nat Genet	www.ncbi.nlm.nih.gov/pubmed/30643251	Association studies of up to 1.2 million individuals yield new insights into the genetic etiology of tobacco and alcohol use.	Smoking initiation (ever regular vs never regular)	up to 1,232,091 European ancestry individuals	NA	6q21	6	108672958	NR	FOXO3			ENSG00000118689			rs3800227-G	0	3800227	intron_variant	0	0.742	4e-09	8.39794		0.017178	[0.011-0.023] unit increase	NR [~ 10000000] (imputed)	N
rs3800227	6	EUR	2019-03-28	30643251	Liu M	2019-01-14	Nat Genet	www.ncbi.nlm.nih.gov/pubmed/30643251	Association studies of up to 1.2 million individuals yield new insights into the genetic etiology of tobacco and alcohol use.	Smoking initiation (ever regular vs never regular) (MTAG)	up to 1,359,002 European ancestry individuals	NA	6q21	6	108672958	NR	FOXO3			ENSG00000118689			rs3800227-G	0	3800227	intron_variant	0	0.742	9e-12	11.0458		0.00841442	[0.006-0.0108] unit increase	NR [9732723] (imputed)	N
rs3817334	11	EUR	2017-08-10	28443625	Justice AE	2017-04-26	Nat Commun	www.ncbi.nlm.nih.gov/pubmed/28443625	Genome-wide meta-analysis of 241,258 adults accounting for smoking behaviour identifies novel loci for obesity traits.	BMI in non-smokers	77,279 European ancestry women, 47,280 European ancestry men, 4,856 European ancestry individuals, 8,799 African American/Afro-Caribbean ancestry women, 1,803 African American/Afro-Caribbean ancestry men, 1,020 Indian Asian ancestry women, 6,691 Indian Asian ancestry men, 1,526 Filipino ancestry women, 2,469 Hispanic/Latino ancestry women, 1,318 Hispanic/Latino ancestry men	16,011 European ancestry women, 17,912 European ancestry men, 105,218 European ancestry individuals, 2,073 African American/Afro-Caribbean ancestry women, 647 African American/Afro-Caribbean ancestry men	11p11.2	11	47629441	MTCH2	MTCH2			ENSG00000109919			rs3817334-T	0	3817334	intron_variant	0	0.3933	1e-08	8		0.0212	[0.014-0.028] kg/m2 increase	Affymetrix, Illumina, Perlegen [up to 2800000] (imputed)	N
rs3817334	11	EUR	2017-08-10	28443625	Justice AE	2017-04-26	Nat Commun	www.ncbi.nlm.nih.gov/pubmed/28443625	Genome-wide meta-analysis of 241,258 adults accounting for smoking behaviour identifies novel loci for obesity traits.	BMI in non-smokers	77,279 European ancestry women, 47,280 European ancestry men, 4,856 European ancestry individuals, 8,799 African American/Afro-Caribbean ancestry women, 1,803 African American/Afro-Caribbean ancestry men, 1,020 Indian Asian ancestry women, 6,691 Indian Asian ancestry men, 1,526 Filipino ancestry women, 2,469 Hispanic/Latino ancestry women, 1,318 Hispanic/Latino ancestry men	16,011 European ancestry women, 17,912 European ancestry men, 105,218 European ancestry individuals, 2,073 African American/Afro-Caribbean ancestry women, 647 African American/Afro-Caribbean ancestry men	11p11.2	11	47629441	MTCH2	MTCH2			ENSG00000109919			rs3817334-T	0	3817334	intron_variant	0	0.3933	6e-06	5.22185	(men)	0.0245	[0.014-0.035] kg/m2 increase	Affymetrix, Illumina, Perlegen [up to 2800000] (imputed)	N
rs3817334	11	EUR	2017-08-10	28443625	Justice AE	2017-04-26	Nat Commun	www.ncbi.nlm.nih.gov/pubmed/28443625	Genome-wide meta-analysis of 241,258 adults accounting for smoking behaviour identifies novel loci for obesity traits.	BMI (adjusted for smoking behaviour)	98,173 European ancestry women, 64,373 European ancestry men, 5,829 European ancestry individuals, 10,500 African American/Afro-Caribbean ancestry women, 2,706 African American/Afro-Caribbean ancestry men, 1,030 Indian Asian ancestry women, 7,648 Indian Asian ancestry men, 1,793 Filipino ancestry women, 2,944 Hispanic/Latino ancestry women, 1,764 Hispanic/Latino ancestry men	21,496 European ancestry women, 24,385 European ancestry men, 118,364 European ancestry individuals, 2,326 African American/Afro-Caribbean ancestry women, 855 African American/Afro-Caribbean ancestry men	11p11.2	11	47629441	MTCH2	MTCH2			ENSG00000109919			rs3817334-T	0	3817334	intron_variant	0	0.3933	2e-06	5.69897	(women)	0.02	[0.012-0.028] kg/m2 increase	Affymetrix, Illumina, Perlegen [up to 2800000] (imputed)	N
rs3817334	11	EUR	2017-08-10	28443625	Justice AE	2017-04-26	Nat Commun	www.ncbi.nlm.nih.gov/pubmed/28443625	Genome-wide meta-analysis of 241,258 adults accounting for smoking behaviour identifies novel loci for obesity traits.	BMI (adjusted for smoking behaviour)	98,173 European ancestry women, 64,373 European ancestry men, 5,829 European ancestry individuals, 10,500 African American/Afro-Caribbean ancestry women, 2,706 African American/Afro-Caribbean ancestry men, 1,030 Indian Asian ancestry women, 7,648 Indian Asian ancestry men, 1,793 Filipino ancestry women, 2,944 Hispanic/Latino ancestry women, 1,764 Hispanic/Latino ancestry men	21,496 European ancestry women, 24,385 European ancestry men, 118,364 European ancestry individuals, 2,326 African American/Afro-Caribbean ancestry women, 855 African American/Afro-Caribbean ancestry men	11p11.2	11	47629441	MTCH2	MTCH2			ENSG00000109919			rs3817334-T	0	3817334	intron_variant	0	0.3933	1e-11	11		0.0223	[0.016-0.029] kg/m2 increase	Affymetrix, Illumina, Perlegen [up to 2800000] (imputed)	N
rs3817334	11	EUR	2017-08-10	28443625	Justice AE	2017-04-26	Nat Commun	www.ncbi.nlm.nih.gov/pubmed/28443625	Genome-wide meta-analysis of 241,258 adults accounting for smoking behaviour identifies novel loci for obesity traits.	BMI (adjusted for smoking behaviour)	98,173 European ancestry women, 64,373 European ancestry men, 5,829 European ancestry individuals, 10,500 African American/Afro-Caribbean ancestry women, 2,706 African American/Afro-Caribbean ancestry men, 1,030 Indian Asian ancestry women, 7,648 Indian Asian ancestry men, 1,793 Filipino ancestry women, 2,944 Hispanic/Latino ancestry women, 1,764 Hispanic/Latino ancestry men	21,496 European ancestry women, 24,385 European ancestry men, 118,364 European ancestry individuals, 2,326 African American/Afro-Caribbean ancestry women, 855 African American/Afro-Caribbean ancestry men	11p11.2	11	47629441	MTCH2	MTCH2			ENSG00000109919			rs3817334-T	0	3817334	intron_variant	0	0.3933	1e-07	7	(men)	0.0254	[0.016-0.035] kg/m2 increase	Affymetrix, Illumina, Perlegen [up to 2800000] (imputed)	N
rs3817334	11	EUR	2017-08-10	28443625	Justice AE	2017-04-26	Nat Commun	www.ncbi.nlm.nih.gov/pubmed/28443625	Genome-wide meta-analysis of 241,258 adults accounting for smoking behaviour identifies novel loci for obesity traits.	Body mass index (joint analysis main effects and smoking interaction)	98,173 European ancestry women, 64,373 European ancestry men, 5,829 European ancestry individuals, 10,500 African American/Afro-Caribbean ancestry women, 2,706 African American/Afro-Caribbean ancestry men, 1,030 Indian Asian ancestry women, 7,648 Indian Asian ancestry men, 1,793 Filipino ancestry women, 2,944 Hispanic/Latino ancestry women, 1,764 Hispanic/Latino ancestry men	21,496 European ancestry women, 24,385 European ancestry men, 118,364 European ancestry individuals, 2,326 African American/Afro-Caribbean ancestry women, 855 African American/Afro-Caribbean ancestry men	11p11.2	11	47629441	MTCH2	MTCH2			ENSG00000109919			rs3817334-T	0	3817334	intron_variant	0	0.3933	7e-12	11.1549				Affymetrix, Illumina, Perlegen [up to 2800000] (imputed)	N
rs3817334	11	EUR	2017-08-10	28443625	Justice AE	2017-04-26	Nat Commun	www.ncbi.nlm.nih.gov/pubmed/28443625	Genome-wide meta-analysis of 241,258 adults accounting for smoking behaviour identifies novel loci for obesity traits.	Body mass index (joint analysis main effects and smoking interaction)	98,173 European ancestry women, 64,373 European ancestry men, 5,829 European ancestry individuals, 10,500 African American/Afro-Caribbean ancestry women, 2,706 African American/Afro-Caribbean ancestry men, 1,030 Indian Asian ancestry women, 7,648 Indian Asian ancestry men, 1,793 Filipino ancestry women, 2,944 Hispanic/Latino ancestry women, 1,764 Hispanic/Latino ancestry men	21,496 European ancestry women, 24,385 European ancestry men, 118,364 European ancestry individuals, 2,326 African American/Afro-Caribbean ancestry women, 855 African American/Afro-Caribbean ancestry men	11p11.2	11	47629441	MTCH2	MTCH2			ENSG00000109919			rs3817334-T	0	3817334	intron_variant	0	0.3933	4e-07	6.39794	(men)			Affymetrix, Illumina, Perlegen [up to 2800000] (imputed)	N
rs3817334	11	EUR	2017-08-10	28443625	Justice AE	2017-04-26	Nat Commun	www.ncbi.nlm.nih.gov/pubmed/28443625	Genome-wide meta-analysis of 241,258 adults accounting for smoking behaviour identifies novel loci for obesity traits.	Body mass index (joint analysis main effects and smoking interaction)	98,173 European ancestry women, 64,373 European ancestry men, 5,829 European ancestry individuals, 10,500 African American/Afro-Caribbean ancestry women, 2,706 African American/Afro-Caribbean ancestry men, 1,030 Indian Asian ancestry women, 7,648 Indian Asian ancestry men, 1,793 Filipino ancestry women, 2,944 Hispanic/Latino ancestry women, 1,764 Hispanic/Latino ancestry men	21,496 European ancestry women, 24,385 European ancestry men, 118,364 European ancestry individuals, 2,326 African American/Afro-Caribbean ancestry women, 855 African American/Afro-Caribbean ancestry men	11p11.2	11	47629441	MTCH2	MTCH2			ENSG00000109919			rs3817334-T	0	3817334	intron_variant	0	0.3933	3e-06	5.52288	(women)			Affymetrix, Illumina, Perlegen [up to 2800000] (imputed)	N
rs4444235	14	EUR	2018-11-01	30061609	Wyss AB	2018-07-30	Nat Commun	www.ncbi.nlm.nih.gov/pubmed/30061609	Multiethnic meta-analysis identifies ancestry-specific and cross-ancestry loci for pulmonary function.	Lung function (FEV1/FVC)	60,552 European ancestry individuals, 8,429 African individuals, 9,959 Korean ancestry individuals, 11,775 Hispanic individuals		14q22.2	14	53944201	DDHD1, MIR5580	AL138479.1 - MIR5580	ENSG00000231922	ENSG00000266431		26448	4226	rs4444235-T	0	4444235	intergenic_variant	1	0.54	4e-08	7.39794		0.002	[0.0012-0.0028] unit increase	Affymetrix, Illumina [10900000] (imputed)	N
rs4444235	14	EUR	2018-11-01	30061609	Wyss AB	2018-07-30	Nat Commun	www.ncbi.nlm.nih.gov/pubmed/30061609	Multiethnic meta-analysis identifies ancestry-specific and cross-ancestry loci for pulmonary function.	Lung function (FEV1/FVC)	60,552 European ancestry individuals, 8,429 African individuals, 9,959 Korean ancestry individuals, 11,775 Hispanic individuals		14q22.2	14	53944201	DDHD1, MIR5580	AL138479.1 - MIR5580	ENSG00000231922	ENSG00000266431		26448	4226	rs4444235-T	0	4444235	intergenic_variant	1	0.54	2e-07	6.69897	(EA)	0.002	[0.0012-0.0028] unit increase	Affymetrix, Illumina [10900000] (imputed)	N
rs4594972	6	EUR	2019-02-08	30595370	Kichaev G	2018-12-27	Am J Hum Genet	www.ncbi.nlm.nih.gov/pubmed/30595370	Leveraging Polygenic Functional Enrichment to Improve GWAS Power.	Lung function (FVC)	approximately 372,000 European ancestry individuals	NA	6q24.2	6	142240107		VTA1 - AL360007.1	ENSG00000009844	ENSG00000237494		15422	11740	rs4594972-?	0	4594972	intergenic_variant	1		2e-09	8.69897				NR [~ 8900000] (imputed)	N
rs4740752	9	EUR	2021-04-23	33106845	Kim W	2020-10-27	Am J Epidemiol	www.ncbi.nlm.nih.gov/pubmed/33106845	Genome-wide Gene-by-smoking Interaction Study of Chronic Obstructive Pulmonary Disease.	Chronic obstructive pulmonary disease x ever smoker interaction (2df)	21,077 European ancestry cases, 179,689 European ancestry controls	NA	9p24.2	9	4123044	NR	GLIS3			ENSG00000107249			rs4740752-G	0	4740752	intron_variant	0	0.36	2e-09	8.69897			[NR]	Affymetrix [9886854] (imputed)	N
rs4740752	9	EUR	2021-04-23	33106845	Kim W	2020-10-27	Am J Epidemiol	www.ncbi.nlm.nih.gov/pubmed/33106845	Genome-wide Gene-by-smoking Interaction Study of Chronic Obstructive Pulmonary Disease.	Chronic obstructive pulmonary disease x ever smoker interaction (main effect)	21,077 European ancestry cases, 179,689 European ancestry controls	NA	9p24.2	9	4123044	NR	GLIS3			ENSG00000107249			rs4740752-G	0	4740752	intron_variant	0	0.36	6e-06	5.22185		1.08	[1.04-1.12]	Affymetrix [9886854] (imputed)	N
rs4740752	9	EUR	2021-04-23	33106845	Kim W	2020-10-27	Am J Epidemiol	www.ncbi.nlm.nih.gov/pubmed/33106845	Genome-wide Gene-by-smoking Interaction Study of Chronic Obstructive Pulmonary Disease.	Chronic obstructive pulmonary disease in ever smokers	12,446 European ancestry cases, 59,145 European ancestry controls	NA	9p24.2	9	4123044	NR	GLIS3			ENSG00000107249			rs4740752-G	0	4740752	intron_variant	0	0.36	9e-06	5.04576		1.07	[1.04-1.1]	Affymetrix [9886854] (imputed)	N
rs4740752	9	EUR	2021-04-23	33106845	Kim W	2020-10-27	Am J Epidemiol	www.ncbi.nlm.nih.gov/pubmed/33106845	Genome-wide Gene-by-smoking Interaction Study of Chronic Obstructive Pulmonary Disease.	Chronic obstructive pulmonary disease in never smokers	8,631 European ancestry cases, 120,544 European ancestry controls	NA	9p24.2	9	4123044	NR	GLIS3			ENSG00000107249			rs4740752-G	0	4740752	intron_variant	0	0.36	7e-06	5.1549		1.08	[1.04-1.12]	Affymetrix [9886854] (imputed)	N
rs4842838	15	EUR	2021-06-01	33909500	Moll M	2021-04-28	Am J Physiol Lung Cell Mol Physiol	www.ncbi.nlm.nih.gov/pubmed/33909500	A Systematic Analysis of Protein-altering Exonic Variants in Chronic Obstructive Pulmonary Disease.	Chronic obstructive pulmonary disease	up to 31,465 European ancestry cases, up to 203,688 European ancestry controls, up to 1,413 African ancestry cases, up to 6,080 African ancestry controls, up to 287 East Asian ancestry cases, up to 7,484 East Asian ancestry controls, up to 61 Hispanic cases, up to 613 Hispanic controls	NA	15q25.2	15	83913372	ADAMTSL3	ADAMTSL3			ENSG00000156218			rs4842838-G	0	4842838	missense_variant	0	0.47	3e-12	11.5229		1.07	[1.05 -1.09]	Illumina [at least 109036]	N
rs513953	18	EUR	2019-03-27	30804560	Shrine N	2019-02-25	Nat Genet	www.ncbi.nlm.nih.gov/pubmed/30804560	New genetic signals for lung function highlight pathways and chronic obstructive pulmonary disease associations across multiple ancestries.	FEV1	321,047 European ancestry individuals	79,005 European ancestry individuals	18p11.22	18	8801353	MTCL1	MTCL1			ENSG00000168502			rs513953-A	0	513953	intron_variant	0	0.2542	1e-24	24		0.0273	[0.022-0.033] unit decrease	Affymetrix [19819130] (imputed)	N
rs513953	18	EUR	2019-03-27	30804560	Shrine N	2019-02-25	Nat Genet	www.ncbi.nlm.nih.gov/pubmed/30804560	New genetic signals for lung function highlight pathways and chronic obstructive pulmonary disease associations across multiple ancestries.	Lung function (FVC)	321,047 European ancestry individuals	79,005 European ancestry individuals	18p11.22	18	8801353	MTCL1	MTCL1			ENSG00000168502			rs513953-A	0	513953	intron_variant	0	0.2542	2e-09	8.69897		0.0162	[0.011-0.021] unit decrease	Affymetrix [19819130] (imputed)	N
rs513953	18	EUR	2019-03-27	30804560	Shrine N	2019-02-25	Nat Genet	www.ncbi.nlm.nih.gov/pubmed/30804560	New genetic signals for lung function highlight pathways and chronic obstructive pulmonary disease associations across multiple ancestries.	Lung function (FEV1/FVC)	321,047 European ancestry individuals	79,005 European ancestry individuals	18p11.22	18	8801353	MTCL1	MTCL1			ENSG00000168502			rs513953-A	0	513953	intron_variant	0	0.2542	7e-21	20.1549		0.0255	[0.02-0.031] unit decrease	Affymetrix [19819130] (imputed)	N
rs513953	18	EUR	2018-11-01	30061609	Wyss AB	2018-07-30	Nat Commun	www.ncbi.nlm.nih.gov/pubmed/30061609	Multiethnic meta-analysis identifies ancestry-specific and cross-ancestry loci for pulmonary function.	Lung function (FEV1/FVC)	60,552 European ancestry individuals, 8,429 African individuals, 9,959 Korean ancestry individuals, 11,775 Hispanic individuals		18p11.22	18	8801353		MTCL1			ENSG00000168502			rs513953-?	0	513953	intron_variant	0		3e-06	5.52288		0.002	[0.0012-0.0028] unit decrease	Affymetrix, Illumina [10900000] (imputed)	N
rs513953	18	EUR	2018-11-01	30061609	Wyss AB	2018-07-30	Nat Commun	www.ncbi.nlm.nih.gov/pubmed/30061609	Multiethnic meta-analysis identifies ancestry-specific and cross-ancestry loci for pulmonary function.	Lung function (FEV1)	60,552 European ancestry individuals, 8,429 African individuals, 9,959 Korean ancestry individuals, 11,775 Hispanic individuals		18p11.22	18	8801353	SOGA2	MTCL1			ENSG00000168502			rs513953-A	0	513953	intron_variant	0	0.25	1e-07	7	(EA)	16.86	[10.59-23.13] unit decrease	Affymetrix, Illumina [10900000] (imputed)	N
rs513953	18	EUR	2018-11-01	30061609	Wyss AB	2018-07-30	Nat Commun	www.ncbi.nlm.nih.gov/pubmed/30061609	Multiethnic meta-analysis identifies ancestry-specific and cross-ancestry loci for pulmonary function.	Lung function (FEV1)	60,552 European ancestry individuals, 8,429 African individuals, 9,959 Korean ancestry individuals, 11,775 Hispanic individuals		18p11.22	18	8801353	SOGA2	MTCL1			ENSG00000168502			rs513953-A	0	513953	intron_variant	0	0.29	2e-08	7.69897		14.5	[9.44-19.56] ml decrease	Affymetrix, Illumina [10900000] (imputed)	N
rs513953	18	EUR	2019-03-27	30804560	Shrine N	2019-02-25	Nat Genet	www.ncbi.nlm.nih.gov/pubmed/30804560	New genetic signals for lung function highlight pathways and chronic obstructive pulmonary disease associations across multiple ancestries.	Peak expiratory flow	321,047 European ancestry individuals	24,218 European ancestry individuals	18p11.22	18	8801353	MTCL1	MTCL1			ENSG00000168502			rs513953-A	0	513953	intron_variant	0	0.2542	1e-13	13		0.0214	[0.016-0.027] unit decrease	Affymetrix [19819130] (imputed)	N
rs513953	18	EUR	2019-02-08	30595370	Kichaev G	2018-12-27	Am J Hum Genet	www.ncbi.nlm.nih.gov/pubmed/30595370	Leveraging Polygenic Functional Enrichment to Improve GWAS Power.	Lung function (FVC)	approximately 372,000 European ancestry individuals	NA	18p11.22	18	8801353		MTCL1			ENSG00000168502			rs513953-?	0	513953	intron_variant	0		1e-12	12				NR [~ 8900000] (imputed)	N
rs541601	11	EUR	2019-03-27	30804560	Shrine N	2019-02-25	Nat Genet	www.ncbi.nlm.nih.gov/pubmed/30804560	New genetic signals for lung function highlight pathways and chronic obstructive pulmonary disease associations across multiple ancestries.	FEV1	321,047 European ancestry individuals	79,005 European ancestry individuals	11q24.2	11	126139605	RPUSD4	AP000821.2 - AP001893.3	ENSG00000287666	ENSG00000254833		11524	21109	rs541601-T	0	541601	TF_binding_site_variant	1	0.1829	1e-10	10		0.0195	[0.014-0.025] unit decrease	Affymetrix [19819130] (imputed)	N
rs541601	11	EUR	2019-03-27	30804560	Shrine N	2019-02-25	Nat Genet	www.ncbi.nlm.nih.gov/pubmed/30804560	New genetic signals for lung function highlight pathways and chronic obstructive pulmonary disease associations across multiple ancestries.	Lung function (FEV1/FVC)	321,047 European ancestry individuals	79,005 European ancestry individuals	11q24.2	11	126139605	RPUSD4	AP000821.2 - AP001893.3	ENSG00000287666	ENSG00000254833		11524	21109	rs541601-T	0	541601	TF_binding_site_variant	1	0.1829	5e-15	14.301		0.0241	[0.018-0.03] unit decrease	Affymetrix [19819130] (imputed)	N
rs541601	11	EUR	2019-03-27	30804560	Shrine N	2019-02-25	Nat Genet	www.ncbi.nlm.nih.gov/pubmed/30804560	New genetic signals for lung function highlight pathways and chronic obstructive pulmonary disease associations across multiple ancestries.	Peak expiratory flow	321,047 European ancestry individuals	24,218 European ancestry individuals	11q24.2	11	126139605	RPUSD4	AP000821.2 - AP001893.3	ENSG00000287666	ENSG00000254833		11524	21109	rs541601-T	0	541601	TF_binding_site_variant	1	0.1829	1e-13	13		0.0241	[0.018-0.031] unit decrease	Affymetrix [19819130] (imputed)	N
rs541601	11	EUR	2019-02-08	30595370	Kichaev G	2018-12-27	Am J Hum Genet	www.ncbi.nlm.nih.gov/pubmed/30595370	Leveraging Polygenic Functional Enrichment to Improve GWAS Power.	Lung function (FEV1/FVC)	approximately 370,000 European ancestry individuals	NA	11q24.2	11	126139605		AP000821.2 - AP001893.3	ENSG00000287666	ENSG00000254833		11524	21109	rs541601-?	0	541601	TF_binding_site_variant	1		6e-17	16.2218				NR [~ 8900000] (imputed)	N
rs550057	9	EUR	2019-05-08	29679657	Ferreira MA	2018-04-18	J Allergy Clin Immunol	www.ncbi.nlm.nih.gov/pubmed/29679657	Eleven loci with new reproducible genetic associations with allergic disease risk.	Allergic disease (asthma, hay fever or eczema)	180,129 European ancestry cases, 180,709 European ancestry controls	NA	9q34.2	9	133271182	ABO	ABO, ABO			ENSG00000175164, ENSG00000281879			rs550057-T	0	550057	intron_variant	0	0.2806	3e-07	6.52288	(conditional)	0.0293763	NR unit increase	NR [NR]	N
rs550057	9	EUR	2019-02-08	30595370	Kichaev G	2018-12-27	Am J Hum Genet	www.ncbi.nlm.nih.gov/pubmed/30595370	Leveraging Polygenic Functional Enrichment to Improve GWAS Power.	Lung function (FVC)	approximately 372,000 European ancestry individuals	NA	9q34.2	9	133271182		ABO, ABO			ENSG00000175164, ENSG00000281879			rs550057-?	0	550057	intron_variant	0		1e-12	12				NR [~ 8900000] (imputed)	N
rs55884799	2	EUR	2019-03-27	30804560	Shrine N	2019-02-25	Nat Genet	www.ncbi.nlm.nih.gov/pubmed/30804560	New genetic signals for lung function highlight pathways and chronic obstructive pulmonary disease associations across multiple ancestries.	FEV1	321,047 European ancestry individuals	79,005 European ancestry individuals	2p24.2	2	18106357	KCNS3	KCNS3			ENSG00000170745			rs55884799-T	0	55884799	intron_variant	0	0.8271	4e-26	25.3979		0.0325	[0.026-0.039] unit decrease	Affymetrix [19819130] (imputed)	N
rs55884799	2	EUR	2019-03-27	30804560	Shrine N	2019-02-25	Nat Genet	www.ncbi.nlm.nih.gov/pubmed/30804560	New genetic signals for lung function highlight pathways and chronic obstructive pulmonary disease associations across multiple ancestries.	Lung function (FEV1/FVC)	321,047 European ancestry individuals	79,005 European ancestry individuals	2p24.2	2	18106357	KCNS3	KCNS3			ENSG00000170745			rs55884799-T	0	55884799	intron_variant	0	0.8271	4e-40	39.3979		0.0415	[0.035-0.048] unit decrease	Affymetrix [19819130] (imputed)	N
rs55884799	2	EUR	2019-03-27	30804560	Shrine N	2019-02-25	Nat Genet	www.ncbi.nlm.nih.gov/pubmed/30804560	New genetic signals for lung function highlight pathways and chronic obstructive pulmonary disease associations across multiple ancestries.	Peak expiratory flow	321,047 European ancestry individuals	24,218 European ancestry individuals	2p24.2	2	18106357	KCNS3	KCNS3			ENSG00000170745			rs55884799-T	0	55884799	intron_variant	0	0.8271	5e-12	11.301		0.0229	[0.016-0.029] unit decrease	Affymetrix [19819130] (imputed)	N
rs55884799	2	EUR	2019-03-27	30804560	Shrine N	2019-02-25	Nat Genet	www.ncbi.nlm.nih.gov/pubmed/30804560	New genetic signals for lung function highlight pathways and chronic obstructive pulmonary disease associations across multiple ancestries.	Lung function (FVC)	321,047 European ancestry individuals	79,005 European ancestry individuals	2p24.2	2	18106357	KCNS3	KCNS3			ENSG00000170745			rs55884799-T	0	55884799	intron_variant	0	0.8271	2e-07	6.69897		0.016	[0.0099-0.0221] unit decrease	Affymetrix [19819130] (imputed)	N
rs55884799	2	EUR	2019-02-08	30595370	Kichaev G	2018-12-27	Am J Hum Genet	www.ncbi.nlm.nih.gov/pubmed/30595370	Leveraging Polygenic Functional Enrichment to Improve GWAS Power.	Lung function (FEV1/FVC)	approximately 370,000 European ancestry individuals	NA	2p24.2	2	18106357		KCNS3			ENSG00000170745			rs55884799-?	0	55884799	intron_variant	0		7e-51	50.1549				NR [~ 8900000] (imputed)	N
rs55884799	2	EUR	2019-02-08	30595370	Kichaev G	2018-12-27	Am J Hum Genet	www.ncbi.nlm.nih.gov/pubmed/30595370	Leveraging Polygenic Functional Enrichment to Improve GWAS Power.	Lung function (FVC)	approximately 372,000 European ancestry individuals	NA	2p24.2	2	18106357		KCNS3			ENSG00000170745			rs55884799-?	0	55884799	intron_variant	0		7e-14	13.1549				NR [~ 8900000] (imputed)	N
rs62191105	2	EUR	2021-04-23	33106845	Kim W	2020-10-27	Am J Epidemiol	www.ncbi.nlm.nih.gov/pubmed/33106845	Genome-wide Gene-by-smoking Interaction Study of Chronic Obstructive Pulmonary Disease.	Chronic obstructive pulmonary disease x current smoker interaction (2df)	21,077 European ancestry cases, 179,689 European ancestry controls	NA	2q37.3	2	238951008	NR	LINC01940 - HDAC4	ENSG00000227744	ENSG00000068024		24739	97160	rs62191105-T	0	62191105	intergenic_variant	1	0.19	3e-09	8.52288			[NR]	Affymetrix [9886854] (imputed)	N
rs62191105	2	EUR	2021-04-23	33106845	Kim W	2020-10-27	Am J Epidemiol	www.ncbi.nlm.nih.gov/pubmed/33106845	Genome-wide Gene-by-smoking Interaction Study of Chronic Obstructive Pulmonary Disease.	Chronic obstructive pulmonary disease in non-current smokers	16,488 European ancestry cases, 169,688 European ancestry controls	NA	2q37.3	2	238951008	NR	LINC01940 - HDAC4	ENSG00000227744	ENSG00000068024		24739	97160	rs62191105-T	0	62191105	intergenic_variant	1	0.19	1e-09	9		0.91	[0.88-0.94]	Affymetrix [9886854] (imputed)	N
rs62191105	2	EUR	2021-04-23	33106845	Kim W	2020-10-27	Am J Epidemiol	www.ncbi.nlm.nih.gov/pubmed/33106845	Genome-wide Gene-by-smoking Interaction Study of Chronic Obstructive Pulmonary Disease.	Chronic obstructive pulmonary disease x current smoker interaction (main effect)	21,077 European ancestry cases, 179,689 European ancestry controls	NA	2q37.3	2	238951008	NR	LINC01940 - HDAC4	ENSG00000227744	ENSG00000068024		24739	97160	rs62191105-T	0	62191105	intergenic_variant	1	0.19	9e-10	9.04576		0.91	[0.88-0.94]	Affymetrix [9886854] (imputed)	N
rs62191105	2	EUR	2019-05-01	30804561	Sakornsakolpat P	2019-02-25	Nat Genet	www.ncbi.nlm.nih.gov/pubmed/30804561	Genetic landscape of chronic obstructive pulmonary disease identifies heterogeneous cell-type and phenotype associations.	Chronic obstructive pulmonary disease	35,735 cases, 222,076 controls	NA	2q37.3	2	238951008	TWIST2	LINC01940 - HDAC4	ENSG00000227744	ENSG00000068024		24739	97160	rs62191105-C	0	62191105	intergenic_variant	1	0.8	3e-12	11.5229		1.09	[1.07-1.12]	Affymetrix, Illumina [6224355] (imputed)	N
rs6537293	4	EUR	2016-10-14	26634245	Lutz SM	2015-12-03	BMC Genet	www.ncbi.nlm.nih.gov/pubmed/26634245	A genome-wide association study identifies risk loci for spirometric measures among smokers of European and African ancestry.	Post bronchodilator FEV1/FVC ratio in COPD	5,439 European ancestry current and former smoker cases, 821 African American current and former smoker cases	NA	4q31.21	4	144558609	Intergenic	AC098588.2, AC098588.3			ENSG00000285713, ENSG00000285783			rs6537293-A	0	6537293	intron_variant	0	0.616	4e-06	5.39794		0.011	NR unit decrease	Illumina [NR] (imputed)	N
rs6537293	4	EUR	2016-10-14	26634245	Lutz SM	2015-12-03	BMC Genet	www.ncbi.nlm.nih.gov/pubmed/26634245	A genome-wide association study identifies risk loci for spirometric measures among smokers of European and African ancestry.	Post bronchodilator FEV1	10,094 European ancestry current and former smoker individuals, 3,260 African American current and former smoker individuals, 178 current and former smoker individuals	NA	4q31.21	4	144558609	Intergenic	AC098588.2, AC098588.3			ENSG00000285713, ENSG00000285783			rs6537293-A	0	6537293	intron_variant	0	0.618	9e-10	9.04576		0.054	NR unit decrease	Illumina [NR] (imputed)	N
rs6537293	4	EUR	2016-10-14	26634245	Lutz SM	2015-12-03	BMC Genet	www.ncbi.nlm.nih.gov/pubmed/26634245	A genome-wide association study identifies risk loci for spirometric measures among smokers of European and African ancestry.	Post bronchodilator FEV1/FVC ratio	10,094 European ancestry current and former smoker individuals, 3,260 African American current and former smoker individuals, 178 current and former smoker individuals	NA	4q31.21	4	144558609	Intergenic	AC098588.2, AC098588.3			ENSG00000285713, ENSG00000285783			rs6537293-A	0	6537293	intron_variant	0	0.619	7e-14	13.1549		0.013	unit decrease	Illumina [NR] (imputed)	N
rs6537293	4	EUR	2021-04-23	33106845	Kim W	2020-10-27	Am J Epidemiol	www.ncbi.nlm.nih.gov/pubmed/33106845	Genome-wide Gene-by-smoking Interaction Study of Chronic Obstructive Pulmonary Disease.	Chronic obstructive pulmonary disease x ever smoker interaction (2df)	21,077 European ancestry cases, 179,689 European ancestry controls	NA	4q31.21	4	144558609	NR	AC098588.2, AC098588.3			ENSG00000285713, ENSG00000285783			rs6537293-G	0	6537293	intron_variant	0	0.39	5e-40	39.301			[NR]	Affymetrix [9886854] (imputed)	N
rs6537293	4	EUR	2021-04-23	33106845	Kim W	2020-10-27	Am J Epidemiol	www.ncbi.nlm.nih.gov/pubmed/33106845	Genome-wide Gene-by-smoking Interaction Study of Chronic Obstructive Pulmonary Disease.	Chronic obstructive pulmonary disease x ever smoker interaction (main effect)	21,077 European ancestry cases, 179,689 European ancestry controls	NA	4q31.21	4	144558609	NR	AC098588.2, AC098588.3			ENSG00000285713, ENSG00000285783			rs6537293-G	0	6537293	intron_variant	0	0.39	3e-24	23.5229		0.84	[0.81-0.87]	Affymetrix [9886854] (imputed)	N
rs6537293	4	EUR	2021-04-23	33106845	Kim W	2020-10-27	Am J Epidemiol	www.ncbi.nlm.nih.gov/pubmed/33106845	Genome-wide Gene-by-smoking Interaction Study of Chronic Obstructive Pulmonary Disease.	Chronic obstructive pulmonary disease in ever smokers	12,446 European ancestry cases, 59,145 European ancestry controls	NA	4q31.21	4	144558609	NR	AC098588.2, AC098588.3			ENSG00000285713, ENSG00000285783			rs6537293-G	0	6537293	intron_variant	0	0.39	1e-18	18		0.87	[0.85-0.9]	Affymetrix [9886854] (imputed)	N
rs6537293	4	EUR	2021-04-23	33106845	Kim W	2020-10-27	Am J Epidemiol	www.ncbi.nlm.nih.gov/pubmed/33106845	Genome-wide Gene-by-smoking Interaction Study of Chronic Obstructive Pulmonary Disease.	Chronic obstructive pulmonary disease in never smokers	8,631 European ancestry cases, 120,544 European ancestry controls	NA	4q31.21	4	144558609	NR	AC098588.2, AC098588.3			ENSG00000285713, ENSG00000285783			rs6537293-G	0	6537293	intron_variant	0	0.39	2e-24	23.699		0.84	[0.81-0.87]	Affymetrix [9886854] (imputed)	N
rs6537293	4	EUR	2021-04-23	33106845	Kim W	2020-10-27	Am J Epidemiol	www.ncbi.nlm.nih.gov/pubmed/33106845	Genome-wide Gene-by-smoking Interaction Study of Chronic Obstructive Pulmonary Disease.	Chronic obstructive pulmonary disease x current smoker interaction (2df)	21,077 European ancestry cases, 179,689 European ancestry controls	NA	4q31.21	4	144558609	NR	AC098588.2, AC098588.3			ENSG00000285713, ENSG00000285783			rs6537293-G	0	6537293	intron_variant	0	0.39	9e-40	39.0458			[NR]	Affymetrix [9886854] (imputed)	N
rs6537293	4	EUR	2021-04-23	33106845	Kim W	2020-10-27	Am J Epidemiol	www.ncbi.nlm.nih.gov/pubmed/33106845	Genome-wide Gene-by-smoking Interaction Study of Chronic Obstructive Pulmonary Disease.	Chronic obstructive pulmonary disease in non-current smokers	16,488 European ancestry cases, 169,688 European ancestry controls	NA	4q31.21	4	144558609	NR	AC098588.2, AC098588.3			ENSG00000285713, ENSG00000285783			rs6537293-G	0	6537293	intron_variant	0	0.39	1e-37	37		0.85	[0.83-0.87]	Affymetrix [9886854] (imputed)	N
rs6537293	4	EUR	2021-04-23	33106845	Kim W	2020-10-27	Am J Epidemiol	www.ncbi.nlm.nih.gov/pubmed/33106845	Genome-wide Gene-by-smoking Interaction Study of Chronic Obstructive Pulmonary Disease.	Chronic obstructive pulmonary disease x current smoker interaction (main effect)	21,077 European ancestry cases, 179,689 European ancestry controls	NA	4q31.21	4	144558609	NR	AC098588.2, AC098588.3			ENSG00000285713, ENSG00000285783			rs6537293-G	0	6537293	intron_variant	0	0.39	2e-37	36.699		0.85	[0.83-0.87]	Affymetrix [9886854] (imputed)	N
rs6803651	3	EUR	2019-02-08	30595370	Kichaev G	2018-12-27	Am J Hum Genet	www.ncbi.nlm.nih.gov/pubmed/30595370	Leveraging Polygenic Functional Enrichment to Improve GWAS Power.	Lung function (FVC)	approximately 372,000 European ancestry individuals	NA	3p14.1	3	64446054		PRICKLE2-DT			ENSG00000244564			rs6803651-?	0	6803651	intron_variant	0		6e-11	10.2218				NR [~ 8900000] (imputed)	N
rs6829956	4	EUR	2016-10-14	26634245	Lutz SM	2015-12-03	BMC Genet	www.ncbi.nlm.nih.gov/pubmed/26634245	A genome-wide association study identifies risk loci for spirometric measures among smokers of European and African ancestry.	Post bronchodilator FEV1/FVC ratio	10,094 European ancestry current and former smoker individuals, 3,260 African American current and former smoker individuals, 178 current and former smoker individuals	NA	4q31.21	4	144519136	Intergenic	AC098588.2, AC098588.3			ENSG00000285713, ENSG00000285783			rs6829956-T	0	6829956	intron_variant	0	0.606	2e-09	8.69897		0.011	unit increase	Illumina [NR] (imputed)	N
rs6829956	4	EUR	2016-10-14	26634245	Lutz SM	2015-12-03	BMC Genet	www.ncbi.nlm.nih.gov/pubmed/26634245	A genome-wide association study identifies risk loci for spirometric measures among smokers of European and African ancestry.	Post bronchodilator FEV1	10,094 European ancestry current and former smoker individuals, 3,260 African American current and former smoker individuals, 178 current and former smoker individuals	NA	4q31.21	4	144519136	Intergenic	AC098588.2, AC098588.3			ENSG00000285713, ENSG00000285783			rs6829956-T	0	6829956	intron_variant	0	0.603	3e-08	7.52288		0.05	NR unit increase	Illumina [NR] (imputed)	N
rs6904596	6	EUR	2019-09-13	26423011	Wain LV	2015-09-27	Lancet Respir Med	www.ncbi.nlm.nih.gov/pubmed/26423011	Novel insights into the genetics of smoking behaviour, lung function, and chronic obstructive pulmonary disease (UK BiLEVE): a genetic association study in UK Biobank.	Lung function in never smokers (low FEV1 vs high FEV1)	9,745 European ancestry individuals with low FEV1 measurements, 4,902 European ancestry individuals with high FEV1 measurements	NA	6p22.1	6	27523520	ZKSCAN3	HNRNPA1P1			ENSG00000218347			rs6904596-A	0	6904596	non_coding_transcript_exon_variant	0	0.133	1e-08	8		1.244	[1.154-1.342]	Affymetrix [28509962] (imputed)	N
rs7068966	10	EUR	2011-10-16	21946350	Soler Artigas M	2011-09-25	Nat Genet	www.ncbi.nlm.nih.gov/pubmed/21946350	Genome-wide association and large-scale follow up identifies 16 new loci influencing lung function.	Pulmonary function	48,201 European ancestry individuals	46,411 European ancestry individuals	10p13	10	12235993	CDC123	CDC123			ENSG00000151465			rs7068966-T	0	7068966	intron_variant	0	0.52	6e-13	12.2218	(FEV1/FVC)	0.033	[0.023-0.043] unit increase	Affymetrix, Illumina [~ 2500000] (imputed)	N
rs7068966	10	EUR	2011-10-18	21946350	Soler Artigas M	2011-09-25	Nat Genet	www.ncbi.nlm.nih.gov/pubmed/21946350	Genome-wide association and large-scale follow up identifies 16 new loci influencing lung function.	Pulmonary function	48,201 European ancestry individuals	46,411 European ancestry individuals	10p13	10	12235993	CDC123	CDC123			ENSG00000151465			rs7068966-T	0	7068966	intron_variant	0	0.52	3e-12	11.5229	(FEV1)	0.029	[0.021-0.037] unit increase	Affymetrix, Illumina [~ 2500000] (imputed)	N
rs7068966	10	EUR	2013-02-27	23284291	Hancock DB	2012-12-20	PLoS Genet	www.ncbi.nlm.nih.gov/pubmed/23284291	Genome-wide joint meta-analysis of SNP and SNP-by-smoking interaction identifies novel loci for pulmonary function.	Pulmonary function (smoking interaction)	50,047 European ancestry individuals	NA	10p13	10	12235993	CDC123	CDC123			ENSG00000151465			rs7068966-?	0	7068966	intron_variant	0		2e-11	10.699	(FEV1/FVC, Ever-smoking)			NR [~ 2500000] (imputed)	N
rs7068966	10	EUR	2019-05-01	30804561	Sakornsakolpat P	2019-02-25	Nat Genet	www.ncbi.nlm.nih.gov/pubmed/30804561	Genetic landscape of chronic obstructive pulmonary disease identifies heterogeneous cell-type and phenotype associations.	Chronic obstructive pulmonary disease	35,735 cases, 222,076 controls	NA	10p13	10	12235993	CDC123	CDC123			ENSG00000151465			rs7068966-C	0	7068966	intron_variant	0	0.49	6e-23	22.2218		1.1	[1.08-1.12]	Affymetrix, Illumina [6224355] (imputed)	N
rs7068966	10	EUR	2018-03-29	29394082	Burkart KM	2018-02-02	Am J Respir Crit Care Med	www.ncbi.nlm.nih.gov/pubmed/29394082	A Genome-wide Association Study in Hispanics/Latinos Identifies Novel Signals for Lung Function. The Hispanic Community Health Study/Study of Latinos.	Lung function (FEV1/FVC)	11,822 Hispanic individuals	up to 4,162 Hispanic individuals, up to 876 African American individuals, up to 94,612 European ancestry individuals	10p13	10	12235993	Intergenic	CDC123			ENSG00000151465			rs7068966-T	0	7068966	intron_variant	0		1e-06	6		0.06	[NR] unit increase	Illumina [2232944] (imputed)	N
rs72902177	2	EUR	2019-03-27	30804560	Shrine N	2019-02-25	Nat Genet	www.ncbi.nlm.nih.gov/pubmed/30804560	New genetic signals for lung function highlight pathways and chronic obstructive pulmonary disease associations across multiple ancestries.	FEV1	321,047 European ancestry individuals	79,005 European ancestry individuals	2q24.1	2	156159745	LOC101929378	LINC01876			ENSG00000226383			rs72902177-T	0	72902177	intron_variant	0	0.1346	2e-22	21.699		0.0335	[0.027-0.04] unit decrease	Affymetrix [19819130] (imputed)	N
rs72902177	2	EUR	2019-03-27	30804560	Shrine N	2019-02-25	Nat Genet	www.ncbi.nlm.nih.gov/pubmed/30804560	New genetic signals for lung function highlight pathways and chronic obstructive pulmonary disease associations across multiple ancestries.	Lung function (FEV1/FVC)	321,047 European ancestry individuals	79,005 European ancestry individuals	2q24.1	2	156159745	LOC101929378	LINC01876			ENSG00000226383			rs72902177-T	0	72902177	intron_variant	0	0.1346	2e-21	20.699		0.0332	[0.026-0.04] unit decrease	Affymetrix [19819130] (imputed)	N
rs72902177	2	EUR	2019-03-27	30804560	Shrine N	2019-02-25	Nat Genet	www.ncbi.nlm.nih.gov/pubmed/30804560	New genetic signals for lung function highlight pathways and chronic obstructive pulmonary disease associations across multiple ancestries.	Peak expiratory flow	321,047 European ancestry individuals	24,218 European ancestry individuals	2q24.1	2	156159745	LOC101929378	LINC01876			ENSG00000226383			rs72902177-T	0	72902177	intron_variant	0	0.1346	1e-07	7		0.0196	[0.012-0.027] unit decrease	Affymetrix [19819130] (imputed)	N
rs72902177	2	EUR	2019-03-27	30804560	Shrine N	2019-02-25	Nat Genet	www.ncbi.nlm.nih.gov/pubmed/30804560	New genetic signals for lung function highlight pathways and chronic obstructive pulmonary disease associations across multiple ancestries.	Lung function (FVC)	321,047 European ancestry individuals	79,005 European ancestry individuals	2q24.1	2	156159745	LOC101929378	LINC01876			ENSG00000226383			rs72902177-T	0	72902177	intron_variant	0	0.1346	1e-07	7		0.0183	[0.011-0.025] unit decrease	Affymetrix [19819130] (imputed)	N
rs72902177	2	EUR	2019-02-08	30595370	Kichaev G	2018-12-27	Am J Hum Genet	www.ncbi.nlm.nih.gov/pubmed/30595370	Leveraging Polygenic Functional Enrichment to Improve GWAS Power.	Lung function (FVC)	approximately 372,000 European ancestry individuals	NA	2q24.1	2	156159745		LINC01876			ENSG00000226383			rs72902177-?	0	72902177	intron_variant	0		7e-10	9.1549				NR [~ 8900000] (imputed)	N
rs761422	1	EUR	2019-02-08	30595370	Kichaev G	2018-12-27	Am J Hum Genet	www.ncbi.nlm.nih.gov/pubmed/30595370	Leveraging Polygenic Functional Enrichment to Improve GWAS Power.	Lung function (FVC)	approximately 372,000 European ancestry individuals	NA	1p36.13	1	16975285		MFAP2			ENSG00000117122			rs761422-?	0	761422	synonymous_variant	0		4e-23	22.3979				NR [~ 8900000] (imputed)	N
rs7733410	5	EUR	2019-03-27	30804560	Shrine N	2019-02-25	Nat Genet	www.ncbi.nlm.nih.gov/pubmed/30804560	New genetic signals for lung function highlight pathways and chronic obstructive pulmonary disease associations across multiple ancestries.	Lung function (FVC)	321,047 European ancestry individuals	79,005 European ancestry individuals	5q32	5	148476959	HTR4	HTR4			ENSG00000164270			rs7733410-A	0	7733410	intron_variant	0	0.4407	6e-06	5.22185		0.0108	[0.0061-0.0155] unit increase	Affymetrix [19819130] (imputed)	N
rs7733410	5	EUR	2019-03-27	30804560	Shrine N	2019-02-25	Nat Genet	www.ncbi.nlm.nih.gov/pubmed/30804560	New genetic signals for lung function highlight pathways and chronic obstructive pulmonary disease associations across multiple ancestries.	FEV1	321,047 European ancestry individuals	79,005 European ancestry individuals	5q32	5	148476959	HTR4	HTR4			ENSG00000164270			rs7733410-A	0	7733410	intron_variant	0	0.4407	7e-47	46.1549		0.0342	[0.029-0.039] unit increase	Affymetrix [19819130] (imputed)	N
rs7733410	5	EUR	2019-03-27	30804560	Shrine N	2019-02-25	Nat Genet	www.ncbi.nlm.nih.gov/pubmed/30804560	New genetic signals for lung function highlight pathways and chronic obstructive pulmonary disease associations across multiple ancestries.	Lung function (FEV1/FVC)	321,047 European ancestry individuals	79,005 European ancestry individuals	5q32	5	148476959	HTR4	HTR4			ENSG00000164270			rs7733410-A	0	7733410	intron_variant	0	0.4407	2e-96	95.699		0.0505	[0.046-0.055] unit increase	Affymetrix [19819130] (imputed)	N
rs7733410	5	EUR	2021-04-23	33106845	Kim W	2020-10-27	Am J Epidemiol	www.ncbi.nlm.nih.gov/pubmed/33106845	Genome-wide Gene-by-smoking Interaction Study of Chronic Obstructive Pulmonary Disease.	Chronic obstructive pulmonary disease x ever smoker interaction (2df)	21,077 European ancestry cases, 179,689 European ancestry controls	NA	5q32	5	148476959	NR	HTR4			ENSG00000164270			rs7733410-A	0	7733410	intron_variant	0	0.44	4e-23	22.3979			[NR]	Affymetrix [9886854] (imputed)	N
rs7733410	5	EUR	2021-04-23	33106845	Kim W	2020-10-27	Am J Epidemiol	www.ncbi.nlm.nih.gov/pubmed/33106845	Genome-wide Gene-by-smoking Interaction Study of Chronic Obstructive Pulmonary Disease.	Chronic obstructive pulmonary disease x ever smoker interaction (main effect)	21,077 European ancestry cases, 179,689 European ancestry controls	NA	5q32	5	148476959	NR	HTR4			ENSG00000164270			rs7733410-A	0	7733410	intron_variant	0	0.44	3e-09	8.52288		0.91	[0.88-0.94]	Affymetrix [9886854] (imputed)	N
rs7733410	5	EUR	2021-04-23	33106845	Kim W	2020-10-27	Am J Epidemiol	www.ncbi.nlm.nih.gov/pubmed/33106845	Genome-wide Gene-by-smoking Interaction Study of Chronic Obstructive Pulmonary Disease.	Chronic obstructive pulmonary disease in ever smokers	12,446 European ancestry cases, 59,145 European ancestry controls	NA	5q32	5	148476959	NR	HTR4			ENSG00000164270			rs7733410-A	0	7733410	intron_variant	0	0.44	1e-16	16		0.88	[0.86-0.91]	Affymetrix [9886854] (imputed)	N
rs7733410	5	EUR	2021-04-23	33106845	Kim W	2020-10-27	Am J Epidemiol	www.ncbi.nlm.nih.gov/pubmed/33106845	Genome-wide Gene-by-smoking Interaction Study of Chronic Obstructive Pulmonary Disease.	Chronic obstructive pulmonary disease in never smokers	8,631 European ancestry cases, 120,544 European ancestry controls	NA	5q32	5	148476959	NR	HTR4			ENSG00000164270			rs7733410-A	0	7733410	intron_variant	0	0.44	4e-09	8.39794		0.91	[0.88-0.94]	Affymetrix [9886854] (imputed)	N
rs7733410	5	EUR	2021-04-23	33106845	Kim W	2020-10-27	Am J Epidemiol	www.ncbi.nlm.nih.gov/pubmed/33106845	Genome-wide Gene-by-smoking Interaction Study of Chronic Obstructive Pulmonary Disease.	Chronic obstructive pulmonary disease x current smoker interaction (2df)	21,077 European ancestry cases, 179,689 European ancestry controls	NA	5q32	5	148476959	NR	HTR4			ENSG00000164270			rs7733410-A	0	7733410	intron_variant	0	0.44	3e-22	21.5229			[NR]	Affymetrix [9886854] (imputed)	N
rs7733410	5	EUR	2021-04-23	33106845	Kim W	2020-10-27	Am J Epidemiol	www.ncbi.nlm.nih.gov/pubmed/33106845	Genome-wide Gene-by-smoking Interaction Study of Chronic Obstructive Pulmonary Disease.	Chronic obstructive pulmonary disease in non-current smokers	16,488 European ancestry cases, 169,688 European ancestry controls	NA	5q32	5	148476959	NR	HTR4			ENSG00000164270			rs7733410-A	0	7733410	intron_variant	0	0.44	4e-17	16.3979		0.9	[0.88-0.92]	Affymetrix [9886854] (imputed)	N
rs7733410	5	EUR	2021-04-23	33106845	Kim W	2020-10-27	Am J Epidemiol	www.ncbi.nlm.nih.gov/pubmed/33106845	Genome-wide Gene-by-smoking Interaction Study of Chronic Obstructive Pulmonary Disease.	Chronic obstructive pulmonary disease in current smokers	4,589 European ancestry cases, 10,001 European ancestry controls	NA	5q32	5	148476959	NR	HTR4			ENSG00000164270			rs7733410-A	0	7733410	intron_variant	0	0.44	1e-07	7		0.86	[0.81-0.91]	Affymetrix [9886854] (imputed)	N
rs7733410	5	EUR	2021-04-23	33106845	Kim W	2020-10-27	Am J Epidemiol	www.ncbi.nlm.nih.gov/pubmed/33106845	Genome-wide Gene-by-smoking Interaction Study of Chronic Obstructive Pulmonary Disease.	Chronic obstructive pulmonary disease x current smoker interaction (main effect)	21,077 European ancestry cases, 179,689 European ancestry controls	NA	5q32	5	148476959	NR	HTR4			ENSG00000164270			rs7733410-A	0	7733410	intron_variant	0	0.44	4e-17	16.3979		0.9	[0.88-0.92]	Affymetrix [9886854] (imputed)	N
rs7733410	5	EUR	2019-03-27	30804560	Shrine N	2019-02-25	Nat Genet	www.ncbi.nlm.nih.gov/pubmed/30804560	New genetic signals for lung function highlight pathways and chronic obstructive pulmonary disease associations across multiple ancestries.	Peak expiratory flow	321,047 European ancestry individuals	24,218 European ancestry individuals	5q32	5	148476959	HTR4	HTR4			ENSG00000164270			rs7733410-A	0	7733410	intron_variant	0	0.4407	6e-33	32.2218		0.0303	[0.025-0.035] unit increase	Affymetrix [19819130] (imputed)	N
rs7733410	5	EUR	2019-02-08	30595370	Kichaev G	2018-12-27	Am J Hum Genet	www.ncbi.nlm.nih.gov/pubmed/30595370	Leveraging Polygenic Functional Enrichment to Improve GWAS Power.	Lung function (FEV1/FVC)	approximately 370,000 European ancestry individuals	NA	5q32	5	148476959		HTR4			ENSG00000164270			rs7733410-?	0	7733410	intron_variant	0		4e-146	145.398				NR [~ 8900000] (imputed)	N
rs77972916	2	EUR	2019-02-08	30595370	Kichaev G	2018-12-27	Am J Hum Genet	www.ncbi.nlm.nih.gov/pubmed/30595370	Leveraging Polygenic Functional Enrichment to Improve GWAS Power.	Lung function (FEV1/FVC)	approximately 370,000 European ancestry individuals	NA	2p21	2	43534973		THADA			ENSG00000115970			rs77972916-?	0	77972916	intron_variant	0		1e-21	21				NR [~ 8900000] (imputed)	N
rs78579285	16	EUR	2019-02-08	30595370	Kichaev G	2018-12-27	Am J Hum Genet	www.ncbi.nlm.nih.gov/pubmed/30595370	Leveraging Polygenic Functional Enrichment to Improve GWAS Power.	Lung function (FVC)	approximately 372,000 European ancestry individuals	NA	16q24.3	16	88746652		PIEZO1			ENSG00000103335			rs78579285-?	0	78579285	intron_variant	0		4e-11	10.3979				NR [~ 8900000] (imputed)	N
rs8027457	15	EUR	2019-03-28	30643251	Liu M	2019-01-14	Nat Genet	www.ncbi.nlm.nih.gov/pubmed/30643251	Association studies of up to 1.2 million individuals yield new insights into the genetic etiology of tobacco and alcohol use.	Smoking initiation (ever regular vs never regular)	up to 1,232,091 European ancestry individuals	NA	15q26.3	15	98660872	NR	IGF1R			ENSG00000140443			rs8027457-C	0	8027457	intron_variant	0	0.511	2e-09	8.69897		0.0153138	[0.01-0.02] unit increase	NR [~ 10000000] (imputed)	N
rs8034191	15	EUR	2016-10-14	26634245	Lutz SM	2015-12-03	BMC Genet	www.ncbi.nlm.nih.gov/pubmed/26634245	A genome-wide association study identifies risk loci for spirometric measures among smokers of European and African ancestry.	Pre bronchodilator FEV1	6,659 European ancestry current and former smoker individuals	NA	15q25.1	15	78513681	AGPHD1	HYKK			ENSG00000188266			rs8034191-?	0	8034191	intron_variant	0		3e-09	8.52288		0.07893	unit decrease	Illumina [NR] (imputed)	N
rs8034191	15	EUR	2016-10-14	26634245	Lutz SM	2015-12-03	BMC Genet	www.ncbi.nlm.nih.gov/pubmed/26634245	A genome-wide association study identifies risk loci for spirometric measures among smokers of European and African ancestry.	Post bronchodilator FEV1/FVC ratio in COPD	5,439 European ancestry current and former smoker cases, 821 African American current and former smoker cases	NA	15q25.1	15	78513681	AGPHD1	HYKK			ENSG00000188266			rs8034191-T	0	8034191	intron_variant	0	0.403	3e-07	6.52288		0.013	NR unit increase	Illumina [NR] (imputed)	N
rs8034191	15	EUR	2016-10-14	26634245	Lutz SM	2015-12-03	BMC Genet	www.ncbi.nlm.nih.gov/pubmed/26634245	A genome-wide association study identifies risk loci for spirometric measures among smokers of European and African ancestry.	Pre bronchodilator FEV1/FVC ratio	6,659 European ancestry current and former smoker individuals	NA	15q25.1	15	78513681	AGPHD1	HYKK			ENSG00000188266			rs8034191-?	0	8034191	intron_variant	0		2e-10	9.69897		0.01688	unit decrease	Illumina [NR] (imputed)	N
rs8034191	15	EUR	2016-10-14	26634245	Lutz SM	2015-12-03	BMC Genet	www.ncbi.nlm.nih.gov/pubmed/26634245	A genome-wide association study identifies risk loci for spirometric measures among smokers of European and African ancestry.	Post bronchodilator FEV1/FVC ratio	10,094 European ancestry current and former smoker individuals, 3,260 African American current and former smoker individuals, 178 current and former smoker individuals	NA	15q25.1	15	78513681	AGPHD1	HYKK			ENSG00000188266			rs8034191-T	0	8034191	intron_variant	0	0.331	6e-14	13.2218		0.014	unit increase	Illumina [NR] (imputed)	N
rs8034191	15	EUR	2016-10-14	26634245	Lutz SM	2015-12-03	BMC Genet	www.ncbi.nlm.nih.gov/pubmed/26634245	A genome-wide association study identifies risk loci for spirometric measures among smokers of European and African ancestry.	Post bronchodilator FEV1	10,094 European ancestry current and former smoker individuals, 3,260 African American current and former smoker individuals, 178 current and former smoker individuals	NA	15q25.1	15	78513681	AGPHD1	HYKK			ENSG00000188266			rs8034191-T	0	8034191	intron_variant	0	0.335	1e-13	13		0.07	NR unit increase	Illumina [NR] (imputed)	N
rs8034191	15	EUR	2009-03-31	19300482	Pillai SG	2009-03-20	PLoS Genet	www.ncbi.nlm.nih.gov/pubmed/19300482	A genome-wide association study in chronic obstructive pulmonary disease (COPD): identification of two major susceptibility loci.	Chronic obstructive pulmonary disease	823 cases, 810 controls	1,891 European ancestry individuals from 606 families, 389 European ancestry cases, 472 European ancestry controls, 949 individuals from 127 families	15q25.1	15	78513681	CHRNA5, CHRNA3, CHRNA4, LOC123688	HYKK			ENSG00000188266			rs8034191-C	0	8034191	intron_variant	0	0.33	1e-10	10		1.4	[1.18-1.67]	Illumina [493609]	N
rs8034191	15	EUR	2019-10-04	30679032	Brazel DM	2018-12-06	Biol Psychiatry	www.ncbi.nlm.nih.gov/pubmed/30679032	Exome Chip Meta-analysis Fine Maps Causal Variants and Elucidates the Genetic Architecture of Rare Coding Variants in Smoking and Alcohol Use.	Smoking behaviour (cigarettes smoked per day)	up to 153,918 European ancestry individuals	NA	15q25.1	15	78513681	AGPHD1	HYKK			ENSG00000188266			rs8034191-C	0	8034191	intron_variant	0	0.341	1e-139	139		0.0956	[0.088-0.103] unit increase	Illumina [~ 250000] (imputed)	N
rs8034191	15	EUR	2019-10-04	30679032	Brazel DM	2018-12-06	Biol Psychiatry	www.ncbi.nlm.nih.gov/pubmed/30679032	Exome Chip Meta-analysis Fine Maps Causal Variants and Elucidates the Genetic Architecture of Rare Coding Variants in Smoking and Alcohol Use.	Smoking behaviour (cigarette pack-years)	up to 150,993 European ancestry individuals	NA	15q25.1	15	78513681	AGPHD1	HYKK			ENSG00000188266			rs8034191-C	0	8034191	intron_variant	0	0.338	6e-118	117.222		0.0819	[0.075-0.089] unit increase	Illumina [~ 250000] (imputed)	N
rs8089099	18	EUR	2019-03-27	30804560	Shrine N	2019-02-25	Nat Genet	www.ncbi.nlm.nih.gov/pubmed/30804560	New genetic signals for lung function highlight pathways and chronic obstructive pulmonary disease associations across multiple ancestries.	FEV1	321,047 European ancestry individuals	79,005 European ancestry individuals	18p11.22	18	10078074	VAPA	VAPA - AP005271.1	ENSG00000101558	ENSG00000265554		118053	46514	rs8089099-A	0	8089099	regulatory_region_variant	1	0.2746	4e-10	9.39794		0.0163	[0.011-0.021] unit increase	Affymetrix [19819130] (imputed)	N
rs8089099	18	EUR	2019-03-27	30804560	Shrine N	2019-02-25	Nat Genet	www.ncbi.nlm.nih.gov/pubmed/30804560	New genetic signals for lung function highlight pathways and chronic obstructive pulmonary disease associations across multiple ancestries.	Lung function (FEV1/FVC)	321,047 European ancestry individuals	79,005 European ancestry individuals	18p11.22	18	10078074	VAPA	VAPA - AP005271.1	ENSG00000101558	ENSG00000265554		118053	46514	rs8089099-A	0	8089099	regulatory_region_variant	1	0.2746	2e-18	17.699		0.0235	[0.018-0.029] unit increase	Affymetrix [19819130] (imputed)	N
rs8089099	18	EUR	2013-02-27	23284291	Hancock DB	2012-12-20	PLoS Genet	www.ncbi.nlm.nih.gov/pubmed/23284291	Genome-wide joint meta-analysis of SNP and SNP-by-smoking interaction identifies novel loci for pulmonary function.	Pulmonary function (smoking interaction)	50,047 European ancestry individuals	NA	18p11.22	18	10078074	TXNDC2, VAPA	VAPA - AP005271.1	ENSG00000101558	ENSG00000265554		118053	46514	rs8089099-A	0	8089099	regulatory_region_variant	1		4e-07	6.39794	(FEV1/FVC, Pack-years)			NR [~ 2500000] (imputed)	N
rs8089099	18	EUR	2013-02-27	23284291	Hancock DB	2012-12-20	PLoS Genet	www.ncbi.nlm.nih.gov/pubmed/23284291	Genome-wide joint meta-analysis of SNP and SNP-by-smoking interaction identifies novel loci for pulmonary function.	Pulmonary function (smoking interaction)	50,047 European ancestry individuals	NA	18p11.22	18	10078074	TXNDC2, VAPA	VAPA - AP005271.1	ENSG00000101558	ENSG00000265554		118053	46514	rs8089099-A	0	8089099	regulatory_region_variant	1		3e-07	6.52288	(FEV1/FVC, Ever-smoking)			NR [~ 2500000] (imputed)	N
rs8089099	18	EUR	2019-03-27	30804560	Shrine N	2019-02-25	Nat Genet	www.ncbi.nlm.nih.gov/pubmed/30804560	New genetic signals for lung function highlight pathways and chronic obstructive pulmonary disease associations across multiple ancestries.	Peak expiratory flow	321,047 European ancestry individuals	24,218 European ancestry individuals	18p11.22	18	10078074	VAPA	VAPA - AP005271.1	ENSG00000101558	ENSG00000265554		118053	46514	rs8089099-A	0	8089099	regulatory_region_variant	1	0.2746	4e-24	23.3979		0.0288	[0.023-0.034] unit increase	Affymetrix [19819130] (imputed)	N
rs8089099	18	EUR	2019-02-08	30595370	Kichaev G	2018-12-27	Am J Hum Genet	www.ncbi.nlm.nih.gov/pubmed/30595370	Leveraging Polygenic Functional Enrichment to Improve GWAS Power.	Lung function (FEV1/FVC)	approximately 370,000 European ancestry individuals	NA	18p11.22	18	10078074		VAPA - AP005271.1	ENSG00000101558	ENSG00000265554		118053	46514	rs8089099-?	0	8089099	regulatory_region_variant	1		2e-26	25.699				NR [~ 8900000] (imputed)	N
rs8756	12	EUR	2019-04-29	30940143	Zhu Z	2019-04-02	Respir Res	www.ncbi.nlm.nih.gov/pubmed/30940143	Genetic overlap of chronic obstructive pulmonary disease and cardiovascular disease-related traits: a large-scale genome-wide cross-trait analysis.	Chronic obstructive pulmonary disease or resting heart rate (pleiotropy)	12,550 European and unknown ancestry chronic obstructive pulmonary disease cases, 46,368 European and unknown ancestry controls, 458,969 European ancestry individuals	NA	12q14.3	12	65965972	HMGA2	HMGA2			ENSG00000149948			rs8756-?	0	8756	3_prime_UTR_variant	0		3e-12	11.5229				Affymetrix [up to 7325140] (imputed)	N
rs879394	3	EUR	2019-03-27	30804560	Shrine N	2019-02-25	Nat Genet	www.ncbi.nlm.nih.gov/pubmed/30804560	New genetic signals for lung function highlight pathways and chronic obstructive pulmonary disease associations across multiple ancestries.	Lung function (FVC)	321,047 European ancestry individuals	79,005 European ancestry individuals	3q26.2	3	168992055	LOC100507661	AC092954.2 - LINC01997	ENSG00000273177	ENSG00000241383		63457	10967	rs879394-T	0	879394	regulatory_region_variant	1	0.2348	2e-09	8.69897		0.0166	[0.011-0.022] unit decrease	Affymetrix [19819130] (imputed)	N
rs879394	3	EUR	2019-03-27	30804560	Shrine N	2019-02-25	Nat Genet	www.ncbi.nlm.nih.gov/pubmed/30804560	New genetic signals for lung function highlight pathways and chronic obstructive pulmonary disease associations across multiple ancestries.	FEV1	321,047 European ancestry individuals	79,005 European ancestry individuals	3q26.2	3	168992055	LOC100507661	AC092954.2 - LINC01997	ENSG00000273177	ENSG00000241383		63457	10967	rs879394-T	0	879394	regulatory_region_variant	1	0.2348	1e-25	25		0.0289	[0.023-0.034] unit decrease	Affymetrix [19819130] (imputed)	N
rs879394	3	EUR	2019-03-27	30804560	Shrine N	2019-02-25	Nat Genet	www.ncbi.nlm.nih.gov/pubmed/30804560	New genetic signals for lung function highlight pathways and chronic obstructive pulmonary disease associations across multiple ancestries.	Lung function (FEV1/FVC)	321,047 European ancestry individuals	79,005 European ancestry individuals	3q26.2	3	168992055	LOC100507661	AC092954.2 - LINC01997	ENSG00000273177	ENSG00000241383		63457	10967	rs879394-T	0	879394	regulatory_region_variant	1	0.2348	5e-26	25.301		0.0298	[0.024-0.035] unit decrease	Affymetrix [19819130] (imputed)	N
rs879394	3	EUR	2019-03-27	30804560	Shrine N	2019-02-25	Nat Genet	www.ncbi.nlm.nih.gov/pubmed/30804560	New genetic signals for lung function highlight pathways and chronic obstructive pulmonary disease associations across multiple ancestries.	Peak expiratory flow	321,047 European ancestry individuals	24,218 European ancestry individuals	3q26.2	3	168992055	LOC100507661	AC092954.2 - LINC01997	ENSG00000273177	ENSG00000241383		63457	10967	rs879394-T	0	879394	regulatory_region_variant	1	0.2348	2e-24	23.699		0.0305	[0.025-0.036] unit decrease	Affymetrix [19819130] (imputed)	N
rs9310995	3	EUR	2011-10-18	21946350	Soler Artigas M	2011-09-25	Nat Genet	www.ncbi.nlm.nih.gov/pubmed/21946350	Genome-wide association and large-scale follow up identifies 16 new loci influencing lung function.	Pulmonary function	48,201 European ancestry individuals	46,411 European ancestry individuals	3p22.3	3	32887623	TRIM71	TRIM71			ENSG00000206557			rs9310995-T	0	9310995	intron_variant	0		4e-06	5.39794	(FEV1)	0.023	[0.013-0.033] unit increase	Affymetrix, Illumina [~ 2500000] (imputed)	N
rs931794	15	EUR	2016-10-14	26634245	Lutz SM	2015-12-03	BMC Genet	www.ncbi.nlm.nih.gov/pubmed/26634245	A genome-wide association study identifies risk loci for spirometric measures among smokers of European and African ancestry.	Pre bronchodilator FEV1	6,659 European ancestry current and former smoker individuals	NA	15q25.1	15	78533838	AGPHD1	HYKK			ENSG00000188266			rs931794-?	0	931794	3_prime_UTR_variant	0		4e-09	8.39794		0.07793	unit decrease	Illumina [NR] (imputed)	N
rs931794	15	EUR	2016-10-14	26634245	Lutz SM	2015-12-03	BMC Genet	www.ncbi.nlm.nih.gov/pubmed/26634245	A genome-wide association study identifies risk loci for spirometric measures among smokers of European and African ancestry.	Post bronchodilator FEV1/FVC ratio in COPD	5,439 European ancestry current and former smoker cases, 821 African American current and former smoker cases	NA	15q25.1	15	78533838	AGPHD1	HYKK			ENSG00000188266			rs931794-A	0	931794	3_prime_UTR_variant	0	0.497	7e-07	6.1549		0.012	NR unit increase	Illumina [NR] (imputed)	N
rs931794	15	EUR	2016-10-14	26634245	Lutz SM	2015-12-03	BMC Genet	www.ncbi.nlm.nih.gov/pubmed/26634245	A genome-wide association study identifies risk loci for spirometric measures among smokers of European and African ancestry.	Pre bronchodilator FEV1/FVC ratio	6,659 European ancestry current and former smoker individuals	NA	15q25.1	15	78533838	AGPHD1	HYKK			ENSG00000188266			rs931794-?	0	931794	3_prime_UTR_variant	0		8e-10	9.09691		0.01635	unit decrease	Illumina [NR] (imputed)	N
rs931794	15	EUR	2016-10-14	26634245	Lutz SM	2015-12-03	BMC Genet	www.ncbi.nlm.nih.gov/pubmed/26634245	A genome-wide association study identifies risk loci for spirometric measures among smokers of European and African ancestry.	Post bronchodilator FEV1/FVC ratio	10,094 European ancestry current and former smoker individuals, 3,260 African American current and former smoker individuals, 178 current and former smoker individuals	NA	15q25.1	15	78533838	AGPHD1	HYKK			ENSG00000188266			rs931794-A	0	931794	3_prime_UTR_variant	0	0.407	4e-11	10.3979		0.012	unit increase	Illumina [NR] (imputed)	N
rs931794	15	EUR	2016-10-14	26634245	Lutz SM	2015-12-03	BMC Genet	www.ncbi.nlm.nih.gov/pubmed/26634245	A genome-wide association study identifies risk loci for spirometric measures among smokers of European and African ancestry.	Post bronchodilator FEV1	10,094 European ancestry current and former smoker individuals, 3,260 African American current and former smoker individuals, 178 current and former smoker individuals	NA	15q25.1	15	78533838	AGPHD1	HYKK			ENSG00000188266			rs931794-A	0	931794	3_prime_UTR_variant	0	0.407	2e-11	10.699		0.061	NR unit increase	Illumina [NR] (imputed)	N
rs9385988	6	EUR	2019-03-27	30804560	Shrine N	2019-02-25	Nat Genet	www.ncbi.nlm.nih.gov/pubmed/30804560	New genetic signals for lung function highlight pathways and chronic obstructive pulmonary disease associations across multiple ancestries.	Lung function (FEV1/FVC)	321,047 European ancestry individuals	79,005 European ancestry individuals	6q24.2	6	142239820	VTA1	VTA1 - AL360007.1	ENSG00000009844	ENSG00000237494		15135	12027	rs9385988-A	0	9385988	intergenic_variant	1	0.7232	2e-32	31.699		0.0315	[0.026-0.037] unit decrease	Affymetrix [19819130] (imputed)	N
rs9385988	6	EUR	2019-03-27	30804560	Shrine N	2019-02-25	Nat Genet	www.ncbi.nlm.nih.gov/pubmed/30804560	New genetic signals for lung function highlight pathways and chronic obstructive pulmonary disease associations across multiple ancestries.	Peak expiratory flow	321,047 European ancestry individuals	24,218 European ancestry individuals	6q24.2	6	142239820	VTA1	VTA1 - AL360007.1	ENSG00000009844	ENSG00000237494		15135	12027	rs9385988-A	0	9385988	intergenic_variant	1	0.7232	6e-21	20.2218		0.0264	[0.021-0.032] unit decrease	Affymetrix [19819130] (imputed)	N
rs9385988	6	EUR	2019-03-27	30804560	Shrine N	2019-02-25	Nat Genet	www.ncbi.nlm.nih.gov/pubmed/30804560	New genetic signals for lung function highlight pathways and chronic obstructive pulmonary disease associations across multiple ancestries.	FEV1	321,047 European ancestry individuals	79,005 European ancestry individuals	6q24.2	6	142239820	VTA1	VTA1 - AL360007.1	ENSG00000009844	ENSG00000237494		15135	12027	rs9385988-A	0	9385988	intergenic_variant	1	0.7232	1e-26	26		0.0279	[0.023-0.033] unit decrease	Affymetrix [19819130] (imputed)	N
rs9385988	6	EUR	2019-03-27	30804560	Shrine N	2019-02-25	Nat Genet	www.ncbi.nlm.nih.gov/pubmed/30804560	New genetic signals for lung function highlight pathways and chronic obstructive pulmonary disease associations across multiple ancestries.	Lung function (FVC)	321,047 European ancestry individuals	79,005 European ancestry individuals	6q24.2	6	142239820	VTA1	VTA1 - AL360007.1	ENSG00000009844	ENSG00000237494		15135	12027	rs9385988-A	0	9385988	intergenic_variant	1	0.7232	3e-09	8.52288		0.0155	[0.01-0.021] unit decrease	Affymetrix [19819130] (imputed)	N
rs9403391	6	EUR	2019-05-01	30804561	Sakornsakolpat P	2019-02-25	Nat Genet	www.ncbi.nlm.nih.gov/pubmed/30804561	Genetic landscape of chronic obstructive pulmonary disease identifies heterogeneous cell-type and phenotype associations.	Chronic obstructive pulmonary disease	35,735 cases, 222,076 controls	NA	6q24.2	6	142493854	ADGRG6	ADGRG6 - AL359313.1	ENSG00000112414	ENSG00000236366		47588	32601	rs9403391-C	0	9403391	intergenic_variant	1	0.97	4e-19	18.3979	(conditional on rs9399401)	1.32	[NR]	Affymetrix, Illumina [6224355] (imputed)	N
rs9435731	1	EUR	2019-05-01	30804561	Sakornsakolpat P	2019-02-25	Nat Genet	www.ncbi.nlm.nih.gov/pubmed/30804561	Genetic landscape of chronic obstructive pulmonary disease identifies heterogeneous cell-type and phenotype associations.	Chronic obstructive pulmonary disease	35,735 cases, 222,076 controls	NA	1p36.13	1	16979534	MFAP2	AL049569.1, MFAP2			ENSG00000226526, ENSG00000117122			rs9435731-A	0	9435731	intron_variant	0	0.51	7e-10	9.1549		1.06	[1.04-1.08]	Affymetrix, Illumina [6224355] (imputed)	N
rs55781567	15	EUR	2016-10-14	26634245	Lutz SM	2015-12-03	BMC Genet	www.ncbi.nlm.nih.gov/pubmed/26634245	A genome-wide association study identifies risk loci for spirometric measures among smokers of European and African ancestry.	Post bronchodilator FEV1/FVC ratio in COPD	5,439 European ancestry current and former smoker cases, 821 African American current and former smoker cases	NA	15q25.1	15	78565644	CHRNA5	CHRNA5			ENSG00000169684			rs55781567-C	0	55781567	5_prime_UTR_variant	0	0.597	8e-07	6.09691		0.012	NR unit increase	Illumina [NR] (imputed)	N
rs55781567	15	EUR	2016-10-14	26634245	Lutz SM	2015-12-03	BMC Genet	www.ncbi.nlm.nih.gov/pubmed/26634245	A genome-wide association study identifies risk loci for spirometric measures among smokers of European and African ancestry.	Post bronchodilator FEV1/FVC ratio	10,094 European ancestry current and former smoker individuals, 3,260 African American current and former smoker individuals, 178 current and former smoker individuals	NA	15q25.1	15	78565644	CHRNA5	CHRNA5			ENSG00000169684			rs55781567-C	0	55781567	5_prime_UTR_variant	0	0.651	6e-15	14.2218		0.015	unit increase	Illumina [NR] (imputed)	N
rs55781567	15	EUR	2016-10-14	26634245	Lutz SM	2015-12-03	BMC Genet	www.ncbi.nlm.nih.gov/pubmed/26634245	A genome-wide association study identifies risk loci for spirometric measures among smokers of European and African ancestry.	Post bronchodilator FEV1	10,094 European ancestry current and former smoker individuals, 3,260 African American current and former smoker individuals, 178 current and former smoker individuals	NA	15q25.1	15	78565644	CHRNA5	CHRNA5			ENSG00000169684			rs55781567-C	0	55781567	5_prime_UTR_variant	0	0.649	7e-15	14.1549		0.071	NR unit increase	Illumina [NR] (imputed)	N
rs55781567	15	EUR	2016-10-14	26634245	Lutz SM	2015-12-03	BMC Genet	www.ncbi.nlm.nih.gov/pubmed/26634245	A genome-wide association study identifies risk loci for spirometric measures among smokers of European and African ancestry.	Post bronchodilator FEV1 in COPD	5,439 European ancestry current and former smoker cases, 821 African American current and former smoker cases	NA	15q25.1	15	78565644	CHRNA5	CHRNA5			ENSG00000169684			rs55781567-C	0	55781567	5_prime_UTR_variant	0	0.61	3e-06	5.52288		0.045	NR unit increase	Illumina [NR] (imputed)	N
rs55853698	15	EUR	2017-09-18	28604730	McKay JD	2017-06-12	Nat Genet	www.ncbi.nlm.nih.gov/pubmed/28604730	Large-scale association analysis identifies new lung cancer susceptibility loci and heterogeneity in genetic susceptibility across histological subtypes.	Small cell lung carcinoma	2,664 European ancestry cases, 21,444 European ancestry controls	NA	15q25.1	15	78565597	CHRNA5	CHRNA5			ENSG00000169684			rs55853698-G	0	55853698	5_prime_UTR_variant	0	0.359916	5e-21	20.301		1.33368	[1.256072968-1.416074239]	Illumina [10439017] (imputed)	N
rs55853698	15	EUR	2016-10-14	26634245	Lutz SM	2015-12-03	BMC Genet	www.ncbi.nlm.nih.gov/pubmed/26634245	A genome-wide association study identifies risk loci for spirometric measures among smokers of European and African ancestry.	Post bronchodilator FEV1/FVC ratio in COPD	5,439 European ancestry current and former smoker cases, 821 African American current and former smoker cases	NA	15q25.1	15	78565597	CHRNA5	CHRNA5			ENSG00000169684			rs55853698-T	0	55853698	5_prime_UTR_variant	0	0.597	8e-07	6.09691		0.012	NR unit increase	Illumina [NR] (imputed)	N
rs55853698	15	EUR	2016-10-14	26634245	Lutz SM	2015-12-03	BMC Genet	www.ncbi.nlm.nih.gov/pubmed/26634245	A genome-wide association study identifies risk loci for spirometric measures among smokers of European and African ancestry.	Post bronchodilator FEV1/FVC ratio	10,094 European ancestry current and former smoker individuals, 3,260 African American current and former smoker individuals, 178 current and former smoker individuals	NA	15q25.1	15	78565597	CHRNA5	CHRNA5			ENSG00000169684			rs55853698-T	0	55853698	5_prime_UTR_variant	0	0.658	1e-14	14		0.016	unit increase	Illumina [NR] (imputed)	N
rs55853698	15	EUR	2016-10-14	26634245	Lutz SM	2015-12-03	BMC Genet	www.ncbi.nlm.nih.gov/pubmed/26634245	A genome-wide association study identifies risk loci for spirometric measures among smokers of European and African ancestry.	Post bronchodilator FEV1	10,094 European ancestry current and former smoker individuals, 3,260 African American current and former smoker individuals, 178 current and former smoker individuals	NA	15q25.1	15	78565597	CHRNA5	CHRNA5			ENSG00000169684			rs55853698-T	0	55853698	5_prime_UTR_variant	0	0.654	7e-14	13.1549		0.075	NR unit increase	Illumina [NR] (imputed)	N
rs55884799	2	EUR	2019-03-27	30804560	Shrine N	2019-02-25	Nat Genet	www.ncbi.nlm.nih.gov/pubmed/30804560	New genetic signals for lung function highlight pathways and chronic obstructive pulmonary disease associations across multiple ancestries.	FEV1	321,047 European ancestry individuals	79,005 European ancestry individuals	2p24.2	2	18106357	KCNS3	KCNS3			ENSG00000170745			rs55884799-T	0	55884799	intron_variant	0	0.8271	4e-26	25.3979		0.0325	[0.026-0.039] unit decrease	Affymetrix [19819130] (imputed)	N
rs55884799	2	EUR	2019-03-27	30804560	Shrine N	2019-02-25	Nat Genet	www.ncbi.nlm.nih.gov/pubmed/30804560	New genetic signals for lung function highlight pathways and chronic obstructive pulmonary disease associations across multiple ancestries.	Lung function (FEV1/FVC)	321,047 European ancestry individuals	79,005 European ancestry individuals	2p24.2	2	18106357	KCNS3	KCNS3			ENSG00000170745			rs55884799-T	0	55884799	intron_variant	0	0.8271	4e-40	39.3979		0.0415	[0.035-0.048] unit decrease	Affymetrix [19819130] (imputed)	N
rs55884799	2	EUR	2019-03-27	30804560	Shrine N	2019-02-25	Nat Genet	www.ncbi.nlm.nih.gov/pubmed/30804560	New genetic signals for lung function highlight pathways and chronic obstructive pulmonary disease associations across multiple ancestries.	Peak expiratory flow	321,047 European ancestry individuals	24,218 European ancestry individuals	2p24.2	2	18106357	KCNS3	KCNS3			ENSG00000170745			rs55884799-T	0	55884799	intron_variant	0	0.8271	5e-12	11.301		0.0229	[0.016-0.029] unit decrease	Affymetrix [19819130] (imputed)	N
rs55884799	2	EUR	2019-03-27	30804560	Shrine N	2019-02-25	Nat Genet	www.ncbi.nlm.nih.gov/pubmed/30804560	New genetic signals for lung function highlight pathways and chronic obstructive pulmonary disease associations across multiple ancestries.	Lung function (FVC)	321,047 European ancestry individuals	79,005 European ancestry individuals	2p24.2	2	18106357	KCNS3	KCNS3			ENSG00000170745			rs55884799-T	0	55884799	intron_variant	0	0.8271	2e-07	6.69897		0.016	[0.0099-0.0221] unit decrease	Affymetrix [19819130] (imputed)	N
rs55884799	2	EUR	2019-02-08	30595370	Kichaev G	2018-12-27	Am J Hum Genet	www.ncbi.nlm.nih.gov/pubmed/30595370	Leveraging Polygenic Functional Enrichment to Improve GWAS Power.	Lung function (FEV1/FVC)	approximately 370,000 European ancestry individuals	NA	2p24.2	2	18106357		KCNS3			ENSG00000170745			rs55884799-?	0	55884799	intron_variant	0		7e-51	50.1549				NR [~ 8900000] (imputed)	N
rs55884799	2	EUR	2019-02-08	30595370	Kichaev G	2018-12-27	Am J Hum Genet	www.ncbi.nlm.nih.gov/pubmed/30595370	Leveraging Polygenic Functional Enrichment to Improve GWAS Power.	Lung function (FVC)	approximately 372,000 European ancestry individuals	NA	2p24.2	2	18106357		KCNS3			ENSG00000170745			rs55884799-?	0	55884799	intron_variant	0		7e-14	13.1549				NR [~ 8900000] (imputed)	N
rs57062879	10	EUR	2021-04-23	33106845	Kim W	2020-10-27	Am J Epidemiol	www.ncbi.nlm.nih.gov/pubmed/33106845	Genome-wide Gene-by-smoking Interaction Study of Chronic Obstructive Pulmonary Disease.	Chronic obstructive pulmonary disease x ever smoker interaction (2df)	21,077 European ancestry cases, 179,689 European ancestry controls	NA	10p13	10	12236526	NR	CDC123			ENSG00000151465			rs57062879-A	0	57062879	intron_variant	0	0.49	1e-20	20			[NR]	Affymetrix [9886854] (imputed)	N
rs57062879	10	EUR	2021-04-23	33106845	Kim W	2020-10-27	Am J Epidemiol	www.ncbi.nlm.nih.gov/pubmed/33106845	Genome-wide Gene-by-smoking Interaction Study of Chronic Obstructive Pulmonary Disease.	Chronic obstructive pulmonary disease x ever smoker interaction (main effect)	21,077 European ancestry cases, 179,689 European ancestry controls	NA	10p13	10	12236526	NR	CDC123			ENSG00000151465			rs57062879-A	0	57062879	intron_variant	0	0.49	6e-16	15.2218		1.14	[1.11-1.18]	Affymetrix [9886854] (imputed)	N
rs57062879	10	EUR	2021-04-23	33106845	Kim W	2020-10-27	Am J Epidemiol	www.ncbi.nlm.nih.gov/pubmed/33106845	Genome-wide Gene-by-smoking Interaction Study of Chronic Obstructive Pulmonary Disease.	Chronic obstructive pulmonary disease in ever smokers	12,446 European ancestry cases, 59,145 European ancestry controls	NA	10p13	10	12236526	NR	CDC123			ENSG00000151465			rs57062879-A	0	57062879	intron_variant	0	0.49	2e-07	6.69897		1.08	[1.05-1.11]	Affymetrix [9886854] (imputed)	N
rs57062879	10	EUR	2021-04-23	33106845	Kim W	2020-10-27	Am J Epidemiol	www.ncbi.nlm.nih.gov/pubmed/33106845	Genome-wide Gene-by-smoking Interaction Study of Chronic Obstructive Pulmonary Disease.	Chronic obstructive pulmonary disease in never smokers	8,631 European ancestry cases, 120,544 European ancestry controls	NA	10p13	10	12236526	NR	CDC123			ENSG00000151465			rs57062879-A	0	57062879	intron_variant	0	0.49	8e-16	15.0969		1.14	[1.11-1.18]	Affymetrix [9886854] (imputed)	N
rs57062879	10	EUR	2021-04-23	33106845	Kim W	2020-10-27	Am J Epidemiol	www.ncbi.nlm.nih.gov/pubmed/33106845	Genome-wide Gene-by-smoking Interaction Study of Chronic Obstructive Pulmonary Disease.	Chronic obstructive pulmonary disease x current smoker interaction (2df)	21,077 European ancestry cases, 179,689 European ancestry controls	NA	10p13	10	12236526	NR	CDC123			ENSG00000151465			rs57062879-A	0	57062879	intron_variant	0	0.49	5e-20	19.301			[NR]	Affymetrix [9886854] (imputed)	N
rs57062879	10	EUR	2021-04-23	33106845	Kim W	2020-10-27	Am J Epidemiol	www.ncbi.nlm.nih.gov/pubmed/33106845	Genome-wide Gene-by-smoking Interaction Study of Chronic Obstructive Pulmonary Disease.	Chronic obstructive pulmonary disease x current smoker interaction (main effect)	21,077 European ancestry cases, 179,689 European ancestry controls	NA	10p13	10	12236526	NR	CDC123			ENSG00000151465			rs57062879-A	0	57062879	intron_variant	0	0.49	2e-18	17.699		1.11	[1.09-1.14]	Affymetrix [9886854] (imputed)	N
rs57062879	10	EUR	2021-04-23	33106845	Kim W	2020-10-27	Am J Epidemiol	www.ncbi.nlm.nih.gov/pubmed/33106845	Genome-wide Gene-by-smoking Interaction Study of Chronic Obstructive Pulmonary Disease.	Chronic obstructive pulmonary disease in non-current smokers	16,488 European ancestry cases, 169,688 European ancestry controls	NA	10p13	10	12236526	NR	CDC123			ENSG00000151465			rs57062879-A	0	57062879	intron_variant	0	0.49	3e-18	17.5229		1.11	[1.09-1.14]	Affymetrix [9886854] (imputed)	N
rs61067109	2	EUR	2019-08-22	26635082	Soler Artigas M	2015-12-04	Nat Commun	www.ncbi.nlm.nih.gov/pubmed/26635082	Sixteen new lung function signals identified through 1000 Genomes Project reference panel imputation.	Lung function (FEV1/FVC)	38,199 European ancestry adults	54,550 European ancestry adults, 5,062 children	2p24.2	2	18111186	KCNS3, NT5C1B-RDH14	KCNS3			ENSG00000170745			rs61067109-G	0	61067109	intron_variant	0		1e-15	15	(adults)	0.045	[0.033-0.057] unit decrease	Affymetrix, Illumina [8694268] (imputed)	N
rs61067109	2	EUR	2019-08-22	26635082	Soler Artigas M	2015-12-04	Nat Commun	www.ncbi.nlm.nih.gov/pubmed/26635082	Sixteen new lung function signals identified through 1000 Genomes Project reference panel imputation.	Lung function (FEV1)	38,199 European ancestry adults	54,550 European ancestry adults, 5,062 children	2p24.2	2	18111186	KCNS3, NT5C1B-RDH14	KCNS3			ENSG00000170745			rs61067109-G	0	61067109	intron_variant	0		3e-11	10.5229	(adults)	0.037	[0.025-0.049] unit decrease	Affymetrix, Illumina [8694268] (imputed)	N
rs62126408	2	EUR	2017-06-16	28166213	Wain LV	2017-02-06	Nat Genet	www.ncbi.nlm.nih.gov/pubmed/28166213	Genome-wide association analyses for lung function and chronic obstructive pulmonary disease identify new loci and potential druggable targets.	Lung function (FEV1)	48,943 European ancestry individuals.	57,176 European ancestry individuals, 38,199 individuals.	2p24.2	2	18127866	KCNS3	KCNS3			ENSG00000170745			rs62126408-C	0	62126408	intron_variant	0	0.14	7e-08	7.1549		0.052	[0.032-0.072] unit increase	Affymetrix [up to 27624732] (imputed)	N
rs62126408	2	EUR	2017-06-16	28166213	Wain LV	2017-02-06	Nat Genet	www.ncbi.nlm.nih.gov/pubmed/28166213	Genome-wide association analyses for lung function and chronic obstructive pulmonary disease identify new loci and potential druggable targets.	Lung function (FEV1/FVC)	48,943 European ancestry individuals	57,176 European ancestry individuals, 38,199 individuals.	2p24.2	2	18127866	KCNS3	KCNS3			ENSG00000170745			rs62126408-C	0	62126408	intron_variant	0	0.1411	8e-09	8.09691		0.055	[0.035-0.075] unit increase	Affymetrix [27624732] (imputed)	N
rs62191105	2	EUR	2021-04-23	33106845	Kim W	2020-10-27	Am J Epidemiol	www.ncbi.nlm.nih.gov/pubmed/33106845	Genome-wide Gene-by-smoking Interaction Study of Chronic Obstructive Pulmonary Disease.	Chronic obstructive pulmonary disease x current smoker interaction (2df)	21,077 European ancestry cases, 179,689 European ancestry controls	NA	2q37.3	2	238951008	NR	LINC01940 - HDAC4	ENSG00000227744	ENSG00000068024		24739	97160	rs62191105-T	0	62191105	intergenic_variant	1	0.19	3e-09	8.52288			[NR]	Affymetrix [9886854] (imputed)	N
rs62191105	2	EUR	2021-04-23	33106845	Kim W	2020-10-27	Am J Epidemiol	www.ncbi.nlm.nih.gov/pubmed/33106845	Genome-wide Gene-by-smoking Interaction Study of Chronic Obstructive Pulmonary Disease.	Chronic obstructive pulmonary disease in non-current smokers	16,488 European ancestry cases, 169,688 European ancestry controls	NA	2q37.3	2	238951008	NR	LINC01940 - HDAC4	ENSG00000227744	ENSG00000068024		24739	97160	rs62191105-T	0	62191105	intergenic_variant	1	0.19	1e-09	9		0.91	[0.88-0.94]	Affymetrix [9886854] (imputed)	N
rs62191105	2	EUR	2021-04-23	33106845	Kim W	2020-10-27	Am J Epidemiol	www.ncbi.nlm.nih.gov/pubmed/33106845	Genome-wide Gene-by-smoking Interaction Study of Chronic Obstructive Pulmonary Disease.	Chronic obstructive pulmonary disease x current smoker interaction (main effect)	21,077 European ancestry cases, 179,689 European ancestry controls	NA	2q37.3	2	238951008	NR	LINC01940 - HDAC4	ENSG00000227744	ENSG00000068024		24739	97160	rs62191105-T	0	62191105	intergenic_variant	1	0.19	9e-10	9.04576		0.91	[0.88-0.94]	Affymetrix [9886854] (imputed)	N
rs62191105	2	EUR	2019-05-01	30804561	Sakornsakolpat P	2019-02-25	Nat Genet	www.ncbi.nlm.nih.gov/pubmed/30804561	Genetic landscape of chronic obstructive pulmonary disease identifies heterogeneous cell-type and phenotype associations.	Chronic obstructive pulmonary disease	35,735 cases, 222,076 controls	NA	2q37.3	2	238951008	TWIST2	LINC01940 - HDAC4	ENSG00000227744	ENSG00000068024		24739	97160	rs62191105-C	0	62191105	intergenic_variant	1	0.8	3e-12	11.5229		1.09	[1.07-1.12]	Affymetrix, Illumina [6224355] (imputed)	N
rs631126	18	EUR	2021-04-23	33106845	Kim W	2020-10-27	Am J Epidemiol	www.ncbi.nlm.nih.gov/pubmed/33106845	Genome-wide Gene-by-smoking Interaction Study of Chronic Obstructive Pulmonary Disease.	Chronic obstructive pulmonary disease x current smoker interaction (2df)	21,077 European ancestry cases, 179,689 European ancestry controls	NA	18p11.22	18	8800725	NR	MTCL1			ENSG00000168502			rs631126-T	0	631126	non_coding_transcript_exon_variant	0	0.26	5e-09	8.30103			[NR]	Affymetrix [9886854] (imputed)	N
rs631126	18	EUR	2021-04-23	33106845	Kim W	2020-10-27	Am J Epidemiol	www.ncbi.nlm.nih.gov/pubmed/33106845	Genome-wide Gene-by-smoking Interaction Study of Chronic Obstructive Pulmonary Disease.	Chronic obstructive pulmonary disease x current smoker interaction (main effect)	21,077 European ancestry cases, 179,689 European ancestry controls	NA	18p11.22	18	8800725	NR	MTCL1			ENSG00000168502			rs631126-T	0	631126	non_coding_transcript_exon_variant	0	0.26	1e-09	9		1.09	[1.06-1.12]	Affymetrix [9886854] (imputed)	N
rs631126	18	EUR	2021-04-23	33106845	Kim W	2020-10-27	Am J Epidemiol	www.ncbi.nlm.nih.gov/pubmed/33106845	Genome-wide Gene-by-smoking Interaction Study of Chronic Obstructive Pulmonary Disease.	Chronic obstructive pulmonary disease in non-current smokers	16,488 European ancestry cases, 169,688 European ancestry controls	NA	18p11.22	18	8800725	NR	MTCL1			ENSG00000168502			rs631126-T	0	631126	non_coding_transcript_exon_variant	0	0.26	1e-09	9		1.09	[1.06-1.12]	Affymetrix [9886854] (imputed)	N
rs631126	18	EUR	2019-02-08	30595370	Kichaev G	2018-12-27	Am J Hum Genet	www.ncbi.nlm.nih.gov/pubmed/30595370	Leveraging Polygenic Functional Enrichment to Improve GWAS Power.	Lung function (FEV1/FVC)	approximately 370,000 European ancestry individuals	NA	18p11.22	18	8800725		MTCL1			ENSG00000168502			rs631126-?	0	631126	non_coding_transcript_exon_variant	0		1e-24	24				NR [~ 8900000] (imputed)	N
rs646695	6	EUR	2019-05-01	30804561	Sakornsakolpat P	2019-02-25	Nat Genet	www.ncbi.nlm.nih.gov/pubmed/30804561	Genetic landscape of chronic obstructive pulmonary disease identifies heterogeneous cell-type and phenotype associations.	Chronic obstructive pulmonary disease	35,735 cases, 222,076 controls	NA	6q24.1	6	139959261	CITED2	AL050338.2			ENSG00000287820			rs646695-C	0	646695	intron_variant	0	0.24	5e-11	10.301		1.08	[1.05-1.10]	Affymetrix, Illumina [6224355] (imputed)	N
rs6537293	4	EUR	2016-10-14	26634245	Lutz SM	2015-12-03	BMC Genet	www.ncbi.nlm.nih.gov/pubmed/26634245	A genome-wide association study identifies risk loci for spirometric measures among smokers of European and African ancestry.	Post bronchodilator FEV1/FVC ratio in COPD	5,439 European ancestry current and former smoker cases, 821 African American current and former smoker cases	NA	4q31.21	4	144558609	Intergenic	AC098588.2, AC098588.3			ENSG00000285713, ENSG00000285783			rs6537293-A	0	6537293	intron_variant	0	0.616	4e-06	5.39794		0.011	NR unit decrease	Illumina [NR] (imputed)	N
rs6537293	4	EUR	2016-10-14	26634245	Lutz SM	2015-12-03	BMC Genet	www.ncbi.nlm.nih.gov/pubmed/26634245	A genome-wide association study identifies risk loci for spirometric measures among smokers of European and African ancestry.	Post bronchodilator FEV1	10,094 European ancestry current and former smoker individuals, 3,260 African American current and former smoker individuals, 178 current and former smoker individuals	NA	4q31.21	4	144558609	Intergenic	AC098588.2, AC098588.3			ENSG00000285713, ENSG00000285783			rs6537293-A	0	6537293	intron_variant	0	0.618	9e-10	9.04576		0.054	NR unit decrease	Illumina [NR] (imputed)	N
rs6537293	4	EUR	2016-10-14	26634245	Lutz SM	2015-12-03	BMC Genet	www.ncbi.nlm.nih.gov/pubmed/26634245	A genome-wide association study identifies risk loci for spirometric measures among smokers of European and African ancestry.	Post bronchodilator FEV1/FVC ratio	10,094 European ancestry current and former smoker individuals, 3,260 African American current and former smoker individuals, 178 current and former smoker individuals	NA	4q31.21	4	144558609	Intergenic	AC098588.2, AC098588.3			ENSG00000285713, ENSG00000285783			rs6537293-A	0	6537293	intron_variant	0	0.619	7e-14	13.1549		0.013	unit decrease	Illumina [NR] (imputed)	N
rs6537293	4	EUR	2021-04-23	33106845	Kim W	2020-10-27	Am J Epidemiol	www.ncbi.nlm.nih.gov/pubmed/33106845	Genome-wide Gene-by-smoking Interaction Study of Chronic Obstructive Pulmonary Disease.	Chronic obstructive pulmonary disease x ever smoker interaction (2df)	21,077 European ancestry cases, 179,689 European ancestry controls	NA	4q31.21	4	144558609	NR	AC098588.2, AC098588.3			ENSG00000285713, ENSG00000285783			rs6537293-G	0	6537293	intron_variant	0	0.39	5e-40	39.301			[NR]	Affymetrix [9886854] (imputed)	N
rs6537293	4	EUR	2021-04-23	33106845	Kim W	2020-10-27	Am J Epidemiol	www.ncbi.nlm.nih.gov/pubmed/33106845	Genome-wide Gene-by-smoking Interaction Study of Chronic Obstructive Pulmonary Disease.	Chronic obstructive pulmonary disease x ever smoker interaction (main effect)	21,077 European ancestry cases, 179,689 European ancestry controls	NA	4q31.21	4	144558609	NR	AC098588.2, AC098588.3			ENSG00000285713, ENSG00000285783			rs6537293-G	0	6537293	intron_variant	0	0.39	3e-24	23.5229		0.84	[0.81-0.87]	Affymetrix [9886854] (imputed)	N
rs6537293	4	EUR	2021-04-23	33106845	Kim W	2020-10-27	Am J Epidemiol	www.ncbi.nlm.nih.gov/pubmed/33106845	Genome-wide Gene-by-smoking Interaction Study of Chronic Obstructive Pulmonary Disease.	Chronic obstructive pulmonary disease in ever smokers	12,446 European ancestry cases, 59,145 European ancestry controls	NA	4q31.21	4	144558609	NR	AC098588.2, AC098588.3			ENSG00000285713, ENSG00000285783			rs6537293-G	0	6537293	intron_variant	0	0.39	1e-18	18		0.87	[0.85-0.9]	Affymetrix [9886854] (imputed)	N
rs6537293	4	EUR	2021-04-23	33106845	Kim W	2020-10-27	Am J Epidemiol	www.ncbi.nlm.nih.gov/pubmed/33106845	Genome-wide Gene-by-smoking Interaction Study of Chronic Obstructive Pulmonary Disease.	Chronic obstructive pulmonary disease in never smokers	8,631 European ancestry cases, 120,544 European ancestry controls	NA	4q31.21	4	144558609	NR	AC098588.2, AC098588.3			ENSG00000285713, ENSG00000285783			rs6537293-G	0	6537293	intron_variant	0	0.39	2e-24	23.699		0.84	[0.81-0.87]	Affymetrix [9886854] (imputed)	N
rs6537293	4	EUR	2021-04-23	33106845	Kim W	2020-10-27	Am J Epidemiol	www.ncbi.nlm.nih.gov/pubmed/33106845	Genome-wide Gene-by-smoking Interaction Study of Chronic Obstructive Pulmonary Disease.	Chronic obstructive pulmonary disease x current smoker interaction (2df)	21,077 European ancestry cases, 179,689 European ancestry controls	NA	4q31.21	4	144558609	NR	AC098588.2, AC098588.3			ENSG00000285713, ENSG00000285783			rs6537293-G	0	6537293	intron_variant	0	0.39	9e-40	39.0458			[NR]	Affymetrix [9886854] (imputed)	N
rs6537293	4	EUR	2021-04-23	33106845	Kim W	2020-10-27	Am J Epidemiol	www.ncbi.nlm.nih.gov/pubmed/33106845	Genome-wide Gene-by-smoking Interaction Study of Chronic Obstructive Pulmonary Disease.	Chronic obstructive pulmonary disease in non-current smokers	16,488 European ancestry cases, 169,688 European ancestry controls	NA	4q31.21	4	144558609	NR	AC098588.2, AC098588.3			ENSG00000285713, ENSG00000285783			rs6537293-G	0	6537293	intron_variant	0	0.39	1e-37	37		0.85	[0.83-0.87]	Affymetrix [9886854] (imputed)	N
rs6537293	4	EUR	2021-04-23	33106845	Kim W	2020-10-27	Am J Epidemiol	www.ncbi.nlm.nih.gov/pubmed/33106845	Genome-wide Gene-by-smoking Interaction Study of Chronic Obstructive Pulmonary Disease.	Chronic obstructive pulmonary disease x current smoker interaction (main effect)	21,077 European ancestry cases, 179,689 European ancestry controls	NA	4q31.21	4	144558609	NR	AC098588.2, AC098588.3			ENSG00000285713, ENSG00000285783			rs6537293-G	0	6537293	intron_variant	0	0.39	2e-37	36.699		0.85	[0.83-0.87]	Affymetrix [9886854] (imputed)	N
rs6683598	1	EUR	2016-10-14	26634245	Lutz SM	2015-12-03	BMC Genet	www.ncbi.nlm.nih.gov/pubmed/26634245	A genome-wide association study identifies risk loci for spirometric measures among smokers of European and African ancestry.	Post bronchodilator FEV1/FVC ratio	10,094 European ancestry current and former smoker individuals, 3,260 African American current and former smoker individuals, 178 current and former smoker individuals	NA	1q41	1	218444558	TGFB2	TGFB2			ENSG00000092969			rs6683598-T	0	6683598	3_prime_UTR_variant	0	0.574	6e-07	6.22185		0.01	unit increase	Illumina [NR] (imputed)	N
rs6688537	1	EUR	2017-06-16	28166213	Wain LV	2017-02-06	Nat Genet	www.ncbi.nlm.nih.gov/pubmed/28166213	Genome-wide association analyses for lung function and chronic obstructive pulmonary disease identify new loci and potential druggable targets.	Lung function (FEV1/FVC)	48,943 European ancestry individuals	57,176 European ancestry individuals, 38,199 individuals.	1q43	1	239687288	CHRM3	CHRM3			ENSG00000133019			rs6688537-A	0	6688537	intron_variant	0	0.5	7e-22	21.1549		0.038	[0.03-0.046] unit decrease	Affymetrix [27624732] (imputed)	N
rs6704255	1	EUR	2016-10-14	26634245	Lutz SM	2015-12-03	BMC Genet	www.ncbi.nlm.nih.gov/pubmed/26634245	A genome-wide association study identifies risk loci for spirometric measures among smokers of European and African ancestry.	Post bronchodilator FEV1/FVC ratio	10,094 European ancestry current and former smoker individuals, 3,260 African American current and former smoker individuals, 178 current and former smoker individuals	NA	1q41	1	218444201	TGFB2	TGFB2			ENSG00000092969			rs6704255-A	0	6704255	3_prime_UTR_variant	0	0.311	5e-07	6.30103		0.01	unit increase	Illumina [NR] (imputed)	N
rs6718655	2	EUR	2019-02-08	30595370	Kichaev G	2018-12-27	Am J Hum Genet	www.ncbi.nlm.nih.gov/pubmed/30595370	Leveraging Polygenic Functional Enrichment to Improve GWAS Power.	Lung function (FVC)	approximately 372,000 European ancestry individuals	NA	2q37.3	2	241556432		BOK, BOK-AS1			ENSG00000176720, ENSG00000234235			rs6718655-?	0	6718655	intron_variant	0		7e-22	21.1549				NR [~ 8900000] (imputed)	N
rs6733504	2	EUR	2019-03-27	30804560	Shrine N	2019-02-25	Nat Genet	www.ncbi.nlm.nih.gov/pubmed/30804560	New genetic signals for lung function highlight pathways and chronic obstructive pulmonary disease associations across multiple ancestries.	FEV1	321,047 European ancestry individuals	79,005 European ancestry individuals	2q37.3	2	241556538	BOK-AS1	BOK-AS1, BOK			ENSG00000234235, ENSG00000176720			rs6733504-A	0	6733504	intron_variant	0	0.5464	1e-12	12		0.0167	[0.012-0.021] unit increase	Affymetrix [19819130] (imputed)	N
rs6733504	2	EUR	2019-03-27	30804560	Shrine N	2019-02-25	Nat Genet	www.ncbi.nlm.nih.gov/pubmed/30804560	New genetic signals for lung function highlight pathways and chronic obstructive pulmonary disease associations across multiple ancestries.	Lung function (FVC)	321,047 European ancestry individuals	79,005 European ancestry individuals	2q37.3	2	241556538	BOK-AS1	BOK-AS1, BOK			ENSG00000234235, ENSG00000176720			rs6733504-A	0	6733504	intron_variant	0	0.5464	7e-16	15.1549		0.0191	[0.014-0.024] unit increase	Affymetrix [19819130] (imputed)	N
rs6803651	3	EUR	2019-02-08	30595370	Kichaev G	2018-12-27	Am J Hum Genet	www.ncbi.nlm.nih.gov/pubmed/30595370	Leveraging Polygenic Functional Enrichment to Improve GWAS Power.	Lung function (FVC)	approximately 372,000 European ancestry individuals	NA	3p14.1	3	64446054		PRICKLE2-DT			ENSG00000244564			rs6803651-?	0	6803651	intron_variant	0		6e-11	10.2218				NR [~ 8900000] (imputed)	N
rs6829956	4	EUR	2016-10-14	26634245	Lutz SM	2015-12-03	BMC Genet	www.ncbi.nlm.nih.gov/pubmed/26634245	A genome-wide association study identifies risk loci for spirometric measures among smokers of European and African ancestry.	Post bronchodilator FEV1/FVC ratio	10,094 European ancestry current and former smoker individuals, 3,260 African American current and former smoker individuals, 178 current and former smoker individuals	NA	4q31.21	4	144519136	Intergenic	AC098588.2, AC098588.3			ENSG00000285713, ENSG00000285783			rs6829956-T	0	6829956	intron_variant	0	0.606	2e-09	8.69897		0.011	unit increase	Illumina [NR] (imputed)	N
rs6829956	4	EUR	2016-10-14	26634245	Lutz SM	2015-12-03	BMC Genet	www.ncbi.nlm.nih.gov/pubmed/26634245	A genome-wide association study identifies risk loci for spirometric measures among smokers of European and African ancestry.	Post bronchodilator FEV1	10,094 European ancestry current and former smoker individuals, 3,260 African American current and former smoker individuals, 178 current and former smoker individuals	NA	4q31.21	4	144519136	Intergenic	AC098588.2, AC098588.3			ENSG00000285713, ENSG00000285783			rs6829956-T	0	6829956	intron_variant	0	0.603	3e-08	7.52288		0.05	NR unit increase	Illumina [NR] (imputed)	N
rs6904596	6	EUR	2019-09-13	26423011	Wain LV	2015-09-27	Lancet Respir Med	www.ncbi.nlm.nih.gov/pubmed/26423011	Novel insights into the genetics of smoking behaviour, lung function, and chronic obstructive pulmonary disease (UK BiLEVE): a genetic association study in UK Biobank.	Lung function in never smokers (low FEV1 vs high FEV1)	9,745 European ancestry individuals with low FEV1 measurements, 4,902 European ancestry individuals with high FEV1 measurements	NA	6p22.1	6	27523520	ZKSCAN3	HNRNPA1P1			ENSG00000218347			rs6904596-A	0	6904596	non_coding_transcript_exon_variant	0	0.133	1e-08	8		1.244	[1.154-1.342]	Affymetrix [28509962] (imputed)	N
rs7068966	10	EUR	2011-10-16	21946350	Soler Artigas M	2011-09-25	Nat Genet	www.ncbi.nlm.nih.gov/pubmed/21946350	Genome-wide association and large-scale follow up identifies 16 new loci influencing lung function.	Pulmonary function	48,201 European ancestry individuals	46,411 European ancestry individuals	10p13	10	12235993	CDC123	CDC123			ENSG00000151465			rs7068966-T	0	7068966	intron_variant	0	0.52	6e-13	12.2218	(FEV1/FVC)	0.033	[0.023-0.043] unit increase	Affymetrix, Illumina [~ 2500000] (imputed)	N
rs7068966	10	EUR	2011-10-18	21946350	Soler Artigas M	2011-09-25	Nat Genet	www.ncbi.nlm.nih.gov/pubmed/21946350	Genome-wide association and large-scale follow up identifies 16 new loci influencing lung function.	Pulmonary function	48,201 European ancestry individuals	46,411 European ancestry individuals	10p13	10	12235993	CDC123	CDC123			ENSG00000151465			rs7068966-T	0	7068966	intron_variant	0	0.52	3e-12	11.5229	(FEV1)	0.029	[0.021-0.037] unit increase	Affymetrix, Illumina [~ 2500000] (imputed)	N
rs7068966	10	EUR	2013-02-27	23284291	Hancock DB	2012-12-20	PLoS Genet	www.ncbi.nlm.nih.gov/pubmed/23284291	Genome-wide joint meta-analysis of SNP and SNP-by-smoking interaction identifies novel loci for pulmonary function.	Pulmonary function (smoking interaction)	50,047 European ancestry individuals	NA	10p13	10	12235993	CDC123	CDC123			ENSG00000151465			rs7068966-?	0	7068966	intron_variant	0		2e-11	10.699	(FEV1/FVC, Ever-smoking)			NR [~ 2500000] (imputed)	N
rs7068966	10	EUR	2019-05-01	30804561	Sakornsakolpat P	2019-02-25	Nat Genet	www.ncbi.nlm.nih.gov/pubmed/30804561	Genetic landscape of chronic obstructive pulmonary disease identifies heterogeneous cell-type and phenotype associations.	Chronic obstructive pulmonary disease	35,735 cases, 222,076 controls	NA	10p13	10	12235993	CDC123	CDC123			ENSG00000151465			rs7068966-C	0	7068966	intron_variant	0	0.49	6e-23	22.2218		1.1	[1.08-1.12]	Affymetrix, Illumina [6224355] (imputed)	N
rs7068966	10	EUR	2018-03-29	29394082	Burkart KM	2018-02-02	Am J Respir Crit Care Med	www.ncbi.nlm.nih.gov/pubmed/29394082	A Genome-wide Association Study in Hispanics/Latinos Identifies Novel Signals for Lung Function. The Hispanic Community Health Study/Study of Latinos.	Lung function (FEV1/FVC)	11,822 Hispanic individuals	up to 4,162 Hispanic individuals, up to 876 African American individuals, up to 94,612 European ancestry individuals	10p13	10	12235993	Intergenic	CDC123			ENSG00000151465			rs7068966-T	0	7068966	intron_variant	0		1e-06	6		0.06	[NR] unit increase	Illumina [2232944] (imputed)	N
rs72671852	4	EUR	2016-10-14	26634245	Lutz SM	2015-12-03	BMC Genet	www.ncbi.nlm.nih.gov/pubmed/26634245	A genome-wide association study identifies risk loci for spirometric measures among smokers of European and African ancestry.	Post bronchodilator FEV1	10,094 European ancestry current and former smoker individuals, 3,260 African American current and former smoker individuals, 178 current and former smoker individuals	NA	4q24	4	105725192	GSTCD	GSTCD, INTS12			ENSG00000138780, ENSG00000138785			rs72671852-A	0	72671852	intron_variant	0	0.939	5e-06	5.30103		0.085	NR unit decrease	Illumina [NR] (imputed)	N
rs72855749	2	EUR	2019-02-08	30595370	Kichaev G	2018-12-27	Am J Hum Genet	www.ncbi.nlm.nih.gov/pubmed/30595370	Leveraging Polygenic Functional Enrichment to Improve GWAS Power.	Lung function (FEV1/FVC)	approximately 370,000 European ancestry individuals	NA	2q23.3	2	150200243		LINC01818			ENSG00000230645			rs72855749-?	0	72855749	intron_variant	0		1e-30	30				NR [~ 8900000] (imputed)	N
rs72902177	2	EUR	2019-03-27	30804560	Shrine N	2019-02-25	Nat Genet	www.ncbi.nlm.nih.gov/pubmed/30804560	New genetic signals for lung function highlight pathways and chronic obstructive pulmonary disease associations across multiple ancestries.	FEV1	321,047 European ancestry individuals	79,005 European ancestry individuals	2q24.1	2	156159745	LOC101929378	LINC01876			ENSG00000226383			rs72902177-T	0	72902177	intron_variant	0	0.1346	2e-22	21.699		0.0335	[0.027-0.04] unit decrease	Affymetrix [19819130] (imputed)	N
rs72902177	2	EUR	2019-03-27	30804560	Shrine N	2019-02-25	Nat Genet	www.ncbi.nlm.nih.gov/pubmed/30804560	New genetic signals for lung function highlight pathways and chronic obstructive pulmonary disease associations across multiple ancestries.	Lung function (FEV1/FVC)	321,047 European ancestry individuals	79,005 European ancestry individuals	2q24.1	2	156159745	LOC101929378	LINC01876			ENSG00000226383			rs72902177-T	0	72902177	intron_variant	0	0.1346	2e-21	20.699		0.0332	[0.026-0.04] unit decrease	Affymetrix [19819130] (imputed)	N
rs72902177	2	EUR	2019-03-27	30804560	Shrine N	2019-02-25	Nat Genet	www.ncbi.nlm.nih.gov/pubmed/30804560	New genetic signals for lung function highlight pathways and chronic obstructive pulmonary disease associations across multiple ancestries.	Peak expiratory flow	321,047 European ancestry individuals	24,218 European ancestry individuals	2q24.1	2	156159745	LOC101929378	LINC01876			ENSG00000226383			rs72902177-T	0	72902177	intron_variant	0	0.1346	1e-07	7		0.0196	[0.012-0.027] unit decrease	Affymetrix [19819130] (imputed)	N
rs72902177	2	EUR	2019-03-27	30804560	Shrine N	2019-02-25	Nat Genet	www.ncbi.nlm.nih.gov/pubmed/30804560	New genetic signals for lung function highlight pathways and chronic obstructive pulmonary disease associations across multiple ancestries.	Lung function (FVC)	321,047 European ancestry individuals	79,005 European ancestry individuals	2q24.1	2	156159745	LOC101929378	LINC01876			ENSG00000226383			rs72902177-T	0	72902177	intron_variant	0	0.1346	1e-07	7		0.0183	[0.011-0.025] unit decrease	Affymetrix [19819130] (imputed)	N
rs72902177	2	EUR	2019-02-08	30595370	Kichaev G	2018-12-27	Am J Hum Genet	www.ncbi.nlm.nih.gov/pubmed/30595370	Leveraging Polygenic Functional Enrichment to Improve GWAS Power.	Lung function (FVC)	approximately 372,000 European ancestry individuals	NA	2q24.1	2	156159745		LINC01876			ENSG00000226383			rs72902177-?	0	72902177	intron_variant	0		7e-10	9.1549				NR [~ 8900000] (imputed)	N
rs761422	1	EUR	2019-02-08	30595370	Kichaev G	2018-12-27	Am J Hum Genet	www.ncbi.nlm.nih.gov/pubmed/30595370	Leveraging Polygenic Functional Enrichment to Improve GWAS Power.	Lung function (FVC)	approximately 372,000 European ancestry individuals	NA	1p36.13	1	16975285		MFAP2			ENSG00000117122			rs761422-?	0	761422	synonymous_variant	0		4e-23	22.3979				NR [~ 8900000] (imputed)	N
rs7658614	4	EUR	2016-10-14	26634245	Lutz SM	2015-12-03	BMC Genet	www.ncbi.nlm.nih.gov/pubmed/26634245	A genome-wide association study identifies risk loci for spirometric measures among smokers of European and African ancestry.	Post bronchodilator FEV1/FVC ratio	10,094 European ancestry current and former smoker individuals, 3,260 African American current and former smoker individuals, 178 current and former smoker individuals	NA	4q31.21	4	144524542	Intergenic	AC098588.2, AC098588.3			ENSG00000285713, ENSG00000285783			rs7658614-A	0	7658614	intron_variant	0	0.597	2e-09	8.69897		0.011	unit increase	Illumina [NR] (imputed)	N
rs7658614	4	EUR	2016-10-14	26634245	Lutz SM	2015-12-03	BMC Genet	www.ncbi.nlm.nih.gov/pubmed/26634245	A genome-wide association study identifies risk loci for spirometric measures among smokers of European and African ancestry.	Post bronchodilator FEV1	10,094 European ancestry current and former smoker individuals, 3,260 African American current and former smoker individuals, 178 current and former smoker individuals	NA	4q31.21	4	144524542	Intergenic	AC098588.2, AC098588.3			ENSG00000285713, ENSG00000285783			rs7658614-A	0	7658614	intron_variant	0	0.595	1e-07	7		0.048	NR unit increase	Illumina [NR] (imputed)	N
rs7677035	4	EUR	2016-10-14	26634245	Lutz SM	2015-12-03	BMC Genet	www.ncbi.nlm.nih.gov/pubmed/26634245	A genome-wide association study identifies risk loci for spirometric measures among smokers of European and African ancestry.	Post bronchodilator FEV1	10,094 European ancestry current and former smoker individuals, 3,260 African American current and former smoker individuals, 178 current and former smoker individuals	NA	4q31.21	4	144516167	Intergenic	AC098588.3, AC098588.2			ENSG00000285783, ENSG00000285713			rs7677035-A	0	7677035	intron_variant	0	0.57	6e-09	8.22185		0.052	NR unit decrease	Illumina [NR] (imputed)	N
rs7677035	4	EUR	2016-10-14	26634245	Lutz SM	2015-12-03	BMC Genet	www.ncbi.nlm.nih.gov/pubmed/26634245	A genome-wide association study identifies risk loci for spirometric measures among smokers of European and African ancestry.	Post bronchodilator FEV1/FVC ratio	10,094 European ancestry current and former smoker individuals, 3,260 African American current and former smoker individuals, 178 current and former smoker individuals	NA	4q31.21	4	144516167	Intergenic	AC098588.3, AC098588.2			ENSG00000285783, ENSG00000285713			rs7677035-A	0	7677035	intron_variant	0	0.572	2e-10	9.69897		0.012	unit decrease	Illumina [NR] (imputed)	N
rs7698984	4	EUR	2016-10-14	26634245	Lutz SM	2015-12-03	BMC Genet	www.ncbi.nlm.nih.gov/pubmed/26634245	A genome-wide association study identifies risk loci for spirometric measures among smokers of European and African ancestry.	Post bronchodilator FEV1/FVC ratio	10,094 European ancestry current and former smoker individuals, 3,260 African American current and former smoker individuals, 178 current and former smoker individuals	NA	4q31.21	4	144515929	Intergenic	AC098588.2, AC098588.3			ENSG00000285713, ENSG00000285783			rs7698984-A	0	7698984	intron_variant	0	0.602	2e-09	8.69897		0.011	unit increase	Illumina [NR] (imputed)	N
rs7698984	4	EUR	2016-10-14	26634245	Lutz SM	2015-12-03	BMC Genet	www.ncbi.nlm.nih.gov/pubmed/26634245	A genome-wide association study identifies risk loci for spirometric measures among smokers of European and African ancestry.	Post bronchodilator FEV1	10,094 European ancestry current and former smoker individuals, 3,260 African American current and former smoker individuals, 178 current and former smoker individuals	NA	4q31.21	4	144515929	Intergenic	AC098588.2, AC098588.3			ENSG00000285713, ENSG00000285783			rs7698984-A	0	7698984	intron_variant	0	0.601	3e-08	7.52288		0.05	NR unit increase	Illumina [NR] (imputed)	N
rs7733410	5	EUR	2019-03-27	30804560	Shrine N	2019-02-25	Nat Genet	www.ncbi.nlm.nih.gov/pubmed/30804560	New genetic signals for lung function highlight pathways and chronic obstructive pulmonary disease associations across multiple ancestries.	Lung function (FVC)	321,047 European ancestry individuals	79,005 European ancestry individuals	5q32	5	148476959	HTR4	HTR4			ENSG00000164270			rs7733410-A	0	7733410	intron_variant	0	0.4407	6e-06	5.22185		0.0108	[0.0061-0.0155] unit increase	Affymetrix [19819130] (imputed)	N
rs7733410	5	EUR	2019-03-27	30804560	Shrine N	2019-02-25	Nat Genet	www.ncbi.nlm.nih.gov/pubmed/30804560	New genetic signals for lung function highlight pathways and chronic obstructive pulmonary disease associations across multiple ancestries.	FEV1	321,047 European ancestry individuals	79,005 European ancestry individuals	5q32	5	148476959	HTR4	HTR4			ENSG00000164270			rs7733410-A	0	7733410	intron_variant	0	0.4407	7e-47	46.1549		0.0342	[0.029-0.039] unit increase	Affymetrix [19819130] (imputed)	N
rs7733410	5	EUR	2019-03-27	30804560	Shrine N	2019-02-25	Nat Genet	www.ncbi.nlm.nih.gov/pubmed/30804560	New genetic signals for lung function highlight pathways and chronic obstructive pulmonary disease associations across multiple ancestries.	Lung function (FEV1/FVC)	321,047 European ancestry individuals	79,005 European ancestry individuals	5q32	5	148476959	HTR4	HTR4			ENSG00000164270			rs7733410-A	0	7733410	intron_variant	0	0.4407	2e-96	95.699		0.0505	[0.046-0.055] unit increase	Affymetrix [19819130] (imputed)	N
rs7733410	5	EUR	2021-04-23	33106845	Kim W	2020-10-27	Am J Epidemiol	www.ncbi.nlm.nih.gov/pubmed/33106845	Genome-wide Gene-by-smoking Interaction Study of Chronic Obstructive Pulmonary Disease.	Chronic obstructive pulmonary disease x ever smoker interaction (2df)	21,077 European ancestry cases, 179,689 European ancestry controls	NA	5q32	5	148476959	NR	HTR4			ENSG00000164270			rs7733410-A	0	7733410	intron_variant	0	0.44	4e-23	22.3979			[NR]	Affymetrix [9886854] (imputed)	N
rs7733410	5	EUR	2021-04-23	33106845	Kim W	2020-10-27	Am J Epidemiol	www.ncbi.nlm.nih.gov/pubmed/33106845	Genome-wide Gene-by-smoking Interaction Study of Chronic Obstructive Pulmonary Disease.	Chronic obstructive pulmonary disease x ever smoker interaction (main effect)	21,077 European ancestry cases, 179,689 European ancestry controls	NA	5q32	5	148476959	NR	HTR4			ENSG00000164270			rs7733410-A	0	7733410	intron_variant	0	0.44	3e-09	8.52288		0.91	[0.88-0.94]	Affymetrix [9886854] (imputed)	N
rs7733410	5	EUR	2021-04-23	33106845	Kim W	2020-10-27	Am J Epidemiol	www.ncbi.nlm.nih.gov/pubmed/33106845	Genome-wide Gene-by-smoking Interaction Study of Chronic Obstructive Pulmonary Disease.	Chronic obstructive pulmonary disease in ever smokers	12,446 European ancestry cases, 59,145 European ancestry controls	NA	5q32	5	148476959	NR	HTR4			ENSG00000164270			rs7733410-A	0	7733410	intron_variant	0	0.44	1e-16	16		0.88	[0.86-0.91]	Affymetrix [9886854] (imputed)	N
rs7733410	5	EUR	2021-04-23	33106845	Kim W	2020-10-27	Am J Epidemiol	www.ncbi.nlm.nih.gov/pubmed/33106845	Genome-wide Gene-by-smoking Interaction Study of Chronic Obstructive Pulmonary Disease.	Chronic obstructive pulmonary disease in never smokers	8,631 European ancestry cases, 120,544 European ancestry controls	NA	5q32	5	148476959	NR	HTR4			ENSG00000164270			rs7733410-A	0	7733410	intron_variant	0	0.44	4e-09	8.39794		0.91	[0.88-0.94]	Affymetrix [9886854] (imputed)	N
rs7733410	5	EUR	2021-04-23	33106845	Kim W	2020-10-27	Am J Epidemiol	www.ncbi.nlm.nih.gov/pubmed/33106845	Genome-wide Gene-by-smoking Interaction Study of Chronic Obstructive Pulmonary Disease.	Chronic obstructive pulmonary disease x current smoker interaction (2df)	21,077 European ancestry cases, 179,689 European ancestry controls	NA	5q32	5	148476959	NR	HTR4			ENSG00000164270			rs7733410-A	0	7733410	intron_variant	0	0.44	3e-22	21.5229			[NR]	Affymetrix [9886854] (imputed)	N
rs7733410	5	EUR	2021-04-23	33106845	Kim W	2020-10-27	Am J Epidemiol	www.ncbi.nlm.nih.gov/pubmed/33106845	Genome-wide Gene-by-smoking Interaction Study of Chronic Obstructive Pulmonary Disease.	Chronic obstructive pulmonary disease in non-current smokers	16,488 European ancestry cases, 169,688 European ancestry controls	NA	5q32	5	148476959	NR	HTR4			ENSG00000164270			rs7733410-A	0	7733410	intron_variant	0	0.44	4e-17	16.3979		0.9	[0.88-0.92]	Affymetrix [9886854] (imputed)	N
rs7733410	5	EUR	2021-04-23	33106845	Kim W	2020-10-27	Am J Epidemiol	www.ncbi.nlm.nih.gov/pubmed/33106845	Genome-wide Gene-by-smoking Interaction Study of Chronic Obstructive Pulmonary Disease.	Chronic obstructive pulmonary disease in current smokers	4,589 European ancestry cases, 10,001 European ancestry controls	NA	5q32	5	148476959	NR	HTR4			ENSG00000164270			rs7733410-A	0	7733410	intron_variant	0	0.44	1e-07	7		0.86	[0.81-0.91]	Affymetrix [9886854] (imputed)	N
rs7733410	5	EUR	2021-04-23	33106845	Kim W	2020-10-27	Am J Epidemiol	www.ncbi.nlm.nih.gov/pubmed/33106845	Genome-wide Gene-by-smoking Interaction Study of Chronic Obstructive Pulmonary Disease.	Chronic obstructive pulmonary disease x current smoker interaction (main effect)	21,077 European ancestry cases, 179,689 European ancestry controls	NA	5q32	5	148476959	NR	HTR4			ENSG00000164270			rs7733410-A	0	7733410	intron_variant	0	0.44	4e-17	16.3979		0.9	[0.88-0.92]	Affymetrix [9886854] (imputed)	N
rs7733410	5	EUR	2019-03-27	30804560	Shrine N	2019-02-25	Nat Genet	www.ncbi.nlm.nih.gov/pubmed/30804560	New genetic signals for lung function highlight pathways and chronic obstructive pulmonary disease associations across multiple ancestries.	Peak expiratory flow	321,047 European ancestry individuals	24,218 European ancestry individuals	5q32	5	148476959	HTR4	HTR4			ENSG00000164270			rs7733410-A	0	7733410	intron_variant	0	0.4407	6e-33	32.2218		0.0303	[0.025-0.035] unit increase	Affymetrix [19819130] (imputed)	N
rs7733410	5	EUR	2019-02-08	30595370	Kichaev G	2018-12-27	Am J Hum Genet	www.ncbi.nlm.nih.gov/pubmed/30595370	Leveraging Polygenic Functional Enrichment to Improve GWAS Power.	Lung function (FEV1/FVC)	approximately 370,000 European ancestry individuals	NA	5q32	5	148476959		HTR4			ENSG00000164270			rs7733410-?	0	7733410	intron_variant	0		4e-146	145.398				NR [~ 8900000] (imputed)	N
rs77972916	2	EUR	2019-02-08	30595370	Kichaev G	2018-12-27	Am J Hum Genet	www.ncbi.nlm.nih.gov/pubmed/30595370	Leveraging Polygenic Functional Enrichment to Improve GWAS Power.	Lung function (FEV1/FVC)	approximately 370,000 European ancestry individuals	NA	2p21	2	43534973		THADA			ENSG00000115970			rs77972916-?	0	77972916	intron_variant	0		1e-21	21				NR [~ 8900000] (imputed)	N
rs782134971	9	EUR	2020-06-04	32296059	Han Y	2020-04-15	Nat Commun	www.ncbi.nlm.nih.gov/pubmed/32296059	Genome-wide analysis highlights contribution of immune system pathways to the genetic architecture of asthma.	Asthma	84,492 European ancestry cases, 2,149 African American cases, 606 Hispanic cases, 1,239 Japanese ancestry cases, 437,036 European ancestry controls, 6,055 African American controls, 792 Hispanic controls, 3,976 Japanese ancestry controls	NR	9q34.2	9	133264505	ABO	ABO, ABO			ENSG00000175164, ENSG00000281879			rs782134971-G	1	60937319	intron_variant	0	0.25	3e-08	7.52288				NR [> 9500000] (imputed)	N
rs78579285	16	EUR	2019-02-08	30595370	Kichaev G	2018-12-27	Am J Hum Genet	www.ncbi.nlm.nih.gov/pubmed/30595370	Leveraging Polygenic Functional Enrichment to Improve GWAS Power.	Lung function (FVC)	approximately 372,000 European ancestry individuals	NA	16q24.3	16	88746652		PIEZO1			ENSG00000103335			rs78579285-?	0	78579285	intron_variant	0		4e-11	10.3979				NR [~ 8900000] (imputed)	N
rs8027457	15	EUR	2019-03-28	30643251	Liu M	2019-01-14	Nat Genet	www.ncbi.nlm.nih.gov/pubmed/30643251	Association studies of up to 1.2 million individuals yield new insights into the genetic etiology of tobacco and alcohol use.	Smoking initiation (ever regular vs never regular)	up to 1,232,091 European ancestry individuals	NA	15q26.3	15	98660872	NR	IGF1R			ENSG00000140443			rs8027457-C	0	8027457	intron_variant	0	0.511	2e-09	8.69897		0.0153138	[0.01-0.02] unit increase	NR [~ 10000000] (imputed)	N
rs8034191	15	EUR	2016-10-14	26634245	Lutz SM	2015-12-03	BMC Genet	www.ncbi.nlm.nih.gov/pubmed/26634245	A genome-wide association study identifies risk loci for spirometric measures among smokers of European and African ancestry.	Pre bronchodilator FEV1	6,659 European ancestry current and former smoker individuals	NA	15q25.1	15	78513681	AGPHD1	HYKK			ENSG00000188266			rs8034191-?	0	8034191	intron_variant	0		3e-09	8.52288		0.07893	unit decrease	Illumina [NR] (imputed)	N
rs8034191	15	EUR	2016-10-14	26634245	Lutz SM	2015-12-03	BMC Genet	www.ncbi.nlm.nih.gov/pubmed/26634245	A genome-wide association study identifies risk loci for spirometric measures among smokers of European and African ancestry.	Post bronchodilator FEV1/FVC ratio in COPD	5,439 European ancestry current and former smoker cases, 821 African American current and former smoker cases	NA	15q25.1	15	78513681	AGPHD1	HYKK			ENSG00000188266			rs8034191-T	0	8034191	intron_variant	0	0.403	3e-07	6.52288		0.013	NR unit increase	Illumina [NR] (imputed)	N
rs8034191	15	EUR	2016-10-14	26634245	Lutz SM	2015-12-03	BMC Genet	www.ncbi.nlm.nih.gov/pubmed/26634245	A genome-wide association study identifies risk loci for spirometric measures among smokers of European and African ancestry.	Pre bronchodilator FEV1/FVC ratio	6,659 European ancestry current and former smoker individuals	NA	15q25.1	15	78513681	AGPHD1	HYKK			ENSG00000188266			rs8034191-?	0	8034191	intron_variant	0		2e-10	9.69897		0.01688	unit decrease	Illumina [NR] (imputed)	N
rs8034191	15	EUR	2016-10-14	26634245	Lutz SM	2015-12-03	BMC Genet	www.ncbi.nlm.nih.gov/pubmed/26634245	A genome-wide association study identifies risk loci for spirometric measures among smokers of European and African ancestry.	Post bronchodilator FEV1/FVC ratio	10,094 European ancestry current and former smoker individuals, 3,260 African American current and former smoker individuals, 178 current and former smoker individuals	NA	15q25.1	15	78513681	AGPHD1	HYKK			ENSG00000188266			rs8034191-T	0	8034191	intron_variant	0	0.331	6e-14	13.2218		0.014	unit increase	Illumina [NR] (imputed)	N
rs8034191	15	EUR	2016-10-14	26634245	Lutz SM	2015-12-03	BMC Genet	www.ncbi.nlm.nih.gov/pubmed/26634245	A genome-wide association study identifies risk loci for spirometric measures among smokers of European and African ancestry.	Post bronchodilator FEV1	10,094 European ancestry current and former smoker individuals, 3,260 African American current and former smoker individuals, 178 current and former smoker individuals	NA	15q25.1	15	78513681	AGPHD1	HYKK			ENSG00000188266			rs8034191-T	0	8034191	intron_variant	0	0.335	1e-13	13		0.07	NR unit increase	Illumina [NR] (imputed)	N
rs8034191	15	EUR	2009-03-31	19300482	Pillai SG	2009-03-20	PLoS Genet	www.ncbi.nlm.nih.gov/pubmed/19300482	A genome-wide association study in chronic obstructive pulmonary disease (COPD): identification of two major susceptibility loci.	Chronic obstructive pulmonary disease	823 cases, 810 controls	1,891 European ancestry individuals from 606 families, 389 European ancestry cases, 472 European ancestry controls, 949 individuals from 127 families	15q25.1	15	78513681	CHRNA5, CHRNA3, CHRNA4, LOC123688	HYKK			ENSG00000188266			rs8034191-C	0	8034191	intron_variant	0	0.33	1e-10	10		1.4	[1.18-1.67]	Illumina [493609]	N
rs8034191	15	EUR	2019-10-04	30679032	Brazel DM	2018-12-06	Biol Psychiatry	www.ncbi.nlm.nih.gov/pubmed/30679032	Exome Chip Meta-analysis Fine Maps Causal Variants and Elucidates the Genetic Architecture of Rare Coding Variants in Smoking and Alcohol Use.	Smoking behaviour (cigarettes smoked per day)	up to 153,918 European ancestry individuals	NA	15q25.1	15	78513681	AGPHD1	HYKK			ENSG00000188266			rs8034191-C	0	8034191	intron_variant	0	0.341	1e-139	139		0.0956	[0.088-0.103] unit increase	Illumina [~ 250000] (imputed)	N
rs8034191	15	EUR	2019-10-04	30679032	Brazel DM	2018-12-06	Biol Psychiatry	www.ncbi.nlm.nih.gov/pubmed/30679032	Exome Chip Meta-analysis Fine Maps Causal Variants and Elucidates the Genetic Architecture of Rare Coding Variants in Smoking and Alcohol Use.	Smoking behaviour (cigarette pack-years)	up to 150,993 European ancestry individuals	NA	15q25.1	15	78513681	AGPHD1	HYKK			ENSG00000188266			rs8034191-C	0	8034191	intron_variant	0	0.338	6e-118	117.222		0.0819	[0.075-0.089] unit increase	Illumina [~ 250000] (imputed)	N
rs8047194	16	EUR	2019-03-27	30804560	Shrine N	2019-02-25	Nat Genet	www.ncbi.nlm.nih.gov/pubmed/30804560	New genetic signals for lung function highlight pathways and chronic obstructive pulmonary disease associations across multiple ancestries.	FEV1	321,047 European ancestry individuals	79,005 European ancestry individuals	16q22.1	16	69857607	WWP2	WWP2			ENSG00000198373			rs8047194-T	0	8047194	intron_variant	0	0.4961	7e-19	18.1549		0.0208	[0.016-0.025] unit decrease	Affymetrix [19819130] (imputed)	N
rs8047194	16	EUR	2019-03-27	30804560	Shrine N	2019-02-25	Nat Genet	www.ncbi.nlm.nih.gov/pubmed/30804560	New genetic signals for lung function highlight pathways and chronic obstructive pulmonary disease associations across multiple ancestries.	Lung function (FVC)	321,047 European ancestry individuals	79,005 European ancestry individuals	16q22.1	16	69857607	WWP2	WWP2			ENSG00000198373			rs8047194-T	0	8047194	intron_variant	0	0.4961	1e-18	18		0.0208	[0.016-0.026] unit decrease	Affymetrix [19819130] (imputed)	N
rs8074498	17	EUR	2019-03-28	30643251	Liu M	2019-01-14	Nat Genet	www.ncbi.nlm.nih.gov/pubmed/30643251	Association studies of up to 1.2 million individuals yield new insights into the genetic etiology of tobacco and alcohol use.	Smoking initiation (ever regular vs never regular) (MTAG)	up to 1,359,002 European ancestry individuals	NA	17q25.3	17	81996668	NR	ASPSCR1			ENSG00000169696			rs8074498-A	0	8074498	missense_variant	0	0.577	7e-11	10.1549		0.0073307	[0.0051-0.0095] unit decrease	NR [9732723] (imputed)	N
rs8089099	18	EUR	2019-03-27	30804560	Shrine N	2019-02-25	Nat Genet	www.ncbi.nlm.nih.gov/pubmed/30804560	New genetic signals for lung function highlight pathways and chronic obstructive pulmonary disease associations across multiple ancestries.	FEV1	321,047 European ancestry individuals	79,005 European ancestry individuals	18p11.22	18	10078074	VAPA	VAPA - AP005271.1	ENSG00000101558	ENSG00000265554		118053	46514	rs8089099-A	0	8089099	regulatory_region_variant	1	0.2746	4e-10	9.39794		0.0163	[0.011-0.021] unit increase	Affymetrix [19819130] (imputed)	N
rs8089099	18	EUR	2019-03-27	30804560	Shrine N	2019-02-25	Nat Genet	www.ncbi.nlm.nih.gov/pubmed/30804560	New genetic signals for lung function highlight pathways and chronic obstructive pulmonary disease associations across multiple ancestries.	Lung function (FEV1/FVC)	321,047 European ancestry individuals	79,005 European ancestry individuals	18p11.22	18	10078074	VAPA	VAPA - AP005271.1	ENSG00000101558	ENSG00000265554		118053	46514	rs8089099-A	0	8089099	regulatory_region_variant	1	0.2746	2e-18	17.699		0.0235	[0.018-0.029] unit increase	Affymetrix [19819130] (imputed)	N
rs8089099	18	EUR	2013-02-27	23284291	Hancock DB	2012-12-20	PLoS Genet	www.ncbi.nlm.nih.gov/pubmed/23284291	Genome-wide joint meta-analysis of SNP and SNP-by-smoking interaction identifies novel loci for pulmonary function.	Pulmonary function (smoking interaction)	50,047 European ancestry individuals	NA	18p11.22	18	10078074	TXNDC2, VAPA	VAPA - AP005271.1	ENSG00000101558	ENSG00000265554		118053	46514	rs8089099-A	0	8089099	regulatory_region_variant	1		4e-07	6.39794	(FEV1/FVC, Pack-years)			NR [~ 2500000] (imputed)	N
rs8089099	18	EUR	2013-02-27	23284291	Hancock DB	2012-12-20	PLoS Genet	www.ncbi.nlm.nih.gov/pubmed/23284291	Genome-wide joint meta-analysis of SNP and SNP-by-smoking interaction identifies novel loci for pulmonary function.	Pulmonary function (smoking interaction)	50,047 European ancestry individuals	NA	18p11.22	18	10078074	TXNDC2, VAPA	VAPA - AP005271.1	ENSG00000101558	ENSG00000265554		118053	46514	rs8089099-A	0	8089099	regulatory_region_variant	1		3e-07	6.52288	(FEV1/FVC, Ever-smoking)			NR [~ 2500000] (imputed)	N
rs8089099	18	EUR	2019-03-27	30804560	Shrine N	2019-02-25	Nat Genet	www.ncbi.nlm.nih.gov/pubmed/30804560	New genetic signals for lung function highlight pathways and chronic obstructive pulmonary disease associations across multiple ancestries.	Peak expiratory flow	321,047 European ancestry individuals	24,218 European ancestry individuals	18p11.22	18	10078074	VAPA	VAPA - AP005271.1	ENSG00000101558	ENSG00000265554		118053	46514	rs8089099-A	0	8089099	regulatory_region_variant	1	0.2746	4e-24	23.3979		0.0288	[0.023-0.034] unit increase	Affymetrix [19819130] (imputed)	N
rs8089099	18	EUR	2019-02-08	30595370	Kichaev G	2018-12-27	Am J Hum Genet	www.ncbi.nlm.nih.gov/pubmed/30595370	Leveraging Polygenic Functional Enrichment to Improve GWAS Power.	Lung function (FEV1/FVC)	approximately 370,000 European ancestry individuals	NA	18p11.22	18	10078074		VAPA - AP005271.1	ENSG00000101558	ENSG00000265554		118053	46514	rs8089099-?	0	8089099	regulatory_region_variant	1		2e-26	25.699				NR [~ 8900000] (imputed)	N
rs8756	12	EUR	2019-04-29	30940143	Zhu Z	2019-04-02	Respir Res	www.ncbi.nlm.nih.gov/pubmed/30940143	Genetic overlap of chronic obstructive pulmonary disease and cardiovascular disease-related traits: a large-scale genome-wide cross-trait analysis.	Chronic obstructive pulmonary disease or resting heart rate (pleiotropy)	12,550 European and unknown ancestry chronic obstructive pulmonary disease cases, 46,368 European and unknown ancestry controls, 458,969 European ancestry individuals	NA	12q14.3	12	65965972	HMGA2	HMGA2			ENSG00000149948			rs8756-?	0	8756	3_prime_UTR_variant	0		3e-12	11.5229				Affymetrix [up to 7325140] (imputed)	N
rs878471	1	EUR	2019-03-27	30804560	Shrine N	2019-02-25	Nat Genet	www.ncbi.nlm.nih.gov/pubmed/30804560	New genetic signals for lung function highlight pathways and chronic obstructive pulmonary disease associations across multiple ancestries.	FEV1	321,047 European ancestry individuals	79,005 European ancestry individuals	1q21.2	1	150575271	MCL1	MCL1			ENSG00000143384			rs878471-A	0	878471	3_prime_UTR_variant	0	0.5797	2e-21	20.699		0.0225	[0.018-0.027] unit decrease	Affymetrix [19819130] (imputed)	N
rs878471	1	EUR	2019-03-27	30804560	Shrine N	2019-02-25	Nat Genet	www.ncbi.nlm.nih.gov/pubmed/30804560	New genetic signals for lung function highlight pathways and chronic obstructive pulmonary disease associations across multiple ancestries.	Lung function (FVC)	321,047 European ancestry individuals	79,005 European ancestry individuals	1q21.2	1	150575271	MCL1	MCL1			ENSG00000143384			rs878471-A	0	878471	3_prime_UTR_variant	0	0.5797	2e-31	30.699		0.0278	[0.023-0.033] unit decrease	Affymetrix [19819130] (imputed)	N
rs878471	1	EUR	2019-02-08	30595370	Kichaev G	2018-12-27	Am J Hum Genet	www.ncbi.nlm.nih.gov/pubmed/30595370	Leveraging Polygenic Functional Enrichment to Improve GWAS Power.	Lung function (FVC)	approximately 372,000 European ancestry individuals	NA	1q21.2	1	150575271		MCL1			ENSG00000143384			rs878471-?	0	878471	3_prime_UTR_variant	0		5e-28	27.301				NR [~ 8900000] (imputed)	N
rs879394	3	EUR	2019-03-27	30804560	Shrine N	2019-02-25	Nat Genet	www.ncbi.nlm.nih.gov/pubmed/30804560	New genetic signals for lung function highlight pathways and chronic obstructive pulmonary disease associations across multiple ancestries.	Lung function (FVC)	321,047 European ancestry individuals	79,005 European ancestry individuals	3q26.2	3	168992055	LOC100507661	AC092954.2 - LINC01997	ENSG00000273177	ENSG00000241383		63457	10967	rs879394-T	0	879394	regulatory_region_variant	1	0.2348	2e-09	8.69897		0.0166	[0.011-0.022] unit decrease	Affymetrix [19819130] (imputed)	N
rs879394	3	EUR	2019-03-27	30804560	Shrine N	2019-02-25	Nat Genet	www.ncbi.nlm.nih.gov/pubmed/30804560	New genetic signals for lung function highlight pathways and chronic obstructive pulmonary disease associations across multiple ancestries.	FEV1	321,047 European ancestry individuals	79,005 European ancestry individuals	3q26.2	3	168992055	LOC100507661	AC092954.2 - LINC01997	ENSG00000273177	ENSG00000241383		63457	10967	rs879394-T	0	879394	regulatory_region_variant	1	0.2348	1e-25	25		0.0289	[0.023-0.034] unit decrease	Affymetrix [19819130] (imputed)	N
rs879394	3	EUR	2019-03-27	30804560	Shrine N	2019-02-25	Nat Genet	www.ncbi.nlm.nih.gov/pubmed/30804560	New genetic signals for lung function highlight pathways and chronic obstructive pulmonary disease associations across multiple ancestries.	Lung function (FEV1/FVC)	321,047 European ancestry individuals	79,005 European ancestry individuals	3q26.2	3	168992055	LOC100507661	AC092954.2 - LINC01997	ENSG00000273177	ENSG00000241383		63457	10967	rs879394-T	0	879394	regulatory_region_variant	1	0.2348	5e-26	25.301		0.0298	[0.024-0.035] unit decrease	Affymetrix [19819130] (imputed)	N
rs879394	3	EUR	2019-03-27	30804560	Shrine N	2019-02-25	Nat Genet	www.ncbi.nlm.nih.gov/pubmed/30804560	New genetic signals for lung function highlight pathways and chronic obstructive pulmonary disease associations across multiple ancestries.	Peak expiratory flow	321,047 European ancestry individuals	24,218 European ancestry individuals	3q26.2	3	168992055	LOC100507661	AC092954.2 - LINC01997	ENSG00000273177	ENSG00000241383		63457	10967	rs879394-T	0	879394	regulatory_region_variant	1	0.2348	2e-24	23.699		0.0305	[0.025-0.036] unit decrease	Affymetrix [19819130] (imputed)	N
rs916888	17	EUR	2016-10-14	26634245	Lutz SM	2015-12-03	BMC Genet	www.ncbi.nlm.nih.gov/pubmed/26634245	A genome-wide association study identifies risk loci for spirometric measures among smokers of European and African ancestry.	Post bronchodilator FEV1	10,094 European ancestry current and former smoker individuals, 3,260 African American current and former smoker individuals, 178 current and former smoker individuals	NA	17q21.31	17	46785767	WNT3	WNT3, WNT3, WNT3			ENSG00000277626, ENSG00000108379, ENSG00000277641			rs916888-T	0	916888	intron_variant	0	0.763	5e-06	5.30103		0.051	NR unit increase	Illumina [NR] (imputed)	N
rs916888	17	EUR	2018-11-01	30061609	Wyss AB	2018-07-30	Nat Commun	www.ncbi.nlm.nih.gov/pubmed/30061609	Multiethnic meta-analysis identifies ancestry-specific and cross-ancestry loci for pulmonary function.	Lung function (FVC)	60,552 European ancestry individuals, 8,429 African individuals, 9,959 Korean ancestry individuals, 11,775 Hispanic individuals		17q21.31	17	46785767		WNT3, WNT3, WNT3			ENSG00000277626, ENSG00000108379, ENSG00000277641			rs916888-?	0	916888	intron_variant	0		5e-08	7.30103	(EA)	21.56	[13.8-29.32] unit increase	Affymetrix, Illumina [10900000] (imputed)	N
rs916888	17	EUR	2018-11-01	30061609	Wyss AB	2018-07-30	Nat Commun	www.ncbi.nlm.nih.gov/pubmed/30061609	Multiethnic meta-analysis identifies ancestry-specific and cross-ancestry loci for pulmonary function.	Lung function (FEV1)	60,552 European ancestry individuals, 8,429 African individuals, 9,959 Korean ancestry individuals, 11,775 Hispanic individuals		17q21.31	17	46785767	WNT3	WNT3, WNT3, WNT3			ENSG00000277626, ENSG00000108379, ENSG00000277641			rs916888-T	0	916888	intron_variant	0	0.75	4e-09	8.39794	(EA)	20.53	[13.71-27.35] ml increase	Affymetrix, Illumina [10900000] (imputed)	N
rs9308315	12	EUR	2019-02-08	30595370	Kichaev G	2018-12-27	Am J Hum Genet	www.ncbi.nlm.nih.gov/pubmed/30595370	Leveraging Polygenic Functional Enrichment to Improve GWAS Power.	Lung function (FVC)	approximately 372,000 European ancestry individuals	NA	12q23.2	12	102410115		IGF1, LINC02456			ENSG00000017427, ENSG00000283052			rs9308315-?	0	9308315	intron_variant	0		6e-13	12.2218				NR [~ 8900000] (imputed)	N
rs9310995	3	EUR	2011-10-18	21946350	Soler Artigas M	2011-09-25	Nat Genet	www.ncbi.nlm.nih.gov/pubmed/21946350	Genome-wide association and large-scale follow up identifies 16 new loci influencing lung function.	Pulmonary function	48,201 European ancestry individuals	46,411 European ancestry individuals	3p22.3	3	32887623	TRIM71	TRIM71			ENSG00000206557			rs9310995-T	0	9310995	intron_variant	0		4e-06	5.39794	(FEV1)	0.023	[0.013-0.033] unit increase	Affymetrix, Illumina [~ 2500000] (imputed)	N
rs931794	15	EUR	2016-10-14	26634245	Lutz SM	2015-12-03	BMC Genet	www.ncbi.nlm.nih.gov/pubmed/26634245	A genome-wide association study identifies risk loci for spirometric measures among smokers of European and African ancestry.	Pre bronchodilator FEV1	6,659 European ancestry current and former smoker individuals	NA	15q25.1	15	78533838	AGPHD1	HYKK			ENSG00000188266			rs931794-?	0	931794	3_prime_UTR_variant	0		4e-09	8.39794		0.07793	unit decrease	Illumina [NR] (imputed)	N
rs931794	15	EUR	2016-10-14	26634245	Lutz SM	2015-12-03	BMC Genet	www.ncbi.nlm.nih.gov/pubmed/26634245	A genome-wide association study identifies risk loci for spirometric measures among smokers of European and African ancestry.	Post bronchodilator FEV1/FVC ratio in COPD	5,439 European ancestry current and former smoker cases, 821 African American current and former smoker cases	NA	15q25.1	15	78533838	AGPHD1	HYKK			ENSG00000188266			rs931794-A	0	931794	3_prime_UTR_variant	0	0.497	7e-07	6.1549		0.012	NR unit increase	Illumina [NR] (imputed)	N
rs931794	15	EUR	2016-10-14	26634245	Lutz SM	2015-12-03	BMC Genet	www.ncbi.nlm.nih.gov/pubmed/26634245	A genome-wide association study identifies risk loci for spirometric measures among smokers of European and African ancestry.	Pre bronchodilator FEV1/FVC ratio	6,659 European ancestry current and former smoker individuals	NA	15q25.1	15	78533838	AGPHD1	HYKK			ENSG00000188266			rs931794-?	0	931794	3_prime_UTR_variant	0		8e-10	9.09691		0.01635	unit decrease	Illumina [NR] (imputed)	N
rs931794	15	EUR	2016-10-14	26634245	Lutz SM	2015-12-03	BMC Genet	www.ncbi.nlm.nih.gov/pubmed/26634245	A genome-wide association study identifies risk loci for spirometric measures among smokers of European and African ancestry.	Post bronchodilator FEV1/FVC ratio	10,094 European ancestry current and former smoker individuals, 3,260 African American current and former smoker individuals, 178 current and former smoker individuals	NA	15q25.1	15	78533838	AGPHD1	HYKK			ENSG00000188266			rs931794-A	0	931794	3_prime_UTR_variant	0	0.407	4e-11	10.3979		0.012	unit increase	Illumina [NR] (imputed)	N
rs931794	15	EUR	2016-10-14	26634245	Lutz SM	2015-12-03	BMC Genet	www.ncbi.nlm.nih.gov/pubmed/26634245	A genome-wide association study identifies risk loci for spirometric measures among smokers of European and African ancestry.	Post bronchodilator FEV1	10,094 European ancestry current and former smoker individuals, 3,260 African American current and former smoker individuals, 178 current and former smoker individuals	NA	15q25.1	15	78533838	AGPHD1	HYKK			ENSG00000188266			rs931794-A	0	931794	3_prime_UTR_variant	0	0.407	2e-11	10.699		0.061	NR unit increase	Illumina [NR] (imputed)	N
rs9385988	6	EUR	2019-03-27	30804560	Shrine N	2019-02-25	Nat Genet	www.ncbi.nlm.nih.gov/pubmed/30804560	New genetic signals for lung function highlight pathways and chronic obstructive pulmonary disease associations across multiple ancestries.	Lung function (FEV1/FVC)	321,047 European ancestry individuals	79,005 European ancestry individuals	6q24.2	6	142239820	VTA1	VTA1 - AL360007.1	ENSG00000009844	ENSG00000237494		15135	12027	rs9385988-A	0	9385988	intergenic_variant	1	0.7232	2e-32	31.699		0.0315	[0.026-0.037] unit decrease	Affymetrix [19819130] (imputed)	N
rs9385988	6	EUR	2019-03-27	30804560	Shrine N	2019-02-25	Nat Genet	www.ncbi.nlm.nih.gov/pubmed/30804560	New genetic signals for lung function highlight pathways and chronic obstructive pulmonary disease associations across multiple ancestries.	Peak expiratory flow	321,047 European ancestry individuals	24,218 European ancestry individuals	6q24.2	6	142239820	VTA1	VTA1 - AL360007.1	ENSG00000009844	ENSG00000237494		15135	12027	rs9385988-A	0	9385988	intergenic_variant	1	0.7232	6e-21	20.2218		0.0264	[0.021-0.032] unit decrease	Affymetrix [19819130] (imputed)	N
rs9385988	6	EUR	2019-03-27	30804560	Shrine N	2019-02-25	Nat Genet	www.ncbi.nlm.nih.gov/pubmed/30804560	New genetic signals for lung function highlight pathways and chronic obstructive pulmonary disease associations across multiple ancestries.	FEV1	321,047 European ancestry individuals	79,005 European ancestry individuals	6q24.2	6	142239820	VTA1	VTA1 - AL360007.1	ENSG00000009844	ENSG00000237494		15135	12027	rs9385988-A	0	9385988	intergenic_variant	1	0.7232	1e-26	26		0.0279	[0.023-0.033] unit decrease	Affymetrix [19819130] (imputed)	N
rs9385988	6	EUR	2019-03-27	30804560	Shrine N	2019-02-25	Nat Genet	www.ncbi.nlm.nih.gov/pubmed/30804560	New genetic signals for lung function highlight pathways and chronic obstructive pulmonary disease associations across multiple ancestries.	Lung function (FVC)	321,047 European ancestry individuals	79,005 European ancestry individuals	6q24.2	6	142239820	VTA1	VTA1 - AL360007.1	ENSG00000009844	ENSG00000237494		15135	12027	rs9385988-A	0	9385988	intergenic_variant	1	0.7232	3e-09	8.52288		0.0155	[0.01-0.021] unit decrease	Affymetrix [19819130] (imputed)	N
rs9403391	6	EUR	2019-05-01	30804561	Sakornsakolpat P	2019-02-25	Nat Genet	www.ncbi.nlm.nih.gov/pubmed/30804561	Genetic landscape of chronic obstructive pulmonary disease identifies heterogeneous cell-type and phenotype associations.	Chronic obstructive pulmonary disease	35,735 cases, 222,076 controls	NA	6q24.2	6	142493854	ADGRG6	ADGRG6 - AL359313.1	ENSG00000112414	ENSG00000236366		47588	32601	rs9403391-C	0	9403391	intergenic_variant	1	0.97	4e-19	18.3979	(conditional on rs9399401)	1.32	[NR]	Affymetrix, Illumina [6224355] (imputed)	N
rs9435731	1	EUR	2019-05-01	30804561	Sakornsakolpat P	2019-02-25	Nat Genet	www.ncbi.nlm.nih.gov/pubmed/30804561	Genetic landscape of chronic obstructive pulmonary disease identifies heterogeneous cell-type and phenotype associations.	Chronic obstructive pulmonary disease	35,735 cases, 222,076 controls	NA	1p36.13	1	16979534	MFAP2	AL049569.1, MFAP2			ENSG00000226526, ENSG00000117122			rs9435731-A	0	9435731	intron_variant	0	0.51	7e-10	9.1549		1.06	[1.04-1.08]	Affymetrix, Illumina [6224355] (imputed)	N
rs972936	12	EUR	2019-03-27	30804560	Shrine N	2019-02-25	Nat Genet	www.ncbi.nlm.nih.gov/pubmed/30804560	New genetic signals for lung function highlight pathways and chronic obstructive pulmonary disease associations across multiple ancestries.	Peak expiratory flow	321,047 European ancestry individuals	24,218 European ancestry individuals	12q23.2	12	102431143	IGF1	LINC02456, IGF1			ENSG00000283052, ENSG00000017427			rs972936-T	0	972936	intron_variant	0	0.2625	2e-23	22.699		0.0286	[0.023-0.034] unit increase	Affymetrix [19819130] (imputed)	N
rs972936	12	EUR	2019-03-27	30804560	Shrine N	2019-02-25	Nat Genet	www.ncbi.nlm.nih.gov/pubmed/30804560	New genetic signals for lung function highlight pathways and chronic obstructive pulmonary disease associations across multiple ancestries.	Lung function (FVC)	321,047 European ancestry individuals	79,005 European ancestry individuals	12q23.2	12	102431143	IGF1	LINC02456, IGF1			ENSG00000283052, ENSG00000017427			rs972936-T	0	972936	intron_variant	0	0.2625	9e-09	8.04576		0.0154	[0.01-0.021] unit increase	Affymetrix [19819130] (imputed)	N
rs972936	12	EUR	2019-03-27	30804560	Shrine N	2019-02-25	Nat Genet	www.ncbi.nlm.nih.gov/pubmed/30804560	New genetic signals for lung function highlight pathways and chronic obstructive pulmonary disease associations across multiple ancestries.	FEV1	321,047 European ancestry individuals	79,005 European ancestry individuals	12q23.2	12	102431143	IGF1	LINC02456, IGF1			ENSG00000283052, ENSG00000017427			rs972936-T	0	972936	intron_variant	0	0.2625	7e-10	9.1549		0.0164	[0.011-0.022] unit increase	Affymetrix [19819130] (imputed)	N
rs9788721	15	EUR	2016-10-14	26634245	Lutz SM	2015-12-03	BMC Genet	www.ncbi.nlm.nih.gov/pubmed/26634245	A genome-wide association study identifies risk loci for spirometric measures among smokers of European and African ancestry.	Post bronchodilator FEV1/FVC ratio in COPD	5,439 European ancestry current and former smoker cases, 821 African American current and former smoker cases	NA	15q25.1	15	78510527	AGPHD1	HYKK			ENSG00000188266			rs9788721-T	0	9788721	intron_variant	0	0.595	7e-07	6.1549		0.012	NR unit increase	Illumina [NR] (imputed)	N
rs9788721	15	EUR	2016-10-14	26634245	Lutz SM	2015-12-03	BMC Genet	www.ncbi.nlm.nih.gov/pubmed/26634245	A genome-wide association study identifies risk loci for spirometric measures among smokers of European and African ancestry.	Post bronchodilator FEV1/FVC ratio	10,094 European ancestry current and former smoker individuals, 3,260 African American current and former smoker individuals, 178 current and former smoker individuals	NA	15q25.1	15	78510527	AGPHD1	HYKK			ENSG00000188266			rs9788721-T	0	9788721	intron_variant	0	0.621	2e-14	13.699		0.014	unit increase	Illumina [NR] (imputed)	N
rs9788721	15	EUR	2016-06-08	26030696	Cho MH	2015-06-01	Am J Respir Crit Care Med	www.ncbi.nlm.nih.gov/pubmed/26030696	A Genome-Wide Association Study of Emphysema and Airway Quantitative Imaging Phenotypes.	Emphysema imaging phenotypes	5,385 European ancestry chronic obstructive pulmonary disease cases, 901 African American chronic obstructive pulmonary disease cases, 3,613 European ancestry controls, 2,132 African American controls	NA	15q25.1	15	78510527	AGPHD1	HYKK			ENSG00000188266			rs9788721-T	0	9788721	intron_variant	0		6e-07	6.22185	(%LAA-950, Cases)	0.1	unit decrease	Illumina [7600000] (imputed)	N
rs9788721	15	EUR	2016-06-08	26030696	Cho MH	2015-06-01	Am J Respir Crit Care Med	www.ncbi.nlm.nih.gov/pubmed/26030696	A Genome-Wide Association Study of Emphysema and Airway Quantitative Imaging Phenotypes.	Emphysema imaging phenotypes	5,385 European ancestry chronic obstructive pulmonary disease cases, 901 African American chronic obstructive pulmonary disease cases, 3,613 European ancestry controls, 2,132 African American controls	NA	15q25.1	15	78510527	AGPHD1	HYKK			ENSG00000188266			rs9788721-T	0	9788721	intron_variant	0		1e-06	6	(Perc15, All)	1.7	[1.01-2.39] unit increase	Illumina [7600000] (imputed)	N
rs9788721	15	EUR	2016-10-14	26634245	Lutz SM	2015-12-03	BMC Genet	www.ncbi.nlm.nih.gov/pubmed/26634245	A genome-wide association study identifies risk loci for spirometric measures among smokers of European and African ancestry.	Post bronchodilator FEV1	10,094 European ancestry current and former smoker individuals, 3,260 African American current and former smoker individuals, 178 current and former smoker individuals	NA	15q25.1	15	78510527	AGPHD1	HYKK			ENSG00000188266			rs9788721-T	0	9788721	intron_variant	0	0.62	2e-14	13.699		0.068	NR unit increase	Illumina [NR] (imputed)	N
rs9788721	15	EUR	2017-03-16	27669027	Boueiz A	2016-09-26	Am J Respir Crit Care Med	www.ncbi.nlm.nih.gov/pubmed/27669027	Genome-Wide Association Study of the Genetic Determinants of Emphysema Distribution.	Emphysema distribution in smoking	7,039 European ancestry individuals, 2,955 African American individuals, 1538 individuals	NA	15q25.1	15	78510527	AGPHD1	HYKK			ENSG00000188266			rs9788721-T	0	9788721	intron_variant	0	0.62	5e-10	9.30103	(diff950)	0.08	NR unit decrease	Illumina [at least 10657975] (imputed)	N
rs9788721	15	EUR	2017-03-16	27669027	Boueiz A	2016-09-26	Am J Respir Crit Care Med	www.ncbi.nlm.nih.gov/pubmed/27669027	Genome-Wide Association Study of the Genetic Determinants of Emphysema Distribution.	Emphysema distribution in smoking	7,039 European ancestry individuals, 2,955 African American individuals, 1538 individuals	NA	15q25.1	15	78510527	AGPHD1	HYKK			ENSG00000188266			rs9788721-T	0	9788721	intron_variant	0	0.62	7e-12	11.1549	(ratio950)	0.09	NR unit decrease	Illumina [at least 10657975] (imputed)	N
rs9788721	15	EUR	2018-07-19	29631575	Obeidat M	2018-04-10	Respir Res	www.ncbi.nlm.nih.gov/pubmed/29631575	The genetics of smoking in individuals with chronic obstructive pulmonary disease.	Cotinine levels in smokers with chronic obstructive pulmonary disease	4,024 European ancestry individuals	NA	15q25.1	15	78510527	CHRNA3, CHRNA5	HYKK			ENSG00000188266			rs9788721-?	0	9788721	intron_variant	0		3e-07	6.52288		0.12	[0.081-0.159] unit decrease	Illumina [7807992] (imputed)	N
rs9788721	15	EUR	2015-04-02	25006744	Castaldi PJ	2014-07-09	Am J Respir Crit Care Med	www.ncbi.nlm.nih.gov/pubmed/25006744	Genome-wide association identifies regulatory Loci associated with distinct local histogram emphysema patterns.	Local histogram emphysema pattern	3,732 European ancestry smoker individuals, 2,724 European ancestry chronic obstructive pulmonary disease smoker cases, 2,372 African American smoker individuals, 786 African American chronic obstructive pulmonary disease smoker cases	NA	15q25.1	15	78510527	AGPHD1	HYKK			ENSG00000188266			rs9788721-T	0	9788721	intron_variant	0	0.62	2e-13	12.699	(Severe Centrilobular)	0.007	[0.0050-0.0090] unit decrease	Illumina [6942916] (imputed)	N
rs9788721	15	EUR	2015-04-02	25006744	Castaldi PJ	2014-07-09	Am J Respir Crit Care Med	www.ncbi.nlm.nih.gov/pubmed/25006744	Genome-wide association identifies regulatory Loci associated with distinct local histogram emphysema patterns.	Local histogram emphysema pattern	3,732 European ancestry smoker individuals, 2,724 European ancestry chronic obstructive pulmonary disease smoker cases, 2,372 African American smoker individuals, 786 African American chronic obstructive pulmonary disease smoker cases	NA	15q25.1	15	78510527	AGPHD1	HYKK			ENSG00000188266			rs9788721-T	0	9788721	intron_variant	0	0.62	1e-12	12	(Severe Centrilobular, EA)	0.007	[0.0050-0.0090] unit decrease	Illumina [6942916] (imputed)	N
rs9904181	17	EUR	2019-05-01	30804561	Sakornsakolpat P	2019-02-25	Nat Genet	www.ncbi.nlm.nih.gov/pubmed/30804561	Genetic landscape of chronic obstructive pulmonary disease identifies heterogeneous cell-type and phenotype associations.	Chronic obstructive pulmonary disease	35,735 cases, 222,076 controls	NA	17q24.3	17	71372270	SOX9	RNU7-155P - AC118653.1	ENSG00000238759	ENSG00000225818		74052	224068	rs9904181-T	0	9904181	intergenic_variant	1	0.08	2e-06	5.69897	(conditional on rs11655567)	1.09	[NR]	Affymetrix, Illumina [6224355] (imputed)	N
rs996865	17	EUR	2019-03-27	30804560	Shrine N	2019-02-25	Nat Genet	www.ncbi.nlm.nih.gov/pubmed/30804560	New genetic signals for lung function highlight pathways and chronic obstructive pulmonary disease associations across multiple ancestries.	FEV1	321,047 European ancestry individuals	79,005 European ancestry individuals	17q24.3	17	71375177	CASC17	RNU7-155P - AC118653.1	ENSG00000238759	ENSG00000225818		76959	221161	rs996865-T	0	996865	intergenic_variant	1	0.0753	3e-06	5.52288		0.021	[0.012-0.03] unit decrease	Affymetrix [19819130] (imputed)	N
rs996865	17	EUR	2019-03-27	30804560	Shrine N	2019-02-25	Nat Genet	www.ncbi.nlm.nih.gov/pubmed/30804560	New genetic signals for lung function highlight pathways and chronic obstructive pulmonary disease associations across multiple ancestries.	Lung function (FEV1/FVC)	321,047 European ancestry individuals	79,005 European ancestry individuals	17q24.3	17	71375177	CASC17	RNU7-155P - AC118653.1	ENSG00000238759	ENSG00000225818		76959	221161	rs996865-T	0	996865	intergenic_variant	1	0.0753	2e-25	24.699		0.0475	[0.038-0.057] unit decrease	Affymetrix [19819130] (imputed)	N
rs996865	17	EUR	2019-03-27	30804560	Shrine N	2019-02-25	Nat Genet	www.ncbi.nlm.nih.gov/pubmed/30804560	New genetic signals for lung function highlight pathways and chronic obstructive pulmonary disease associations across multiple ancestries.	Peak expiratory flow	321,047 European ancestry individuals	24,218 European ancestry individuals	17q24.3	17	71375177	CASC17	RNU7-155P - AC118653.1	ENSG00000238759	ENSG00000225818		76959	221161	rs996865-T	0	996865	intergenic_variant	1	0.0753	3e-35	34.5229		0.0591	[0.05-0.069] unit decrease	Affymetrix [19819130] (imputed)	N
rs996865	17	EUR	2019-02-08	30595370	Kichaev G	2018-12-27	Am J Hum Genet	www.ncbi.nlm.nih.gov/pubmed/30595370	Leveraging Polygenic Functional Enrichment to Improve GWAS Power.	Lung function (FEV1/FVC)	approximately 370,000 European ancestry individuals	NA	17q24.3	17	71375177		RNU7-155P - AC118653.1	ENSG00000238759	ENSG00000225818		76959	221161	rs996865-?	0	996865	intergenic_variant	1		1e-33	33				NR [~ 8900000] (imputed)	N

## Sheet: PulmonaryAssociated
Variant	Chrom	SigGroup	DATEADDEDTOCATALOG	PUBMEDID	FIRSTAUTHOR	DATE	JOURNAL	LINK	STUDY	DISEASE_TRAIT	INITIALSAMPLESIZE	REPLICATIONSAMPLESIZE	REGION	CHR_ID	CHR_POS	REPORTEDGENE_S_	MAPPED_GENE	UPSTREAM_GENE_ID	DOWNSTREAM_GENE_ID	SNP_GENE_IDS	UPSTREAM_GENE_DISTANCE	DOWNSTREAM_GENE_DISTANCE	STRONGESTSNP_RISKALLELE	MERGED	SNP_ID_CURRENT	CONTEXT	INTERGENIC	RISKALLELEFREQUENCY	P_VALUE	PVALUE_MLOG	P_VALUE_TEXT_	OROrBETA	x95_CI_TEXT_	PLATFORM_SNPSPASSINGQC_	CNV
rs1042725	12	EUR	2020-01-27	31681408	Yang XL	2019-10-11	Front Genet	www.ncbi.nlm.nih.gov/pubmed/31681408	Three Novel Loci for Infant Head Circumference Identified by a Joint Association Analysis.	Birth weight (MTAG)	up to 182,902 European ancestry individuals	NA	12q14.3	12	65964567	NR	HMGA2			ENSG00000149948			rs1042725-T	0	1042725	3_prime_UTR_variant	0	0.49	2e-33	32.699		0.0449087	[0.038-0.052] unit decrease	NR [1977400] (imputed)	N
rs1042725	12	EUR	2020-01-27	31681408	Yang XL	2019-10-11	Front Genet	www.ncbi.nlm.nih.gov/pubmed/31681408	Three Novel Loci for Infant Head Circumference Identified by a Joint Association Analysis.	Birth length (MTAG)	up to 182,902 European ancestry individuals	NA	12q14.3	12	65964567	NR	HMGA2			ENSG00000149948			rs1042725-T	0	1042725	3_prime_UTR_variant	0	0.504	2e-29	28.699		0.0653809	[0.054-0.077] unit decrease	NR [1977400] (imputed)	N
rs1042725	12	EUR	2019-07-02	31217584	Wojcik GL	2019-06-19	Nature	www.ncbi.nlm.nih.gov/pubmed/31217584	Genetic analyses of diverse populations improves discovery for complex traits.	Height	17,286 African American individuals, 22,192 Hispanic/Latino individuals, 4,680 Asian ancestry individuals, 3,939 Native Hawaiian ancestry individuals, 647 Native American ancestry individuals, 1,052 individuals	NA	12q14.3	12	65964567	NR	HMGA2			ENSG00000149948			rs1042725-?	0	1042725	3_prime_UTR_variant	0		3e-10	9.52288		0.0367213	[0.025-0.048] unit decrease	Illumina [34656550] (imputed)	N
rs1042725	12	EUR	2020-12-14	32042192	Ruth KS	2020-02-10	Nat Med	www.ncbi.nlm.nih.gov/pubmed/32042192	Using human genetics to understand the disease impacts of testosterone in men and women.	Sex hormone-binding globulin levels adjusted for BMI	368,929 European ancestry individuals	NA	12q14.3	12	65964567	NR	HMGA2			ENSG00000149948			rs1042725-C	0	1042725	3_prime_UTR_variant	0	0.508157	8e-25	24.0969		0.0083042	[0.0067-0.0099] unit increase	Affymetrix [16582909] (imputed)	N
rs1042725	12	EUR	2008-09-12	18391950	Lettre G	2008-04-06	Nat Genet	www.ncbi.nlm.nih.gov/pubmed/18391950	Identification of ten loci associated with height highlights new biological pathways in human growth.	Height	15,821 European ancestry individuals	Up to 17,801 European ancestry individuals	12q14.3	12	65964567	HMGA2	HMGA2			ENSG00000149948			rs1042725-T	0	1042725	3_prime_UTR_variant	0	0.49	3e-20	19.5229		0.48	[0.58-1.09] cm decrease	Affymetrix, Illumina [2260683] (imputed)	N
rs1042725	12	EUR	2008-09-17	18391952	Weedon MN	2008-04-06	Nat Genet	www.ncbi.nlm.nih.gov/pubmed/18391952	Genome-wide association analysis identifies 20 loci that influence adult height.	Height	13,665 European ancestry individuals	16,482 European ancestry individuals	12q14.3	12	65964567	HMGA2	HMGA2			ENSG00000149948			rs1042725-C	0	1042725	3_prime_UTR_variant	0	0.49	3e-18	17.5229		0.05	[0.03-0.08] s.d. increase (males)	Affymetrix [402951]	N
rs1042725	12	EUR	2009-09-28	17767157	Weedon MN	2007-09-02	Nat Genet	www.ncbi.nlm.nih.gov/pubmed/17767157	A common variant of HMGA2 is associated with adult and childhood height in the general population.	Height	4,921 European ancestry individuals	19,064 European ancestry adult individuals, 6,827 European ancestry children	12q14.3	12	65964567	HMGA2	HMGA2			ENSG00000149948			rs1042725-C	0	1042725	3_prime_UTR_variant	0	0.51	6e-16	15.2218		0.4	[NR] cm increase	Affymetrix [364301]	N
rs1042725	12	EUR	2013-02-28	23202124	Horikoshi M	2012-12-02	Nat Genet	www.ncbi.nlm.nih.gov/pubmed/23202124	New loci associated with birth weight identify genetic links between intrauterine growth and adult height and metabolism.	Birth weight	Up to 26,836 European ancestry individuals	Up to 42,519 European ancestry individuals	12q14.3	12	65964567	HMGA2	HMGA2			ENSG00000149948			rs1042725-T	0	1042725	3_prime_UTR_variant	0	0.5	1e-19	19		0.047	[0.037-0.057] gram decrease	Affymetrix, Illumina [~ 2700000] (imputed)	N
rs1042725	12	EUR	2015-07-15	25429064	He M	2014-11-26	Hum Mol Genet	www.ncbi.nlm.nih.gov/pubmed/25429064	Meta-analysis of genome-wide association studies of adult height in East Asians identifies 17 novel loci.	Height	36,227 East Asian ancestry individuals	57,699 East Asian ancestry individuals	12q14.3	12	65964567	HMGA2	HMGA2			ENSG00000149948			rs1042725-T	0	1042725	3_prime_UTR_variant	0	0.73	2e-07	6.69897		0.024	[0.01-0.038] unit decrease	Affymetrix, Illumina [2704730] (imputed)	N
rs1046934	1	EUR	2017-08-18	28448500	Graff M	2017-04-27	PLoS Genet	www.ncbi.nlm.nih.gov/pubmed/28448500	Genome-wide physical activity interactions in adiposity - A meta-analysis of 200,452 adults.	Waist circumference adjusted for body mass index	2,518 African American women, 85,730 European ancestry women, 1,773 Filipino ancestry women, 1,030 Indian ancestry women, 1,457 African American men, 54,792 European ancestry men, 7,648 Indian ancestry men, 5,527 European ancestry individuals	6,244 African American women, 17,531 European ancestry women, 329 African American men, 19,956 European ancestry men	1q25.3	1	184054395	TSEN15	TSEN15			ENSG00000198860			rs1046934-C	0	1046934	missense_variant	0	0.3497	4e-12	11.3979		0.0257	[0.018-0.033] cm increase	Affymetrix, Illumina, Perlegen [~ 2500000] (imputed)	N
rs1046934	1	EUR	2017-08-18	28448500	Graff M	2017-04-27	PLoS Genet	www.ncbi.nlm.nih.gov/pubmed/28448500	Genome-wide physical activity interactions in adiposity - A meta-analysis of 200,452 adults.	Waist circumference adjusted for body mass index	2,518 African American women, 85,730 European ancestry women, 1,773 Filipino ancestry women, 1,030 Indian ancestry women, 1,457 African American men, 54,792 European ancestry men, 7,648 Indian ancestry men, 5,527 European ancestry individuals	6,244 African American women, 17,531 European ancestry women, 329 African American men, 19,956 European ancestry men	1q25.3	1	184054395	TSEN15	TSEN15			ENSG00000198860			rs1046934-C	0	1046934	missense_variant	0	0.3573	4e-12	11.3979	(EA)	0.0273	[0.02-0.035] cm increase	Affymetrix, Illumina, Perlegen [~ 2500000] (imputed)	N
rs1046934	1	EUR	2017-08-18	28448500	Graff M	2017-04-27	PLoS Genet	www.ncbi.nlm.nih.gov/pubmed/28448500	Genome-wide physical activity interactions in adiposity - A meta-analysis of 200,452 adults.	Waist circumference adjusted for BMI (joint analysis main effects and physical activity interaction)	2,518 African American women, 85,730 European ancestry women, 1,773 Filipino ancestry women, 1,030 Indian ancestry women, 1,457 African American men, 54,792 European ancestry men, 7,648 Indian ancestry men, 5,527 European ancestry individuals	6,244 African American women, 17,531 European ancestry women, 329 African American men, 19,956 European ancestry men	1q25.3	1	184054395		TSEN15			ENSG00000198860			rs1046934-?	0	1046934	missense_variant	0	0.3497	5e-12	11.301				Affymetrix, Illumina, Perlegen [~ 2500000] (imputed)	N
rs1046934	1	EUR	2017-08-18	28448500	Graff M	2017-04-27	PLoS Genet	www.ncbi.nlm.nih.gov/pubmed/28448500	Genome-wide physical activity interactions in adiposity - A meta-analysis of 200,452 adults.	Waist circumference adjusted for BMI in active individuals	1,957 African American women, 1,773 Filipino ancestry women, 305 Indian ancestry women, 67,139 European ancestry women, 1,206 African American men, 2,029 Indian ancestry men, 43,100 European ancestry men, at least 4,819 European ancestry individuals	4,807 African American women, 12,347 European ancestry women, 265 African American men, 14,540 European ancestry men	1q25.3	1	184054395	TSEN15	TSEN15			ENSG00000198860			rs1046934-C	0	1046934	missense_variant	0	0.3541	2e-06	5.69897	(EA,women)	0.0271	[0.016-0.038] cm increase	Affymetrix, Illumina, Perlegen [~ 2500000] (imputed)	N
rs1046934	1	EUR	2017-08-18	28448500	Graff M	2017-04-27	PLoS Genet	www.ncbi.nlm.nih.gov/pubmed/28448500	Genome-wide physical activity interactions in adiposity - A meta-analysis of 200,452 adults.	Waist circumference adjusted for BMI in active individuals	1,957 African American women, 1,773 Filipino ancestry women, 305 Indian ancestry women, 67,139 European ancestry women, 1,206 African American men, 2,029 Indian ancestry men, 43,100 European ancestry men, at least 4,819 European ancestry individuals	4,807 African American women, 12,347 European ancestry women, 265 African American men, 14,540 European ancestry men	1q25.3	1	184054395	TSEN15	TSEN15			ENSG00000198860			rs1046934-C	0	1046934	missense_variant	0	0.3573	4e-07	6.39794	(EA)	0.0229	[0.014-0.032] cm increase	Affymetrix, Illumina, Perlegen [~ 2500000] (imputed)	N
rs1046934	1	EUR	2017-08-18	28448500	Graff M	2017-04-27	PLoS Genet	www.ncbi.nlm.nih.gov/pubmed/28448500	Genome-wide physical activity interactions in adiposity - A meta-analysis of 200,452 adults.	Waist circumference adjusted for BMI in active individuals	1,957 African American women, 1,773 Filipino ancestry women, 305 Indian ancestry women, 67,139 European ancestry women, 1,206 African American men, 2,029 Indian ancestry men, 43,100 European ancestry men, at least 4,819 European ancestry individuals	4,807 African American women, 12,347 European ancestry women, 265 African American men, 14,540 European ancestry men	1q25.3	1	184054395	TSEN15	TSEN15			ENSG00000198860			rs1046934-C	0	1046934	missense_variant	0	0.3497	2e-07	6.69897		0.0225	[0.014-0.031] cm increase	Affymetrix, Illumina, Perlegen [~ 2500000] (imputed)	N
rs1046934	1	EUR	2017-08-18	28448500	Graff M	2017-04-27	PLoS Genet	www.ncbi.nlm.nih.gov/pubmed/28448500	Genome-wide physical activity interactions in adiposity - A meta-analysis of 200,452 adults.	Waist circumference adjusted for BMI (joint analysis main effects and physical activity interaction)	2,518 African American women, 85,730 European ancestry women, 1,773 Filipino ancestry women, 1,030 Indian ancestry women, 1,457 African American men, 54,792 European ancestry men, 7,648 Indian ancestry men, 5,527 European ancestry individuals	6,244 African American women, 17,531 European ancestry women, 329 African American men, 19,956 European ancestry men	1q25.3	1	184054395	TSEN15	TSEN15			ENSG00000198860			rs1046934-?	0	1046934	missense_variant	0	0.3573	2e-08	7.69897	(EA, women)			Affymetrix, Illumina, Perlegen [~ 2500000] (imputed)	N
rs1046934	1	EUR	2017-08-18	28448500	Graff M	2017-04-27	PLoS Genet	www.ncbi.nlm.nih.gov/pubmed/28448500	Genome-wide physical activity interactions in adiposity - A meta-analysis of 200,452 adults.	Waist circumference adjusted for BMI (joint analysis main effects and physical activity interaction)	2,518 African American women, 85,730 European ancestry women, 1,773 Filipino ancestry women, 1,030 Indian ancestry women, 1,457 African American men, 54,792 European ancestry men, 7,648 Indian ancestry men, 5,527 European ancestry individuals	6,244 African American women, 17,531 European ancestry women, 329 African American men, 19,956 European ancestry men	1q25.3	1	184054395	TSEN15	TSEN15			ENSG00000198860			rs1046934-?	0	1046934	missense_variant	0	0.3497	9e-06	5.04576	(men)			Affymetrix, Illumina, Perlegen [~ 2500000] (imputed)	N
rs1046934	1	EUR	2017-08-18	28448500	Graff M	2017-04-27	PLoS Genet	www.ncbi.nlm.nih.gov/pubmed/28448500	Genome-wide physical activity interactions in adiposity - A meta-analysis of 200,452 adults.	Waist circumference adjusted for BMI in inactive individuals	561 African American women, 352 Filipino ancestry women, 725 Indian ancestry women, 19,288 European ancestry women, 251 African American men, 4,654 Indian ancestry men, 11,681 European ancestry men, 959 European ancestry individuals	1,437 African American women, 5,184 European ancestry women, 64 African American men, 5,416 European ancestry men	1q25.3	1	184054395	TSEN15	TSEN15			ENSG00000198860			rs1046934-C	0	1046934	missense_variant	0	0.3493	7e-07	6.1549		0.0378	[0.023-0.053] cm increase	Affymetrix, Illumina, Perlegen [~ 2500000] (imputed)	N
rs1046934	1	EUR	2017-05-23	25673412	Shungin D	2015-02-12	Nature	www.ncbi.nlm.nih.gov/pubmed/25673412	New genetic loci link adipose and insulin biology to body fat distribution.	Hip circumference adjusted for BMI	up to 56,910 European ancestry men, up to 86,570 European ancestry women	up to 36,570 European ancestry men, 30,172 European ancestry women, 915 Filipino ancestry men, 735 Filipino ancestry women, 2,351 African American/Afro-Caribbean ancestry men, 6,258 African American/Afro-Caribbean ancestry women, 2,285 South Asian ancestry men, 506 South Asian ancestry women, 195 Seychellois ancestry men, 266 Seychellois ancestry women	1q25.3	1	184054395	TSEN15	TSEN15			ENSG00000198860			rs1046934-A	0	1046934	missense_variant	0	0.6381	6e-10	9.22185	(EA)	0.0232	[0.016-0.03] unit decrease	Affymetrix, Illumina, Perlegen [up to 2542447] (imputed)	N
rs1046934	1	EUR	2017-05-23	25673412	Shungin D	2015-02-12	Nature	www.ncbi.nlm.nih.gov/pubmed/25673412	New genetic loci link adipose and insulin biology to body fat distribution.	Hip circumference adjusted for BMI	up to 56,910 European ancestry men, up to 86,570 European ancestry women	up to 36,570 European ancestry men, 30,172 European ancestry women, 915 Filipino ancestry men, 735 Filipino ancestry women, 2,351 African American/Afro-Caribbean ancestry men, 6,258 African American/Afro-Caribbean ancestry women, 2,285 South Asian ancestry men, 506 South Asian ancestry women, 195 Seychellois ancestry men, 266 Seychellois ancestry women	1q25.3	1	184054395	TSEN15	TSEN15			ENSG00000198860			rs1046934-A	0	1046934	missense_variant	0	0.6381	3e-07	6.52288	(EA, women)	0.0244	[0.015-0.034] unit decrease	Affymetrix, Illumina, Perlegen [up to 2542447] (imputed)	N
rs1046934	1	EUR	2019-07-02	31217584	Wojcik GL	2019-06-19	Nature	www.ncbi.nlm.nih.gov/pubmed/31217584	Genetic analyses of diverse populations improves discovery for complex traits.	Height	17,286 African American individuals, 22,192 Hispanic/Latino individuals, 4,680 Asian ancestry individuals, 3,939 Native Hawaiian ancestry individuals, 647 Native American ancestry individuals, 1,052 individuals	NA	1q25.3	1	184054395	NR	TSEN15			ENSG00000198860			rs1046934-?	0	1046934	missense_variant	0		1e-10	10		0.0415571	[0.029-0.054] unit increase	Illumina [34656550] (imputed)	N
rs1046934	1	EUR	2012-10-24	20881960	Lango Allen H	2010-09-29	Nature	www.ncbi.nlm.nih.gov/pubmed/20881960	Hundreds of variants clustered in genomic loci and biological pathways affect human height.	Height	133,653 European ancestry individuals	50,074 European ancestry individuals	1q25.3	1	184054395	TSEN15	TSEN15			ENSG00000198860			rs1046934-A	0	1046934	missense_variant	0	0.64	2e-31	30.699		0.044	[NR] unit decrease	Affymetrix, Illumina [2834208] (imputed)	N
rs1046943	6	EUR	2012-10-24	20881960	Lango Allen H	2010-09-29	Nature	www.ncbi.nlm.nih.gov/pubmed/20881960	Hundreds of variants clustered in genomic loci and biological pathways affect human height.	Height	133,653 European ancestry individuals	50,074 European ancestry individuals	6q21	6	109462738	ZBTB24	ZBTB24, MICAL1			ENSG00000112365, ENSG00000135596			rs1046943-A	0	1046943	3_prime_UTR_variant	0	0.58	3e-08	7.52288		0.02	[NR] unit increase	Affymetrix, Illumina [2834208] (imputed)	N
rs10906982	15	EUR	2019-07-02	31217584	Wojcik GL	2019-06-19	Nature	www.ncbi.nlm.nih.gov/pubmed/31217584	Genetic analyses of diverse populations improves discovery for complex traits.	Height	17,286 African American individuals, 22,192 Hispanic/Latino individuals, 4,680 Asian ancestry individuals, 3,939 Native Hawaiian ancestry individuals, 647 Native American ancestry individuals, 1,052 individuals	NA	15q25.2	15	83899406	NR	ADAMTSL3			ENSG00000156218			rs10906982-?	0	10906982	intron_variant	0		7e-10	9.1549		0.0390734	[0.027-0.051] unit increase	Illumina [34656550] (imputed)	N
rs10906982	15	EUR	2008-09-17	18391952	Weedon MN	2008-04-06	Nat Genet	www.ncbi.nlm.nih.gov/pubmed/18391952	Genome-wide association analysis identifies 20 loci that influence adult height.	Height	13,665 European ancestry individuals	16,482 European ancestry individuals	15q25.2	15	83899406	ADAMTSL3	ADAMTSL3			ENSG00000156218			rs10906982-A	0	10906982	intron_variant	0	0.52	2e-08	7.69897		0.05	[0.02-0.07] s.d. increase (males)	Affymetrix [402951]	N
rs10906982	15	EUR	2010-05-11	20397748	Liu JZ	2010-04-01	Twin Res Hum Genet	www.ncbi.nlm.nih.gov/pubmed/20397748	Genome-wide association study of height and body mass index in Australian twin families.	Height	11,536 European ancestry individuals	NA	15q25.2	15	83899406	SH3GL3, ADAMTSL3	ADAMTSL3			ENSG00000156218			rs10906982-A	0	10906982	intron_variant	0	0.52	5e-07	6.30103		0.07	[0.03-0.11] SD increase	Illumina [559712] (imputed)	N
rs10958476	8	EUR	2017-05-23	25673412	Shungin D	2015-02-12	Nature	www.ncbi.nlm.nih.gov/pubmed/25673412	New genetic loci link adipose and insulin biology to body fat distribution.	Hip circumference adjusted for BMI	up to 56,910 European ancestry men, up to 86,570 European ancestry women	up to 36,570 European ancestry men, 30,172 European ancestry women, 915 Filipino ancestry men, 735 Filipino ancestry women, 2,351 African American/Afro-Caribbean ancestry men, 6,258 African American/Afro-Caribbean ancestry women, 2,285 South Asian ancestry men, 506 South Asian ancestry women, 195 Seychellois ancestry men, 266 Seychellois ancestry women	8q12.1	8	56183249	PLAG1	PLAG1			ENSG00000181690			rs10958476-T	0	10958476	intron_variant	0	0.7873	9e-10	9.04576	(EA)	0.0282	[0.019-0.037] unit decrease	Affymetrix, Illumina, Perlegen [up to 2542447] (imputed)	N
rs10958476	8	EUR	2017-05-23	25673412	Shungin D	2015-02-12	Nature	www.ncbi.nlm.nih.gov/pubmed/25673412	New genetic loci link adipose and insulin biology to body fat distribution.	Hip circumference adjusted for BMI	up to 56,910 European ancestry men, up to 86,570 European ancestry women	up to 36,570 European ancestry men, 30,172 European ancestry women, 915 Filipino ancestry men, 735 Filipino ancestry women, 2,351 African American/Afro-Caribbean ancestry men, 6,258 African American/Afro-Caribbean ancestry women, 2,285 South Asian ancestry men, 506 South Asian ancestry women, 195 Seychellois ancestry men, 266 Seychellois ancestry women	8q12.1	8	56183249	PLAG1	PLAG1			ENSG00000181690			rs10958476-T	0	10958476	intron_variant	0	0.7873	2e-07	6.69897	(EA,men)	0.0346	[0.021-0.048] unit decrease	Affymetrix, Illumina, Perlegen [up to 2542447] (imputed)	N
rs10958476	8	EUR	2008-07-01	18391951	Gudbjartsson DF	2008-04-06	Nat Genet	www.ncbi.nlm.nih.gov/pubmed/18391951	Many sequence variants affecting diversity of adult human height.	Height	30,968 European ancestry individuals	8,541 European ancestry individuals	8q12.1	8	56183249	CHCHD7, RDHE2, MOS, RPS20, LYN, PLAG1, TGS1, PENK	PLAG1			ENSG00000181690			rs10958476-C	0	10958476	intron_variant	0	0.23	7e-08	7.1549		5.4	[3.44-7.36] % s.d. increase	Affymetrix, Illumina [up to 304226]	N
rs10958476	8	EUR	2012-10-24	20881960	Lango Allen H	2010-09-29	Nature	www.ncbi.nlm.nih.gov/pubmed/20881960	Hundreds of variants clustered in genomic loci and biological pathways affect human height.	Height	133,653 European ancestry individuals	50,074 European ancestry individuals	8q12.1	8	56183249	SDR16C5	PLAG1			ENSG00000181690			rs10958476-?	0	10958476	intron_variant	0		1e-09	9	(Conditioned on rs7460090)		[NR]	Affymetrix, Illumina [2834208] (imputed)	N
rs10958476	8	EUR	2015-09-24	25282103	Wood AR	2014-10-05	Nat Genet	www.ncbi.nlm.nih.gov/pubmed/25282103	Defining the role of common variation in the genomic and biological architecture of adult human height.	Height	253,288 European ancestry individuals	80,067 European ancestry individuals	8q12.1	8	56183249	PLAG1	PLAG1			ENSG00000181690			rs10958476-T	0	10958476	intron_variant	0	0.786	2e-40	39.699		0.051	[0.043-0.059] unit decrease	Affymetrix, Illumina, Perlegen [2550858] (imputed)	N
rs11107116	12	EUR	2019-07-02	31217584	Wojcik GL	2019-06-19	Nature	www.ncbi.nlm.nih.gov/pubmed/31217584	Genetic analyses of diverse populations improves discovery for complex traits.	Height	17,286 African American individuals, 22,192 Hispanic/Latino individuals, 4,680 Asian ancestry individuals, 3,939 Native Hawaiian ancestry individuals, 647 Native American ancestry individuals, 1,052 individuals	NA	12q22	12	93584728	NR	SOCS2 - AC012085.1	ENSG00000120833	ENSG00000186076		1241	56094	rs11107116-?	0	11107116	regulatory_region_variant	1		1e-06	6		0.0363257	[0.022-0.051] unit increase	Illumina [34656550] (imputed)	N
rs11107116	12	EUR	2008-09-17	18391952	Weedon MN	2008-04-06	Nat Genet	www.ncbi.nlm.nih.gov/pubmed/18391952	Genome-wide association analysis identifies 20 loci that influence adult height.	Height	13,665 European ancestry individuals	16,482 European ancestry individuals	12q22	12	93584728	SOCS2	SOCS2 - AC012085.1	ENSG00000120833	ENSG00000186076		1241	56094	rs11107116-G	0	11107116	regulatory_region_variant	1	0.77	6e-10	9.22185		0.04	[0.01-0.07] s.d. decrease (males)	Affymetrix [402951]	N
rs11107116	12	EUR	2012-10-24	20881960	Lango Allen H	2010-09-29	Nature	www.ncbi.nlm.nih.gov/pubmed/20881960	Hundreds of variants clustered in genomic loci and biological pathways affect human height.	Height	133,653 European ancestry individuals	50,074 European ancestry individuals	12q22	12	93584728	SOCS2	SOCS2 - AC012085.1	ENSG00000120833	ENSG00000186076		1241	56094	rs11107116-T	0	11107116	regulatory_region_variant	1	0.22	1e-34	34		0.052	[NR] unit increase	Affymetrix, Illumina [2834208] (imputed)	N
rs11107116	12	EUR	2015-07-15	25429064	He M	2014-11-26	Hum Mol Genet	www.ncbi.nlm.nih.gov/pubmed/25429064	Meta-analysis of genome-wide association studies of adult height in East Asians identifies 17 novel loci.	Height	36,227 East Asian ancestry individuals	57,699 East Asian ancestry individuals	12q22	12	93584728	SOCS2	SOCS2 - AC012085.1	ENSG00000120833	ENSG00000186076		1241	56094	rs11107116-T	0	11107116	regulatory_region_variant	1	0.31	6e-12	11.2218		0.041	[0.029-0.053] unit increase	Affymetrix, Illumina [2704730] (imputed)	N
rs11144688	9	EUR	2017-08-10	28443625	Justice AE	2017-04-26	Nat Commun	www.ncbi.nlm.nih.gov/pubmed/28443625	Genome-wide meta-analysis of 241,258 adults accounting for smoking behaviour identifies novel loci for obesity traits.	Waist circumference adjusted for BMI (joint analysis main effects and smoking interaction)	97,400 European ancestry women, 63,892 European ancestry men, 5,829 European ancestry individuals, 10,500 African American/Afro-Caribbean ancestry women, 2,706 African American/Afro-Caribbean ancestry men, 1,030 Indian Asian ancestry women, 7,648 Indian Asian ancestry men, 1,793 Filipino ancestry women, 2,944 Hispanic/Latino ancestry women, 1,764 Hispanic/Latino ancestry men	21,496 European ancestry women, 24,385 European ancestry men, 118,364 European ancestry individuals, 2,326 African American/Afro-Caribbean ancestry women, 855 African American/Afro-Caribbean ancestry men	9q21.13	9	75927370	PCSK5	PCSK5			ENSG00000099139			rs11144688-A	0	11144688	intron_variant	0	0.1159	5e-06	5.30103				Affymetrix, Illumina, Perlegen [up to 2800000] (imputed)	N
rs11144688	9	EUR	2017-08-10	28443625	Justice AE	2017-04-26	Nat Commun	www.ncbi.nlm.nih.gov/pubmed/28443625	Genome-wide meta-analysis of 241,258 adults accounting for smoking behaviour identifies novel loci for obesity traits.	Waist circumference adjusted for BMI (adjusted for smoking behaviour)	97,400 European ancestry women, 63,892 European ancestry men, 5,829 European ancestry individuals, 10,500 African American/Afro-Caribbean ancestry women, 2,706 African American/Afro-Caribbean ancestry men, 1,030 Indian Asian ancestry women, 7,648 Indian Asian ancestry men, 1,793 Filipino ancestry women, 2,944 Hispanic/Latino ancestry women, 1,764 Hispanic/Latino ancestry men	21,496 European ancestry women, 24,385 European ancestry men, 118,364 European ancestry individuals, 2,326 African American/Afro-Caribbean ancestry women, 855 African American/Afro-Caribbean ancestry men	9q21.13	9	75927370	PCSK5	PCSK5			ENSG00000099139			rs11144688-A	0	11144688	intron_variant	0	0.1159	4e-06	5.39794		0.0308	[0.018-0.044] unit decrease	Affymetrix, Illumina, Perlegen [up to 2800000] (imputed)	N
rs11144688	9	EUR	2017-08-10	28443625	Justice AE	2017-04-26	Nat Commun	www.ncbi.nlm.nih.gov/pubmed/28443625	Genome-wide meta-analysis of 241,258 adults accounting for smoking behaviour identifies novel loci for obesity traits.	Waist circumference adjusted for BMI in non-smokers	77,113 European ancestry women, 47,319 European ancestry men, 4,856 European ancestry individuals, 8,799 African American/Afro-Caribbean ancestry women, 1,803 African American/Afro-Caribbean ancestry men, 1,020 Indian Asian ancestry women, 6,691 Indian Asian ancestry men, 1,526 Filipino ancestry women, 2,469 Hispanic/Latino ancestry women, 1,318 Hispanic/Latino ancestry men	16,011 European ancestry women, 17,912 European ancestry men, 105,218 European ancestry individuals, 2,073 African American/Afro-Caribbean ancestry women, 647 African American/Afro-Caribbean ancestry men	9q21.13	9	75927370	PCSK5	PCSK5			ENSG00000099139			rs11144688-A	0	11144688	intron_variant	0	0.1159	1e-06	6		0.0362	[0.022-0.051] unit decrease	Affymetrix, Illumina, Perlegen [up to 2800000] (imputed)	N
rs11144688	9	EUR	2013-09-12	23563607	Berndt SI	2013-04-07	Nat Genet	www.ncbi.nlm.nih.gov/pubmed/23563607	Genome-wide meta-analysis identifies 11 new loci for anthropometric traits and provides insights into genetic architecture.	Height	8,097 European ancestry tall individuals, 8,099 European ancestry short individuals	4,872 European ancestry tall individuals, 4,831 European ancestry short individuals	9q21.13	9	75927370	PCSK5	PCSK5			ENSG00000099139			rs11144688-G	0	11144688	intron_variant	0	0.89	4e-16	15.3979		1.48	[NR]	Affymetrix, Illumina [~ 2800000] (imputed)	N
rs11144688	9	EUR	2017-05-23	25673412	Shungin D	2015-02-12	Nature	www.ncbi.nlm.nih.gov/pubmed/25673412	New genetic loci link adipose and insulin biology to body fat distribution.	Waist circumference adjusted for body mass index	up to 56,910 European ancestry men, up to 86,570 European ancestry women	up to 36,570 European ancestry men, 30,172 European ancestry women, 915 Filipino ancestry men, 735 Filipino ancestry women, 2,351 African American/Afro-Caribbean ancestry men, 6,258 African American/Afro-Caribbean ancestry women, 2,285 South Asian ancestry men, 506 South Asian ancestry women, 195 Seychellois ancestry men, 266 Seychellois ancestry women	9q21.13	9	75927370	PCSK5	PCSK5			ENSG00000099139			rs11144688-A	0	11144688	intron_variant	0	0.1258	2e-08	7.69897	(EA)	0.0336	[0.022-0.045] unit decrease	Affymetrix, Illumina, Perlegen [up to 2542447] (imputed)	N
rs11144688	9	EUR	2012-10-24	20881960	Lango Allen H	2010-09-29	Nature	www.ncbi.nlm.nih.gov/pubmed/20881960	Hundreds of variants clustered in genomic loci and biological pathways affect human height.	Height	133,653 European ancestry individuals	50,074 European ancestry individuals	9q21.13	9	75927370	PCSK5	PCSK5			ENSG00000099139			rs11144688-A	0	11144688	intron_variant	0	0.11	1e-11	11		0.049	[NR] unit decrease	Affymetrix, Illumina [2834208] (imputed)	N
rs11144688	9	EUR	2015-09-24	25282103	Wood AR	2014-10-05	Nat Genet	www.ncbi.nlm.nih.gov/pubmed/25282103	Defining the role of common variation in the genomic and biological architecture of adult human height.	Height	253,288 European ancestry individuals	80,067 European ancestry individuals	9q21.13	9	75927370	PCSK5	PCSK5			ENSG00000099139			rs11144688-A	0	11144688	intron_variant	0	0.108	6e-24	23.2218		0.063	[0.051-0.075] unit decrease	Affymetrix, Illumina, Perlegen [2550858] (imputed)	N
rs112489358	17	EUR	2019-10-16	31562340	Akiyama M	2019-09-27	Nat Commun	www.ncbi.nlm.nih.gov/pubmed/31562340	Characterizing rare and low-frequency height-associated variants in the Japanese population.	Height	159,095 Japanese ancestry individuals	32,692 Japanese ancestry individuals	17q23.3	17	63939368	SCN4A	SCN4A			ENSG00000007314			rs112489358-?	0	112489358	3_prime_UTR_variant	0		3e-16	15.5229		0.0360421	[0.027-0.045] unit increase	Illumina [27896057] (imputed)	N
rs11259936	15	EUR	2019-07-02	31217584	Wojcik GL	2019-06-19	Nature	www.ncbi.nlm.nih.gov/pubmed/31217584	Genetic analyses of diverse populations improves discovery for complex traits.	Height	17,286 African American individuals, 22,192 Hispanic/Latino individuals, 4,680 Asian ancestry individuals, 3,939 Native Hawaiian ancestry individuals, 647 Native American ancestry individuals, 1,052 individuals	NA	15q25.2	15	83911830	NR	ADAMTSL3			ENSG00000156218			rs11259936-?	0	11259936	intron_variant	0		7e-10	9.1549		0.0390654	[0.027-0.051] unit increase	Illumina [34656550] (imputed)	N
rs11259936	15	EUR	2012-10-24	20881960	Lango Allen H	2010-09-29	Nature	www.ncbi.nlm.nih.gov/pubmed/20881960	Hundreds of variants clustered in genomic loci and biological pathways affect human height.	Height	133,653 European ancestry individuals	50,074 European ancestry individuals	15q25.2	15	83911830	ADAMTSL3	ADAMTSL3			ENSG00000156218			rs11259936-A	0	11259936	intron_variant	0	0.48	2e-35	34.699		0.044	[NR] unit decrease	Affymetrix, Illumina [2834208] (imputed)	N
rs113898003	6	EUR	2019-07-17	28552196	Tachmazidou I	2017-06-01	Am J Hum Genet	www.ncbi.nlm.nih.gov/pubmed/28552196	Whole-Genome Sequencing Coupled to Imputation Discovers Genetic Signals for Anthropometric Traits.	Height	1,249 whole genome sequenced European ancestry individuals, 3,541 whole genome sequenced individuals, 46,910 European ancestry individuals, 471 Carlantino (founder/genetic isolate) individuals, 1,197 Friuli Venezia Giulia (founder/genetic isolate) individuals, 1,043 Mylopotamos (founder/genetic isolate) individuals, 933 Pomak (founder/genetic isolate) individuals, 1,785 Val Borbera (founder/genet…	205,003 European ancestry individuals	6q23.1	6	130020090	L3MBTL3	L3MBTL3			ENSG00000198945			rs113898003-T	0	113898003	intron_variant	0	0.7429	9e-09	8.04576		0.046	[0.03-0.062] unit increase	Affymetrix, Illumina, Perlegen [15844966] (imputed)	N
rs12474201	2	EUR	2020-04-17	31669095	Zhu Z	2019-10-24	J Allergy Clin Immunol	www.ncbi.nlm.nih.gov/pubmed/31669095	Shared Genetic and Experimental Links between Obesity-Related Traits and Asthma Subtypes in UK Biobank.	Waist circumference adjusted for body mass index	457,690 European ancestry individuals	NA	2p21	2	46694146	NR	AC020604.1 - LINC01118	ENSG00000279254	ENSG00000222005		23368	4794	rs12474201-?	0	12474201	intergenic_variant	1		1e-08	8				Affymetrix [~ 8270000] (imputed)	N
rs12474201	2	EUR	2012-10-24	20881960	Lango Allen H	2010-09-29	Nature	www.ncbi.nlm.nih.gov/pubmed/20881960	Hundreds of variants clustered in genomic loci and biological pathways affect human height.	Height	133,653 European ancestry individuals	50,074 European ancestry individuals	2p21	2	46694146	SOCS5	AC020604.1 - LINC01118	ENSG00000279254	ENSG00000222005		23368	4794	rs12474201-A	0	12474201	intergenic_variant	1	0.35	3e-13	12.5229		0.028	[NR] unit increase	Affymetrix, Illumina [2834208] (imputed)	N
rs12534093	7	EUR	2020-01-15	31097437	Plotnikov D	2019-05-16	Br J Ophthalmol	www.ncbi.nlm.nih.gov/pubmed/31097437	Association between birth weight and refractive error in adulthood: a Mendelian randomisation study.	Birth weight	188,039 European ancestry individuals	NA	7p15.3	7	23463355	NR	IGF2BP3			ENSG00000136231			rs12534093-A	0	12534093	intron_variant	0	0.24	2e-10	9.69897		0.024	[0.016-0.032] z score decrease	Affymetrix [up to 10400000] (imputed)	N
rs12534093	7	EUR	2020-01-27	31681408	Yang XL	2019-10-11	Front Genet	www.ncbi.nlm.nih.gov/pubmed/31681408	Three Novel Loci for Infant Head Circumference Identified by a Joint Association Analysis.	Birth weight (MTAG)	up to 182,902 European ancestry individuals	NA	7p15.3	7	23463355	NR	IGF2BP3			ENSG00000136231			rs12534093-A	0	12534093	intron_variant	0	0.24	7e-10	9.1549		0.0275384	[0.019-0.036] unit decrease	NR [1977400] (imputed)	N
rs12534093	7	EUR	2020-01-27	31681408	Yang XL	2019-10-11	Front Genet	www.ncbi.nlm.nih.gov/pubmed/31681408	Three Novel Loci for Infant Head Circumference Identified by a Joint Association Analysis.	Birth length (MTAG)	up to 182,902 European ancestry individuals	NA	7p15.3	7	23463355	NR	IGF2BP3			ENSG00000136231			rs12534093-A	0	12534093	intron_variant	0	0.219	1e-09	9		0.0447602	[0.03-0.059] unit decrease	NR [1977400] (imputed)	N
rs12534093	7	EUR	2015-07-07	25281659	van der Valk RJ	2014-10-03	Hum Mol Genet	www.ncbi.nlm.nih.gov/pubmed/25281659	A novel common variant in DCST2 is associated with length in early life and height in adulthood.	Infant length	28,238 European ancestry individuals	NA	7p15.3	7	23463355	IGF2BP3	IGF2BP3			ENSG00000136231			rs12534093-A	0	12534093	intron_variant	0	0.221	8e-08	7.09691		0.064	[0.040-0.088] unit decrease	Affymetrix, Illumina [2193675] (imputed)	N
rs12534093	7	EUR	2019-07-02	31217584	Wojcik GL	2019-06-19	Nature	www.ncbi.nlm.nih.gov/pubmed/31217584	Genetic analyses of diverse populations improves discovery for complex traits.	Height	17,286 African American individuals, 22,192 Hispanic/Latino individuals, 4,680 Asian ancestry individuals, 3,939 Native Hawaiian ancestry individuals, 647 Native American ancestry individuals, 1,052 individuals	NA	7p15.3	7	23463355	NR	IGF2BP3			ENSG00000136231			rs12534093-?	0	12534093	intron_variant	0		7e-06	5.1549		0.0370623	[0.021-0.053] unit decrease	Illumina [34656550] (imputed)	N
rs12534093	7	EUR	2019-05-21	30595370	Kichaev G	2018-12-27	Am J Hum Genet	www.ncbi.nlm.nih.gov/pubmed/30595370	Leveraging Polygenic Functional Enrichment to Improve GWAS Power.	Height	approximately 458,000 European ancestry individuals	NA	7p15.3	7	23463355		IGF2BP3			ENSG00000136231			rs12534093-?	0	12534093	intron_variant	0		8e-81	80.0969				NR [~ 8900000] (imputed)	N
rs12534093	7	EUR	2012-10-24	20881960	Lango Allen H	2010-09-29	Nature	www.ncbi.nlm.nih.gov/pubmed/20881960	Hundreds of variants clustered in genomic loci and biological pathways affect human height.	Height	133,653 European ancestry individuals	50,074 European ancestry individuals	7p15.3	7	23463355	IGF2BP3	IGF2BP3			ENSG00000136231			rs12534093-A	0	12534093	intron_variant	0	0.22	2e-14	13.699		0.034	[NR] unit decrease	Affymetrix, Illumina [2834208] (imputed)	N
rs1257763	9	EUR	2012-10-24	20881960	Lango Allen H	2010-09-29	Nature	www.ncbi.nlm.nih.gov/pubmed/20881960	Hundreds of variants clustered in genomic loci and biological pathways affect human height.	Height	133,653 European ancestry individuals	50,074 European ancestry individuals	9q22.32	9	94131663	PTPDC1	AL360020.1			ENSG00000286834			rs1257763-A	0	1257763	intron_variant	0	0.04	1e-09	9		0.069	[NR] unit increase	Affymetrix, Illumina [2834208] (imputed)	N
rs12680655	8	EUR	2012-10-24	20881960	Lango Allen H	2010-09-29	Nature	www.ncbi.nlm.nih.gov/pubmed/20881960	Hundreds of variants clustered in genomic loci and biological pathways affect human height.	Height	133,653 European ancestry individuals	50,074 European ancestry individuals	8q24.22	8	134625094	ZFAT	ZFAT			ENSG00000066827			rs12680655-C	0	12680655	intron_variant	0	0.6	2e-14	13.699		0.028	[NR] unit increase	Affymetrix, Illumina [2834208] (imputed)	N
rs12680655	8	EUR	2015-07-15	25429064	He M	2014-11-26	Hum Mol Genet	www.ncbi.nlm.nih.gov/pubmed/25429064	Meta-analysis of genome-wide association studies of adult height in East Asians identifies 17 novel loci.	Height	36,227 East Asian ancestry individuals	57,699 East Asian ancestry individuals	8q24.22	8	134625094	ZFAT	ZFAT			ENSG00000066827			rs12680655-C	0	12680655	intron_variant	0	0.52	2e-07	6.69897		0.023	[0.011-0.035] unit increase	Affymetrix, Illumina [2704730] (imputed)	N
rs13198716	6	EUR	2019-11-27	31453325	Wang H	2019-08-14	Sci Adv	www.ncbi.nlm.nih.gov/pubmed/31453325	Genotype-by-environment interactions inferred from genetic effects on phenotypic variability in the UK Biobank.	Waist circumference variance	347,158 European ancestry individuals	NA	6p22.2	6	26581807	ABT1	AL121936.1 - ABT1	ENSG00000284607	ENSG00000146109		7109	15146	rs13198716-?	0	13198716	intergenic_variant	1		5e-15	14.301				NR [5554549] (imputed)	N
rs1326122	13	EUR	2020-04-17	31669095	Zhu Z	2019-10-24	J Allergy Clin Immunol	www.ncbi.nlm.nih.gov/pubmed/31669095	Shared Genetic and Experimental Links between Obesity-Related Traits and Asthma Subtypes in UK Biobank.	Waist-to-hip ratio adjusted for BMI	457,690 European ancestry individuals	NA	13q14.2	13	50148759	NR	DLEU1			ENSG00000176124			rs1326122-?	0	1326122	intron_variant	0		2e-10	9.69897				Affymetrix [~ 8270000] (imputed)	N
rs1351394	12	EUR	2018-01-15	27680694	Horikoshi M	2016-10-13	Nature	www.ncbi.nlm.nih.gov/pubmed/27680694	Genome-wide associations for birth weight and correlations with adult disease.	Birth weight	133,903 European ancestry individuals, 6,635 African American individuals, 420 Turkish ancestry individuals, 365 Moroccan ancestry individuals, 395 Surinamese ancestry individuals, 840 Chinese ancestry individuals.	9,799 European ancestry individuals, 1,449 Filipino ancestry individuals.	12q14.3	12	65958046	HMGA2	HMGA2			ENSG00000149948			rs1351394-T	0	1351394	3_prime_UTR_variant	0	0.48	2e-33	32.699		0.043	[0.036-0.05] unit increase	Affymetrix, Illumina [at least 22434434] (imputed)	N
rs1351394	12	EUR	2017-05-23	25673412	Shungin D	2015-02-12	Nature	www.ncbi.nlm.nih.gov/pubmed/25673412	New genetic loci link adipose and insulin biology to body fat distribution.	Hip circumference adjusted for BMI	up to 56,910 European ancestry men, up to 86,570 European ancestry women	up to 36,570 European ancestry men, 30,172 European ancestry women, 915 Filipino ancestry men, 735 Filipino ancestry women, 2,351 African American/Afro-Caribbean ancestry men, 6,258 African American/Afro-Caribbean ancestry women, 2,285 South Asian ancestry men, 506 South Asian ancestry women, 195 Seychellois ancestry men, 266 Seychellois ancestry women	12q14.3	12	65958046	HMGA2	HMGA2			ENSG00000149948			rs1351394-T	0	1351394	3_prime_UTR_variant	0	0.4952	5e-13	12.301	(EA)	0.0253	[0.018-0.032] unit increase	Affymetrix, Illumina, Perlegen [up to 2542447] (imputed)	N
rs1351394	12	EUR	2017-05-23	25673412	Shungin D	2015-02-12	Nature	www.ncbi.nlm.nih.gov/pubmed/25673412	New genetic loci link adipose and insulin biology to body fat distribution.	Hip circumference adjusted for BMI	up to 56,910 European ancestry men, up to 86,570 European ancestry women	up to 36,570 European ancestry men, 30,172 European ancestry women, 915 Filipino ancestry men, 735 Filipino ancestry women, 2,351 African American/Afro-Caribbean ancestry men, 6,258 African American/Afro-Caribbean ancestry women, 2,285 South Asian ancestry men, 506 South Asian ancestry women, 195 Seychellois ancestry men, 266 Seychellois ancestry women	12q14.3	12	65958046	HMGA2	HMGA2			ENSG00000149948			rs1351394-T	0	1351394	3_prime_UTR_variant	0	0.4952	2e-08	7.69897	(EA,men)	0.0281	[0.018-0.038] unit increase	Affymetrix, Illumina, Perlegen [up to 2542447] (imputed)	N
rs1351394	12	EUR	2017-05-23	25673412	Shungin D	2015-02-12	Nature	www.ncbi.nlm.nih.gov/pubmed/25673412	New genetic loci link adipose and insulin biology to body fat distribution.	Hip circumference adjusted for BMI	up to 56,910 European ancestry men, up to 86,570 European ancestry women	up to 36,570 European ancestry men, 30,172 European ancestry women, 915 Filipino ancestry men, 735 Filipino ancestry women, 2,351 African American/Afro-Caribbean ancestry men, 6,258 African American/Afro-Caribbean ancestry women, 2,285 South Asian ancestry men, 506 South Asian ancestry women, 195 Seychellois ancestry men, 266 Seychellois ancestry women	12q14.3	12	65958046	HMGA2	HMGA2			ENSG00000149948			rs1351394-T	0	1351394	3_prime_UTR_variant	0	0.4952	8e-07	6.09691	(EA, women)	0.0222	[0.013-0.031] unit increase	Affymetrix, Illumina, Perlegen [up to 2542447] (imputed)	N
rs1351394	12	EUR	2015-07-07	25281659	van der Valk RJ	2014-10-03	Hum Mol Genet	www.ncbi.nlm.nih.gov/pubmed/25281659	A novel common variant in DCST2 is associated with length in early life and height in adulthood.	Birth length	28,459 European ancestry individuals	16,145 European ancestry individuals, 280 Moroccan ancestry individuals, 284 Surinamese ancestry individuals, 319 Turkish ancestry individuals, 651 Chinese ancestry individuals	12q14.3	12	65958046	HMGA2	HMGA2			ENSG00000149948			rs1351394-T	0	1351394	3_prime_UTR_variant	0	0.498	7e-07	6.1549		0.044	[0.026-0.062] unit increase	Affymetrix, Illumina [2201971] (imputed)	N
rs1351394	12	EUR	2020-12-14	32042192	Ruth KS	2020-02-10	Nat Med	www.ncbi.nlm.nih.gov/pubmed/32042192	Using human genetics to understand the disease impacts of testosterone in men and women.	Sex hormone-binding globulin levels adjusted for BMI	180,094 European ancestry men	NA	12q14.3	12	65958046	NR	HMGA2			ENSG00000149948			rs1351394-T	0	1351394	3_prime_UTR_variant	0	0.490619	4e-11	10.3979		0.00790807	[0.0056-0.0102] unit increase	Affymetrix [16582621] (imputed)	N
rs1351394	12	EUR	2019-07-02	31217584	Wojcik GL	2019-06-19	Nature	www.ncbi.nlm.nih.gov/pubmed/31217584	Genetic analyses of diverse populations improves discovery for complex traits.	Height	17,286 African American individuals, 22,192 Hispanic/Latino individuals, 4,680 Asian ancestry individuals, 3,939 Native Hawaiian ancestry individuals, 647 Native American ancestry individuals, 1,052 individuals	NA	12q14.3	12	65958046	NR	HMGA2			ENSG00000149948			rs1351394-?	0	1351394	3_prime_UTR_variant	0		1e-11	11		0.0405913	[0.029-0.052] unit decrease	Illumina [34656550] (imputed)	N
rs1351394	12	EUR	2013-09-12	23563607	Berndt SI	2013-04-07	Nat Genet	www.ncbi.nlm.nih.gov/pubmed/23563607	Genome-wide meta-analysis identifies 11 new loci for anthropometric traits and provides insights into genetic architecture.	Height	8,097 European ancestry tall individuals, 8,099 European ancestry short individuals	4,872 European ancestry tall individuals, 4,831 European ancestry short individuals	12q14.3	12	65958046	HMGA2	HMGA2			ENSG00000149948			rs1351394-T	0	1351394	3_prime_UTR_variant	0	0.49	7e-32	31.1549		1.26	[NR]	Affymetrix, Illumina [~ 2800000] (imputed)	N
rs1351394	12	EUR	2017-05-23	25673412	Shungin D	2015-02-12	Nature	www.ncbi.nlm.nih.gov/pubmed/25673412	New genetic loci link adipose and insulin biology to body fat distribution.	Hip circumference	up to 56,910 European ancestry men, up to 86,570 European ancestry women	up to 36,570 European ancestry men, 30,172 European ancestry women, 915 Filipino ancestry men, 735 Filipino ancestry women, 2,351 African American/Afro-Caribbean ancestry men, 6,258 African American/Afro-Caribbean ancestry women, 2,285 South Asian ancestry men, 506 South Asian ancestry women, 195 Seychellois ancestry men, 266 Seychellois ancestry women	12q14.3	12	65958046	HMGA2	HMGA2			ENSG00000149948			rs1351394-T	0	1351394	3_prime_UTR_variant	0	0.4952	4e-08	7.39794	(EA, men)	0.0267	[0.017-0.036] unit increase	Affymetrix, Illumina, Perlegen [up to 2542447] (imputed)	N
rs1351394	12	EUR	2017-05-23	25673412	Shungin D	2015-02-12	Nature	www.ncbi.nlm.nih.gov/pubmed/25673412	New genetic loci link adipose and insulin biology to body fat distribution.	Hip circumference	up to 56,910 European ancestry men, up to 86,570 European ancestry women	up to 36,570 European ancestry men, 30,172 European ancestry women, 915 Filipino ancestry men, 735 Filipino ancestry women, 2,351 African American/Afro-Caribbean ancestry men, 6,258 African American/Afro-Caribbean ancestry women, 2,285 South Asian ancestry men, 506 South Asian ancestry women, 195 Seychellois ancestry men, 266 Seychellois ancestry women	12q14.3	12	65958046	HMGA2	HMGA2			ENSG00000149948			rs1351394-T	0	1351394	3_prime_UTR_variant	0	0.4952	6e-11	10.2218	(EA)	0.0229	[0.016-0.03] unit increase	Affymetrix, Illumina, Perlegen [up to 2542447] (imputed)	N
rs1351394	12	EUR	2012-10-24	20881960	Lango Allen H	2010-09-29	Nature	www.ncbi.nlm.nih.gov/pubmed/20881960	Hundreds of variants clustered in genomic loci and biological pathways affect human height.	Height	133,653 European ancestry individuals	50,074 European ancestry individuals	12q14.3	12	65958046	HMGA2	HMGA2			ENSG00000149948			rs1351394-T	0	1351394	3_prime_UTR_variant	0	0.49	2e-65	64.699		0.06	[NR] unit increase	Affymetrix, Illumina [2834208] (imputed)	N
rs147110934	19	EUR	2019-08-05	31043758	Warrington NM	2019-05-01	Nat Genet	www.ncbi.nlm.nih.gov/pubmed/31043758	Maternal and fetal genetic effects on birth weight and their relevance to cardio-metabolic risk factors.	Birth weight	298,142 European ancestry individuals, 6,635 African American individuals, 1,449 Filipino individuals, 420 Turkish individuals, 365 Moroccan individuals, 395 Surinamese individuals, 1,052 Afro-Caribbean individuals, 612 Hispanic individuals, 1,180 Thai individuals, 840 Chinese ancestry individuals, 10,133 individuals	NR	19q13.42	19	55482069	ZNF628	ZNF628			ENSG00000197483			rs147110934-G	0	147110934	missense_variant	0	0.975442	2e-09	8.69897		0.05233	[0.035-0.069] unit increase	Affymetrix, Illumina [15144367] (imputed)	N
rs147110934	19	EUR	2019-05-21	30595370	Kichaev G	2018-12-27	Am J Hum Genet	www.ncbi.nlm.nih.gov/pubmed/30595370	Leveraging Polygenic Functional Enrichment to Improve GWAS Power.	Height	approximately 458,000 European ancestry individuals	NA	19q13.42	19	55482069		ZNF628			ENSG00000197483			rs147110934-?	0	147110934	missense_variant	0		1e-64	64				NR [~ 8900000] (imputed)	N
rs1492820	4	EUR	2019-07-02	31217584	Wojcik GL	2019-06-19	Nature	www.ncbi.nlm.nih.gov/pubmed/31217584	Genetic analyses of diverse populations improves discovery for complex traits.	Height	17,286 African American individuals, 22,192 Hispanic/Latino individuals, 4,680 Asian ancestry individuals, 3,939 Native Hawaiian ancestry individuals, 647 Native American ancestry individuals, 1,052 individuals	NA	4q31.21	4	144728869	NR	AC098588.2, AC098588.3, HHIP			ENSG00000285713, ENSG00000285783, ENSG00000164161			rs1492820-?	0	1492820	intron_variant	0		2e-06	5.69897		0.0272135	[0.016-0.039] unit increase	Illumina [34656550] (imputed)	N
rs1492820	4	EUR	2008-09-12	18391950	Lettre G	2008-04-06	Nat Genet	www.ncbi.nlm.nih.gov/pubmed/18391950	Identification of ten loci associated with height highlights new biological pathways in human growth.	Height	15,821 European ancestry individuals	Up to 17,801 European ancestry individuals	4q31.21	4	144728869	HHIP	AC098588.2, AC098588.3, HHIP			ENSG00000285713, ENSG00000285783, ENSG00000164161			rs1492820-G	0	1492820	intron_variant	0	0.48	1e-11	11		0.29	[0.21-0.37] cm decrease	Affymetrix, Illumina [2260683] (imputed)	N
rs1529897	2	EUR	2019-11-04	30239722	Pulit SL	2018-09-14	Hum Mol Genet	www.ncbi.nlm.nih.gov/pubmed/30239722	Meta-analysis of genome-wide association studies for body fat distribution in 694,649 individuals of European ancestry.	Body mass index	374,756 European ancestry male individuals	NA	2p23.3	2	24863958	NA	ADCY3			ENSG00000138031			rs1529897-T	0	1529897	intron_variant	0	0.5704	1e-72	72		0.0307	[0.027-0.034] unit decrease	NR [~ 27400000] (imputed)	N
rs1539172	9	EUR	2019-07-12	29273807	Turcot V	2017-12-22	Nat Genet	www.ncbi.nlm.nih.gov/pubmed/29273807	Protein-altering variants associated with body mass index implicate pathways that control energy intake and expenditure in obesity.	Body mass index	up to 449,889 European ancestry individuals, up to 29,398 South Asian ancestry individuals, up to 27,610 African American individuals, up to 8,839 East Asian individuals, up to 10,772 Hispanic ancestry individuals	up to 196,766 European ancestry individuals	9p22.3	9	15784633	CCDC171	CCDC171			ENSG00000164989			rs1539172-G	0	1539172	missense_variant	0	0.4956	1e-10	10		0.0111	[0.0078-0.0144] unit increase	Illumina [246328]	N
rs1582931	5	EUR	2021-01-26	32376654	Richardson TG	2020-05-06	BMJ	www.ncbi.nlm.nih.gov/pubmed/32376654	Use of genetic variation to separate the effects of early and later life adiposity on disease risk: mendelian randomisation study.	Adult body size	453,169 European ancestry individuals		5q23.2	5	123321505	CEP120	AC010493.1 - CEP120	ENSG00000213655	ENSG00000168944		85135	23381	rs1582931-G	0	1582931	intergenic_variant	1	0.526852	3e-12	11.5229		0.00965729	[0.0069-0.0124] unit increase	Affymetrix [12370749]	N
rs1582931	5	EUR	2018-09-28	30108127	Hoffmann TJ	2018-08-14	Genetics	www.ncbi.nlm.nih.gov/pubmed/30108127	A Large Multi-ethnic Genome-Wide Association Study of Adult Body Mass Index Identifies Novel Loci.	Body mass index	315,347 European ancestry individuals, 8,322 Hispanic/Latino individuals, 7,290 East Asian ancestry individuals, 3,069 African American individuals, 459 South Asian ancestry individuals	431,743 European ancestry individuals, 9,275 South Asian ancestry individuals, 8,261 African British individuals, 1,822 East Asian ancestry individuals, 7,620 individuals	5q23.2	5	123321505	NR	AC010493.1 - CEP120	ENSG00000213655	ENSG00000168944		85135	23381	rs1582931-G	0	1582931	intergenic_variant	1		9e-08	7.04576		0.015	[NR] unit increase	Affymetrix [at least 28613428] (imputed)	N
rs1582931	5	EUR	2012-10-24	20881960	Lango Allen H	2010-09-29	Nature	www.ncbi.nlm.nih.gov/pubmed/20881960	Hundreds of variants clustered in genomic loci and biological pathways affect human height.	Height	133,653 European ancestry individuals	50,074 European ancestry individuals	5q23.2	5	123321505	CEP120	AC010493.1 - CEP120	ENSG00000213655	ENSG00000168944		85135	23381	rs1582931-A	0	1582931	intergenic_variant	1	0.47	2e-10	9.69897		0.023	[NR] unit decrease	Affymetrix, Illumina [2834208] (imputed)	N
rs1582931	5	EUR	2017-10-27	28892062	Akiyama M	2017-09-11	Nat Genet	www.ncbi.nlm.nih.gov/pubmed/28892062	Genome-wide association study identifies 112 new loci for body mass index in the Japanese population.	Body mass index	up to 72,390 Japanese ancestry women, up to 85,894 Japanese ancestry men	up to 10,048 Japanese ancestry women, up to 5,098 Japanese ancestry men, up to 181,999 European ancestry women, up to 140,155 European ancestry controls	5q23.2	5	123321505	PRDM6, CEP120	AC010493.1 - CEP120	ENSG00000213655	ENSG00000168944		85135	23381	rs1582931-A	0	1582931	intergenic_variant	1	0.53	5e-09	8.30103		0.015	[0.0091-0.0209] unit decrease	Illumina [6108953] (imputed)	N
rs1582931	5	EUR	2019-11-05	30239722	Pulit SL	2018-09-14	Hum Mol Genet	www.ncbi.nlm.nih.gov/pubmed/30239722	Meta-analysis of genome-wide association studies for body fat distribution in 694,649 individuals of European ancestry.	Body mass index	806,834 European ancestry individuals	NA	5q23.2	5	123321505	NA	AC010493.1 - CEP120	ENSG00000213655	ENSG00000168944		85135	23381	rs1582931-A	0	1582931	intergenic_variant	1	0.4745	2e-13	12.699		0.0126	[0.0093-0.0159] unit decrease	NR [~ 27400000] (imputed)	N
rs1582931	5	EUR	2019-02-06	30595370	Kichaev G	2018-12-27	Am J Hum Genet	www.ncbi.nlm.nih.gov/pubmed/30595370	Leveraging Polygenic Functional Enrichment to Improve GWAS Power.	Body mass index	approximately 458,000 European ancestry individuals	NA	5q23.2	5	123321505		AC010493.1 - CEP120	ENSG00000213655	ENSG00000168944		85135	23381	rs1582931-?	0	1582931	intergenic_variant	1		6e-13	12.2218				NR [~ 8900000] (imputed)	N
rs1879529	15	EUR	2017-08-18	28448500	Graff M	2017-04-27	PLoS Genet	www.ncbi.nlm.nih.gov/pubmed/28448500	Genome-wide physical activity interactions in adiposity - A meta-analysis of 200,452 adults.	Waist circumference adjusted for body mass index	2,518 African American women, 85,730 European ancestry women, 1,773 Filipino ancestry women, 1,030 Indian ancestry women, 1,457 African American men, 54,792 European ancestry men, 7,648 Indian ancestry men, 5,527 European ancestry individuals	6,244 African American women, 17,531 European ancestry women, 329 African American men, 19,956 European ancestry men	15q26.1	15	88871064	ACAN	ACAN			ENSG00000157766			rs1879529-G	0	1879529	intron_variant	0	0.7214	2e-09	8.69897	(EA)	0.0256	[0.017-0.034] cm increase	Affymetrix, Illumina, Perlegen [~ 2500000] (imputed)	N
rs1879529	15	EUR	2017-08-18	28448500	Graff M	2017-04-27	PLoS Genet	www.ncbi.nlm.nih.gov/pubmed/28448500	Genome-wide physical activity interactions in adiposity - A meta-analysis of 200,452 adults.	Waist circumference adjusted for body mass index	2,518 African American women, 85,730 European ancestry women, 1,773 Filipino ancestry women, 1,030 Indian ancestry women, 1,457 African American men, 54,792 European ancestry men, 7,648 Indian ancestry men, 5,527 European ancestry individuals	6,244 African American women, 17,531 European ancestry women, 329 African American men, 19,956 European ancestry men	15q26.1	15	88871064	ACAN	ACAN			ENSG00000157766			rs1879529-G	0	1879529	intron_variant	0	0.7214	1e-07	7	(EA, women)	0.0295	[0.019-0.04] cm increase	Affymetrix, Illumina, Perlegen [~ 2500000] (imputed)	N
rs1879529	15	EUR	2017-08-10	28443625	Justice AE	2017-04-26	Nat Commun	www.ncbi.nlm.nih.gov/pubmed/28443625	Genome-wide meta-analysis of 241,258 adults accounting for smoking behaviour identifies novel loci for obesity traits.	Waist circumference adjusted for BMI (joint analysis main effects and smoking interaction)	97,400 European ancestry women, 63,892 European ancestry men, 5,829 European ancestry individuals, 10,500 African American/Afro-Caribbean ancestry women, 2,706 African American/Afro-Caribbean ancestry men, 1,030 Indian Asian ancestry women, 7,648 Indian Asian ancestry men, 1,793 Filipino ancestry women, 2,944 Hispanic/Latino ancestry women, 1,764 Hispanic/Latino ancestry men	21,496 European ancestry women, 24,385 European ancestry men, 118,364 European ancestry individuals, 2,326 African American/Afro-Caribbean ancestry women, 855 African American/Afro-Caribbean ancestry men	15q26.1	15	88871064	ACAN	ACAN			ENSG00000157766			rs1879529-T	0	1879529	intron_variant	0	0.279	8e-08	7.09691				Affymetrix, Illumina, Perlegen [up to 2800000] (imputed)	N
rs1879529	15	EUR	2017-08-10	28443625	Justice AE	2017-04-26	Nat Commun	www.ncbi.nlm.nih.gov/pubmed/28443625	Genome-wide meta-analysis of 241,258 adults accounting for smoking behaviour identifies novel loci for obesity traits.	Waist circumference adjusted for BMI (joint analysis main effects and smoking interaction)	97,400 European ancestry women, 63,892 European ancestry men, 5,829 European ancestry individuals, 10,500 African American/Afro-Caribbean ancestry women, 2,706 African American/Afro-Caribbean ancestry men, 1,030 Indian Asian ancestry women, 7,648 Indian Asian ancestry men, 1,793 Filipino ancestry women, 2,944 Hispanic/Latino ancestry women, 1,764 Hispanic/Latino ancestry men	21,496 European ancestry women, 24,385 European ancestry men, 118,364 European ancestry individuals, 2,326 African American/Afro-Caribbean ancestry women, 855 African American/Afro-Caribbean ancestry men	15q26.1	15	88871064	ACAN	ACAN			ENSG00000157766			rs1879529-T	0	1879529	intron_variant	0	0.279	1e-06	6	(women)			Affymetrix, Illumina, Perlegen [up to 2800000] (imputed)	N
rs1879529	15	EUR	2017-08-10	28443625	Justice AE	2017-04-26	Nat Commun	www.ncbi.nlm.nih.gov/pubmed/28443625	Genome-wide meta-analysis of 241,258 adults accounting for smoking behaviour identifies novel loci for obesity traits.	Waist circumference adjusted for BMI (adjusted for smoking behaviour)	97,400 European ancestry women, 63,892 European ancestry men, 5,829 European ancestry individuals, 10,500 African American/Afro-Caribbean ancestry women, 2,706 African American/Afro-Caribbean ancestry men, 1,030 Indian Asian ancestry women, 7,648 Indian Asian ancestry men, 1,793 Filipino ancestry women, 2,944 Hispanic/Latino ancestry women, 1,764 Hispanic/Latino ancestry men	21,496 European ancestry women, 24,385 European ancestry men, 118,364 European ancestry individuals, 2,326 African American/Afro-Caribbean ancestry women, 855 African American/Afro-Caribbean ancestry men	15q26.1	15	88871064	ACAN	ACAN			ENSG00000157766			rs1879529-T	0	1879529	intron_variant	0	0.279	9e-07	6.04576	(women)	0.0246	[0.015-0.034] unit decrease	Affymetrix, Illumina, Perlegen [up to 2800000] (imputed)	N
rs1879529	15	EUR	2017-08-10	28443625	Justice AE	2017-04-26	Nat Commun	www.ncbi.nlm.nih.gov/pubmed/28443625	Genome-wide meta-analysis of 241,258 adults accounting for smoking behaviour identifies novel loci for obesity traits.	Waist circumference adjusted for BMI (adjusted for smoking behaviour)	97,400 European ancestry women, 63,892 European ancestry men, 5,829 European ancestry individuals, 10,500 African American/Afro-Caribbean ancestry women, 2,706 African American/Afro-Caribbean ancestry men, 1,030 Indian Asian ancestry women, 7,648 Indian Asian ancestry men, 1,793 Filipino ancestry women, 2,944 Hispanic/Latino ancestry women, 1,764 Hispanic/Latino ancestry men	21,496 European ancestry women, 24,385 European ancestry men, 118,364 European ancestry individuals, 2,326 African American/Afro-Caribbean ancestry women, 855 African American/Afro-Caribbean ancestry men	15q26.1	15	88871064	ACAN	ACAN			ENSG00000157766			rs1879529-T	0	1879529	intron_variant	0	0.279	1e-07	7		0.0206	[0.013-0.028] unit decrease	Affymetrix, Illumina, Perlegen [up to 2800000] (imputed)	N
rs1879529	15	EUR	2017-08-18	28448500	Graff M	2017-04-27	PLoS Genet	www.ncbi.nlm.nih.gov/pubmed/28448500	Genome-wide physical activity interactions in adiposity - A meta-analysis of 200,452 adults.	Waist circumference adjusted for BMI in active individuals	1,957 African American women, 1,773 Filipino ancestry women, 305 Indian ancestry women, 67,139 European ancestry women, 1,206 African American men, 2,029 Indian ancestry men, 43,100 European ancestry men, at least 4,819 European ancestry individuals	4,807 African American women, 12,347 European ancestry women, 265 African American men, 14,540 European ancestry men	15q26.1	15	88871064	ACAN	ACAN			ENSG00000157766			rs1879529-G	0	1879529	intron_variant	0	0.7225	1e-06	6	(EA,women)	0.0302	[0.018-0.042] cm increase	Affymetrix, Illumina, Perlegen [~ 2500000] (imputed)	N
rs1879529	15	EUR	2017-08-18	28448500	Graff M	2017-04-27	PLoS Genet	www.ncbi.nlm.nih.gov/pubmed/28448500	Genome-wide physical activity interactions in adiposity - A meta-analysis of 200,452 adults.	Waist circumference adjusted for BMI in active individuals	1,957 African American women, 1,773 Filipino ancestry women, 305 Indian ancestry women, 67,139 European ancestry women, 1,206 African American men, 2,029 Indian ancestry men, 43,100 European ancestry men, at least 4,819 European ancestry individuals	4,807 African American women, 12,347 European ancestry women, 265 African American men, 14,540 European ancestry men	15q26.1	15	88871064	ACAN	ACAN			ENSG00000157766			rs1879529-G	0	1879529	intron_variant	0	0.7214	1e-09	9	(EA)	0.0294	[0.02-0.039] cm increase	Affymetrix, Illumina, Perlegen [~ 2500000] (imputed)	N
rs1879529	15	EUR	2017-08-18	28448500	Graff M	2017-04-27	PLoS Genet	www.ncbi.nlm.nih.gov/pubmed/28448500	Genome-wide physical activity interactions in adiposity - A meta-analysis of 200,452 adults.	Waist circumference adjusted for BMI (joint analysis main effects and physical activity interaction)	2,518 African American women, 85,730 European ancestry women, 1,773 Filipino ancestry women, 1,030 Indian ancestry women, 1,457 African American men, 54,792 European ancestry men, 7,648 Indian ancestry men, 5,527 European ancestry individuals	6,244 African American women, 17,531 European ancestry women, 329 African American men, 19,956 European ancestry men	15q26.1	15	88871064	ACAN	ACAN			ENSG00000157766			rs1879529-?	0	1879529	intron_variant	0	0.7214	6e-07	6.22185	(EA, women)			Affymetrix, Illumina, Perlegen [~ 2500000] (imputed)	N
rs1879529	15	EUR	2017-08-10	28443625	Justice AE	2017-04-26	Nat Commun	www.ncbi.nlm.nih.gov/pubmed/28443625	Genome-wide meta-analysis of 241,258 adults accounting for smoking behaviour identifies novel loci for obesity traits.	Waist circumference adjusted for BMI in non-smokers	77,113 European ancestry women, 47,319 European ancestry men, 4,856 European ancestry individuals, 8,799 African American/Afro-Caribbean ancestry women, 1,803 African American/Afro-Caribbean ancestry men, 1,020 Indian Asian ancestry women, 6,691 Indian Asian ancestry men, 1,526 Filipino ancestry women, 2,469 Hispanic/Latino ancestry women, 1,318 Hispanic/Latino ancestry men	16,011 European ancestry women, 17,912 European ancestry men, 105,218 European ancestry individuals, 2,073 African American/Afro-Caribbean ancestry women, 647 African American/Afro-Caribbean ancestry men	15q26.1	15	88871064	ACAN	ACAN			ENSG00000157766			rs1879529-T	0	1879529	intron_variant	0	0.279	5e-06	5.30103	(women)	0.0254	[0.015-0.036] unit decrease	Affymetrix, Illumina, Perlegen [up to 2800000] (imputed)	N
rs1879529	15	EUR	2017-08-10	28443625	Justice AE	2017-04-26	Nat Commun	www.ncbi.nlm.nih.gov/pubmed/28443625	Genome-wide meta-analysis of 241,258 adults accounting for smoking behaviour identifies novel loci for obesity traits.	Waist circumference adjusted for BMI in non-smokers	77,113 European ancestry women, 47,319 European ancestry men, 4,856 European ancestry individuals, 8,799 African American/Afro-Caribbean ancestry women, 1,803 African American/Afro-Caribbean ancestry men, 1,020 Indian Asian ancestry women, 6,691 Indian Asian ancestry men, 1,526 Filipino ancestry women, 2,469 Hispanic/Latino ancestry women, 1,318 Hispanic/Latino ancestry men	16,011 European ancestry women, 17,912 European ancestry men, 105,218 European ancestry individuals, 2,073 African American/Afro-Caribbean ancestry women, 647 African American/Afro-Caribbean ancestry men	15q26.1	15	88871064	ACAN	ACAN			ENSG00000157766			rs1879529-T	0	1879529	intron_variant	0	0.279	7e-06	5.1549		0.0199	[0.011-0.029] unit decrease	Affymetrix, Illumina, Perlegen [up to 2800000] (imputed)	N
rs1879529	15	EUR	2017-08-18	28448500	Graff M	2017-04-27	PLoS Genet	www.ncbi.nlm.nih.gov/pubmed/28448500	Genome-wide physical activity interactions in adiposity - A meta-analysis of 200,452 adults.	Waist circumference adjusted for BMI (joint analysis main effects and physical activity interaction)	2,518 African American women, 85,730 European ancestry women, 1,773 Filipino ancestry women, 1,030 Indian ancestry women, 1,457 African American men, 54,792 European ancestry men, 7,648 Indian ancestry men, 5,527 European ancestry individuals	6,244 African American women, 17,531 European ancestry women, 329 African American men, 19,956 European ancestry men	15q26.1	15	88871064	ACAN	ACAN			ENSG00000157766			rs1879529-?	0	1879529	intron_variant	0	0.7214	4e-09	8.39794	(EA)			Affymetrix, Illumina, Perlegen [~ 2500000] (imputed)	N
rs1879529	15	EUR	2020-04-17	31669095	Zhu Z	2019-10-24	J Allergy Clin Immunol	www.ncbi.nlm.nih.gov/pubmed/31669095	Shared Genetic and Experimental Links between Obesity-Related Traits and Asthma Subtypes in UK Biobank.	Waist circumference adjusted for body mass index	457,690 European ancestry individuals	NA	15q26.1	15	88871064	NR	ACAN			ENSG00000157766			rs1879529-?	0	1879529	intron_variant	0		6e-28	27.2218				Affymetrix [~ 8270000] (imputed)	N
rs1879529	15	EUR	2017-05-23	25673412	Shungin D	2015-02-12	Nature	www.ncbi.nlm.nih.gov/pubmed/25673412	New genetic loci link adipose and insulin biology to body fat distribution.	Waist circumference adjusted for body mass index	up to 56,910 European ancestry men, up to 86,570 European ancestry women	up to 36,570 European ancestry men, 30,172 European ancestry women, 915 Filipino ancestry men, 735 Filipino ancestry women, 2,351 African American/Afro-Caribbean ancestry men, 6,258 African American/Afro-Caribbean ancestry women, 2,285 South Asian ancestry men, 506 South Asian ancestry women, 195 Seychellois ancestry men, 266 Seychellois ancestry women	15q26.1	15	88871064	ACAN	ACAN			ENSG00000157766			rs1879529-T	0	1879529	intron_variant	0	0.2838	3e-10	9.52288	(EA)	0.0239	[0.016-0.031] unit decrease	Affymetrix, Illumina, Perlegen [up to 2542447] (imputed)	N
rs1879529	15	EUR	2017-05-23	25673412	Shungin D	2015-02-12	Nature	www.ncbi.nlm.nih.gov/pubmed/25673412	New genetic loci link adipose and insulin biology to body fat distribution.	Waist circumference adjusted for body mass index	up to 56,910 European ancestry men, up to 86,570 European ancestry women	up to 36,570 European ancestry men, 30,172 European ancestry women, 915 Filipino ancestry men, 735 Filipino ancestry women, 2,351 African American/Afro-Caribbean ancestry men, 6,258 African American/Afro-Caribbean ancestry women, 2,285 South Asian ancestry men, 506 South Asian ancestry women, 195 Seychellois ancestry men, 266 Seychellois ancestry women	15q26.1	15	88871064	ACAN	ACAN			ENSG00000157766			rs1879529-T	0	1879529	intron_variant	0	0.2838	8e-06	5.09691	(EA,women)	0.0222	[0.012-0.032] unit decrease	Affymetrix, Illumina, Perlegen [up to 2542447] (imputed)	N
rs1966265	5	EUR	2019-10-16	31562340	Akiyama M	2019-09-27	Nat Commun	www.ncbi.nlm.nih.gov/pubmed/31562340	Characterizing rare and low-frequency height-associated variants in the Japanese population.	Height	159,095 Japanese ancestry individuals	32,692 Japanese ancestry individuals	5q35.2	5	177089630	FGFR4	FGFR4			ENSG00000160867			rs1966265-?	0	1966265	missense_variant	0		3e-12	11.5229		0.0199065	[0.014-0.025] unit increase	Illumina [27896057] (imputed)	N
rs1966265	5	EUR	2019-04-03	30778226	Justice AE	2019-02-18	Nat Genet	www.ncbi.nlm.nih.gov/pubmed/30778226	Protein-coding variants implicate novel genes related to lipid homeostasis contributing to body-fat distribution.	Waist-to-hip ratio adjusted for BMI (additive genetic model)	up to 157,516 European ancestry women	up to 62,368 European ancestry women	5q35.2	5	177089630	FGFR4	FGFR4			ENSG00000160867			rs1966265-A	0	1966265	missense_variant	0	0.2378	1e-07	7		0.0188	[0.012-0.026] unit increase	Affymetrix, Illumina [at least 228985]	N
rs1966265	5	EUR	2019-04-03	30778226	Justice AE	2019-02-18	Nat Genet	www.ncbi.nlm.nih.gov/pubmed/30778226	Protein-coding variants implicate novel genes related to lipid homeostasis contributing to body-fat distribution.	Waist-to-hip ratio adjusted for BMI (additive genetic model)	288,492 European ancestry individuals, up to 15,687 African American individuals, up to 29,315 South Asian ancestry individuals, up to 6,800 East Asian ancestry individuals, up to 4,075 Hispanic ancestry individuals	132,177 European ancestry individuals	5q35.2	5	177089630	FGFR4	FGFR4			ENSG00000160867			rs1966265-A	0	1966265	missense_variant	0	0.236	2e-19	18.699		0.0226	[0.018-0.028] unit increase	Affymetrix, Illumina [at least 228985]	N
rs1966265	5	EUR	2019-04-03	30778226	Justice AE	2019-02-18	Nat Genet	www.ncbi.nlm.nih.gov/pubmed/30778226	Protein-coding variants implicate novel genes related to lipid homeostasis contributing to body-fat distribution.	Waist-to-hip ratio adjusted for BMI (additive genetic model)	up to 130,976 European ancestry men, up to 164,238 African American, South Asian, East Asian and Hispanic ancestry men	up to 62,500 European ancestry men	5q35.2	5	177089630	FGFR4	FGFR4			ENSG00000160867			rs1966265-A	0	1966265	missense_variant	0	0.238	5e-13	12.301		0.0261	[0.019-0.033] unit increase	Affymetrix, Illumina [at least 228985]	N
rs1966265	5	EUR	2019-04-03	30778226	Justice AE	2019-02-18	Nat Genet	www.ncbi.nlm.nih.gov/pubmed/30778226	Protein-coding variants implicate novel genes related to lipid homeostasis contributing to body-fat distribution.	Waist-to-hip ratio adjusted for BMI (additive genetic model)	up to 130,976 European ancestry men	up to 62,500 European ancestry men	5q35.2	5	177089630	FGFR4	FGFR4			ENSG00000160867			rs1966265-A	0	1966265	missense_variant	0	0.2377	7e-12	11.1549		0.0256	[0.018-0.033] unit increase	Affymetrix, Illumina [at least 228985]	N
rs1966265	5	EUR	2019-04-03	30778226	Justice AE	2019-02-18	Nat Genet	www.ncbi.nlm.nih.gov/pubmed/30778226	Protein-coding variants implicate novel genes related to lipid homeostasis contributing to body-fat distribution.	Waist-to-hip ratio adjusted for BMI (additive genetic model)	up to 157,516 European ancestry women, up to 180,131 African American, South Asian, East Asian and Hispanic ancestry women	up to 62,368 European ancestry women	5q35.2	5	177089630	FGFR4	FGFR4			ENSG00000160867			rs1966265-A	0	1966265	missense_variant	0	0.2344	1e-08	8		0.0198	[0.013-0.027] unit increase	Affymetrix, Illumina [at least 228985]	N
rs1966265	5	EUR	2019-04-03	30778226	Justice AE	2019-02-18	Nat Genet	www.ncbi.nlm.nih.gov/pubmed/30778226	Protein-coding variants implicate novel genes related to lipid homeostasis contributing to body-fat distribution.	Waist-to-hip ratio adjusted for BMI (additive genetic model)	288,492 European ancestry individuals	132,177 European ancestry individuals	5q35.2	5	177089630	FGFR4	FGFR4			ENSG00000160867			rs1966265-A	0	1966265	missense_variant	0	0.2379	8e-17	16.0969		0.0217	[0.017-0.027] unit increase	Affymetrix, Illumina [at least 228985]	N
rs2011077	5	EUR	2019-07-17	28552196	Tachmazidou I	2017-06-01	Am J Hum Genet	www.ncbi.nlm.nih.gov/pubmed/28552196	Whole-Genome Sequencing Coupled to Imputation Discovers Genetic Signals for Anthropometric Traits.	Height	1,249 whole genome sequenced European ancestry individuals, 3,541 whole genome sequenced individuals, 46,910 European ancestry individuals, 471 Carlantino (founder/genetic isolate) individuals, 1,197 Friuli Venezia Giulia (founder/genetic isolate) individuals, 1,043 Mylopotamos (founder/genetic isolate) individuals, 933 Pomak (founder/genetic isolate) individuals, 1,785 Val Borbera (founder/genet…	205,003 European ancestry individuals	5q35.2	5	177094455	FGFR4	FGFR4			ENSG00000160867			rs2011077-T	0	2011077	intron_variant	0	0.2336	2e-08	7.69897		0.0462	[0.03-0.062] unit increase	Affymetrix, Illumina, Perlegen [15844966] (imputed)	N
rs2011077	5	EUR	2016-02-10	25865494	Chan Y	2015-04-09	Am J Hum Genet	www.ncbi.nlm.nih.gov/pubmed/25865494	Genome-wide Analysis of Body Proportion Classifies Height-Associated Variants by Mechanism of Action and Implicates Genes Important for Skeletal Development.	Sitting height ratio	3,545 African American individuals, 12,965 European ancestry women, 8,625 European ancestry men	NA	5q35.2	5	177094455	NR	FGFR4			ENSG00000160867			rs2011077-T	0	2011077	intron_variant	0	0.234	3e-07	6.52288	(EA)	0.062	[0.038-0.086] unit decrease	Affymetrix, Illumina [up to 10250422] (imputed)	N
rs2066807	12	EUR	2012-10-24	20881960	Lango Allen H	2010-09-29	Nature	www.ncbi.nlm.nih.gov/pubmed/20881960	Hundreds of variants clustered in genomic loci and biological pathways affect human height.	Height	133,653 European ancestry individuals	50,074 European ancestry individuals	12q13.3	12	56346898	STAT2	STAT2			ENSG00000170581			rs2066807-C	0	2066807	missense_variant	0	0.93	1e-13	13		0.054	[NR] unit decrease	Affymetrix, Illumina [2834208] (imputed)	N
rs2070776	17	EUR	2019-07-02	31217584	Wojcik GL	2019-06-19	Nature	www.ncbi.nlm.nih.gov/pubmed/31217584	Genetic analyses of diverse populations improves discovery for complex traits.	Height	17,286 African American individuals, 22,192 Hispanic/Latino individuals, 4,680 Asian ancestry individuals, 3,939 Native Hawaiian ancestry individuals, 647 Native American ancestry individuals, 1,052 individuals	NA	17q23.3	17	63930138	NR	CD79B, AC127029.3			ENSG00000007312, ENSG00000285947			rs2070776-?	0	2070776	stop_gained	0		8e-06	5.09691		0.0256382	[0.014-0.037] unit increase	Illumina [34656550] (imputed)	N
rs2070776	17	EUR	2012-10-24	20881960	Lango Allen H	2010-09-29	Nature	www.ncbi.nlm.nih.gov/pubmed/20881960	Hundreds of variants clustered in genomic loci and biological pathways affect human height.	Height	133,653 European ancestry individuals	50,074 European ancestry individuals	17q23.3	17	63930138	GH region	CD79B, AC127029.3			ENSG00000007312, ENSG00000285947			rs2070776-?	0	2070776	stop_gained	0		9e-09	8.04576	(Conditioned on rs2665838)		[NR]	Affymetrix, Illumina [2834208] (imputed)	N
rs2070776	17	EUR	2015-09-24	25282103	Wood AR	2014-10-05	Nat Genet	www.ncbi.nlm.nih.gov/pubmed/25282103	Defining the role of common variation in the genomic and biological architecture of adult human height.	Height	253,288 European ancestry individuals	80,067 European ancestry individuals	17q23.3	17	63930138	CD79B	CD79B, AC127029.3			ENSG00000007312, ENSG00000285947			rs2070776-A	0	2070776	stop_gained	0	0.346	6e-41	40.2218		0.042	[0.036-0.048] unit decrease	Affymetrix, Illumina, Perlegen [2550858] (imputed)	N
rs2154319	1	EUR	2019-07-17	28552196	Tachmazidou I	2017-06-01	Am J Hum Genet	www.ncbi.nlm.nih.gov/pubmed/28552196	Whole-Genome Sequencing Coupled to Imputation Discovers Genetic Signals for Anthropometric Traits.	Height	1,249 whole genome sequenced European ancestry individuals, 3,541 whole genome sequenced individuals, 46,910 European ancestry individuals, 471 Carlantino (founder/genetic isolate) individuals, 1,197 Friuli Venezia Giulia (founder/genetic isolate) individuals, 1,043 Mylopotamos (founder/genetic isolate) individuals, 933 Pomak (founder/genetic isolate) individuals, 1,785 Val Borbera (founder/genet…	205,003 European ancestry individuals	1p34.2	1	41280098	RP11-399E6.1	AC093151.2, AC093151.7			ENSG00000235358, ENSG00000287400			rs2154319-T	0	2154319	intron_variant	0	0.7832	9e-11	10.0458		0.0503	[0.035-0.066] unit decrease	Affymetrix, Illumina, Perlegen [15844966] (imputed)	N
rs2154319	1	EUR	2012-10-24	20881960	Lango Allen H	2010-09-29	Nature	www.ncbi.nlm.nih.gov/pubmed/20881960	Hundreds of variants clustered in genomic loci and biological pathways affect human height.	Height	133,653 European ancestry individuals	50,074 European ancestry individuals	1p34.2	1	41280098	SCMH1	AC093151.2, AC093151.7			ENSG00000235358, ENSG00000287400			rs2154319-T	0	2154319	intron_variant	0	0.75	2e-12	11.699		0.03	[NR] unit decrease	Affymetrix, Illumina [2834208] (imputed)	N
rs225694	6	EUR	2012-10-24	20881960	Lango Allen H	2010-09-29	Nature	www.ncbi.nlm.nih.gov/pubmed/20881960	Hundreds of variants clustered in genomic loci and biological pathways affect human height.	Height	133,653 European ancestry individuals	50,074 European ancestry individuals	6q24.2	6	142206005	GPR126	VTA1			ENSG00000009844			rs225694-?	0	225694	intron_variant	0		1e-07	7	(Conditioned on rs7763064)		[NR]	Affymetrix, Illumina [2834208] (imputed)	N
rs2282978	7	EUR	2019-08-05	31043758	Warrington NM	2019-05-01	Nat Genet	www.ncbi.nlm.nih.gov/pubmed/31043758	Maternal and fetal genetic effects on birth weight and their relevance to cardio-metabolic risk factors.	Birth weight	298,142 European ancestry individuals, 6,635 African American individuals, 1,449 Filipino individuals, 420 Turkish individuals, 365 Moroccan individuals, 395 Surinamese individuals, 1,052 Afro-Caribbean individuals, 612 Hispanic individuals, 1,180 Thai individuals, 840 Chinese ancestry individuals, 10,133 individuals	NR	7q21.2	7	92635096	CDK6	CDK6			ENSG00000105810			rs2282978-C	0	2282978	intron_variant	0	0.325983	2e-11	10.699		0.018251	[0.013-0.024] unit increase	Affymetrix, Illumina [15144367] (imputed)	N
rs2282978	7	EUR	2008-07-01	18391951	Gudbjartsson DF	2008-04-06	Nat Genet	www.ncbi.nlm.nih.gov/pubmed/18391951	Many sequence variants affecting diversity of adult human height.	Height	30,968 European ancestry individuals	8,541 European ancestry individuals	7q21.2	7	92635096	CDK6, PEX1, GATAD1, ERVWE1	CDK6			ENSG00000105810			rs2282978-C	0	2282978	intron_variant	0	0.29	1e-08	8		5.8	[3.84-7.76] % s.d. increase	Affymetrix, Illumina [up to 304226]	N
rs2282978	7	EUR	2008-09-17	18391952	Weedon MN	2008-04-06	Nat Genet	www.ncbi.nlm.nih.gov/pubmed/18391952	Genome-wide association analysis identifies 20 loci that influence adult height.	Height	13,665 European ancestry individuals	16,482 European ancestry individuals	7q21.2	7	92635096	CDK6	CDK6			ENSG00000105810			rs2282978-C	0	2282978	intron_variant	0	0.33	8e-23	22.0969		0.09	[0.06-0.12] s.d. increase (males)	Affymetrix [402951]	N
rs2282978	7	EUR	2009-04-22	19343178	Soranzo N	2009-04-03	PLoS Genet	www.ncbi.nlm.nih.gov/pubmed/19343178	Meta-analysis of genome-wide scans for human adult stature identifies novel Loci and associations with measures of skeletal frame size.	Height	12,611 European ancestry individuals	7,187 European ancestry individuals	7q21.2	7	92635096	CDK6	CDK6			ENSG00000105810			rs2282978-?	0	2282978	intron_variant	0	0.08	1e-08	8		0.06	[0.04-0.08] s.d. decrease	Illumina [229216]	N
rs237743	20	EUR	2012-10-24	20881960	Lango Allen H	2010-09-29	Nature	www.ncbi.nlm.nih.gov/pubmed/20881960	Hundreds of variants clustered in genomic loci and biological pathways affect human height.	Height	133,653 European ancestry individuals	50,074 European ancestry individuals	20q13.13	20	49286482	ZNFX1	ZFAS1			ENSG00000177410			rs237743-A	0	237743	intron_variant	0	0.21	1e-20	20		0.041	[NR] unit increase	Affymetrix, Illumina [2834208] (imputed)	N
rs2551347	2	EUR	2019-08-05	31043758	Warrington NM	2019-05-01	Nat Genet	www.ncbi.nlm.nih.gov/pubmed/31043758	Maternal and fetal genetic effects on birth weight and their relevance to cardio-metabolic risk factors.	Birth weight	298,142 European ancestry individuals, 6,635 African American individuals, 1,449 Filipino individuals, 420 Turkish individuals, 365 Moroccan individuals, 395 Surinamese individuals, 1,052 Afro-Caribbean individuals, 612 Hispanic individuals, 1,180 Thai individuals, 840 Chinese ancestry individuals, 10,133 individuals	NR	2p24.1	2	23689531	KLHL29	KLHL29			ENSG00000119771			rs2551347-T	0	2551347	non_coding_transcript_exon_variant	0	0.749355	2e-16	15.699		0.02446	[0.019-0.03] unit increase	Affymetrix, Illumina [15144367] (imputed)	N
rs2654980	15	EUR	2019-02-08	30595370	Kichaev G	2018-12-27	Am J Hum Genet	www.ncbi.nlm.nih.gov/pubmed/30595370	Leveraging Polygenic Functional Enrichment to Improve GWAS Power.	Waist-hip ratio	approximately 458,000 European ancestry individuals	NA	15q26.3	15	98961614		IGF1R, AC036108.1			ENSG00000140443, ENSG00000259475			rs2654980-?	0	2654980	3_prime_UTR_variant	0		6e-10	9.22185				NR [~ 8900000] (imputed)	N
rs28265	22	EUR	2019-04-05	29632382	Mahajan A	2018-04-09	Nat Genet	www.ncbi.nlm.nih.gov/pubmed/29632382	Refining the accuracy of validated target identification through coding variant fine-mapping in type 2 diabetes.	Type 2 diabetes (adjusted for BMI)	up to 48,286 European ancestry cases, up to 250,671 European ancestry controls	NA	22q12.2	22	29804772	ASCC2	ASCC2			ENSG00000100325			rs28265-C	0	28265	missense_variant	0	0.916	1e-12	12		1.09	[1.06-1.12]	Affymetrix, Illumina [247470]	N
rs28265	22	EUR	2019-04-05	29632382	Mahajan A	2018-04-09	Nat Genet	www.ncbi.nlm.nih.gov/pubmed/29632382	Refining the accuracy of validated target identification through coding variant fine-mapping in type 2 diabetes.	Type 2 diabetes (adjusted for BMI)	48,286 European ancestry cases, 250,671 European ancestry controls, 33,126 African American, East Asian, Hispanic/Latino or South Asian cases, 120,161 African American, East Asian, Hispanic/Latino or South Asian controls	NA	22q12.2	22	29804772	ASCC2	ASCC2			ENSG00000100325			rs28265-C	0	28265	missense_variant	0	0.925	4e-14	13.3979		1.09	[1.07-1.12]	Affymetrix, Illumina [247470]	N
rs3118905	13	EUR	2019-07-02	31217584	Wojcik GL	2019-06-19	Nature	www.ncbi.nlm.nih.gov/pubmed/31217584	Genetic analyses of diverse populations improves discovery for complex traits.	Height	17,286 African American individuals, 22,192 Hispanic/Latino individuals, 4,680 Asian ancestry individuals, 3,939 Native Hawaiian ancestry individuals, 647 Native American ancestry individuals, 1,052 individuals	NA	13q14.3	13	50531198	NR	DLEU7, DLEU1			ENSG00000186047, ENSG00000176124			rs3118905-?	0	3118905	intron_variant	0		8e-10	9.09691		0.0519871	[0.035-0.069] unit decrease	Illumina [34656550] (imputed)	N
rs3118905	13	EUR	2012-10-24	20881960	Lango Allen H	2010-09-29	Nature	www.ncbi.nlm.nih.gov/pubmed/20881960	Hundreds of variants clustered in genomic loci and biological pathways affect human height.	Height	133,653 European ancestry individuals	50,074 European ancestry individuals	13q14.3	13	50531198	DLEU7	DLEU7, DLEU1			ENSG00000186047, ENSG00000176124			rs3118905-A	0	3118905	intron_variant	0	0.29	1e-45	45		0.056	[NR] unit decrease	Affymetrix, Illumina [2834208] (imputed)	N
rs3118905	13	EUR	2015-07-15	25429064	He M	2014-11-26	Hum Mol Genet	www.ncbi.nlm.nih.gov/pubmed/25429064	Meta-analysis of genome-wide association studies of adult height in East Asians identifies 17 novel loci.	Height	36,227 East Asian ancestry individuals	57,699 East Asian ancestry individuals	13q14.3	13	50531198	DLEU7	DLEU7, DLEU1			ENSG00000186047, ENSG00000176124			rs3118905-A	0	3118905	intron_variant	0	0.02	5e-06	5.30103		0.1	[0.055-0.145] unit decrease	Affymetrix, Illumina [2704730] (imputed)	N
rs3118905	13	EUR	2015-09-24	25282103	Wood AR	2014-10-05	Nat Genet	www.ncbi.nlm.nih.gov/pubmed/25282103	Defining the role of common variation in the genomic and biological architecture of adult human height.	Height	253,288 European ancestry individuals	80,067 European ancestry individuals	13q14.3	13	50531198	DLEU7	DLEU7, DLEU1			ENSG00000186047, ENSG00000176124			rs3118905-A	0	3118905	intron_variant	0	0.281	1e-69	69		0.058	[0.052-0.064] unit decrease	Affymetrix, Illumina, Perlegen [2550858] (imputed)	N
rs34114713	11	EUR	2020-04-17	31669095	Zhu Z	2019-10-24	J Allergy Clin Immunol	www.ncbi.nlm.nih.gov/pubmed/31669095	Shared Genetic and Experimental Links between Obesity-Related Traits and Asthma Subtypes in UK Biobank.	Waist-to-hip ratio adjusted for BMI	457,690 European ancestry individuals	NA	11q13.1	11	66021666	NR	CATSPER1			ENSG00000175294			rs34114713-?	0	34114713	intron_variant	0		3e-08	7.52288				Affymetrix [~ 8270000] (imputed)	N
rs34419890	11	EUR	2020-04-17	31669095	Zhu Z	2019-10-24	J Allergy Clin Immunol	www.ncbi.nlm.nih.gov/pubmed/31669095	Shared Genetic and Experimental Links between Obesity-Related Traits and Asthma Subtypes in UK Biobank.	Waist circumference adjusted for body mass index	457,690 European ancestry individuals	NA	11q13.2	11	66734153	NR	SPTBN2 - C11orf80	ENSG00000173898	ENSG00000173715		4927	10298	rs34419890-?	0	34419890	intergenic_variant	1		4e-49	48.3979				Affymetrix [~ 8270000] (imputed)	N
rs36226649	14	EUR	2019-05-21	30595370	Kichaev G	2018-12-27	Am J Hum Genet	www.ncbi.nlm.nih.gov/pubmed/30595370	Leveraging Polygenic Functional Enrichment to Improve GWAS Power.	Height	approximately 458,000 European ancestry individuals	NA	14q12	14	24366294		NFATC4			ENSG00000100968			rs36226649-?	0	36226649	intron_variant	0		8e-64	63.0969				NR [~ 8900000] (imputed)	N
rs3817428	15	EUR	2017-08-18	28448500	Graff M	2017-04-27	PLoS Genet	www.ncbi.nlm.nih.gov/pubmed/28448500	Genome-wide physical activity interactions in adiposity - A meta-analysis of 200,452 adults.	Waist circumference adjusted for body mass index	2,518 African American women, 85,730 European ancestry women, 1,773 Filipino ancestry women, 1,030 Indian ancestry women, 1,457 African American men, 54,792 European ancestry men, 7,648 Indian ancestry men, 5,527 European ancestry individuals	6,244 African American women, 17,531 European ancestry women, 329 African American men, 19,956 European ancestry men	15q26.1	15	88872016	ACAN	ACAN			ENSG00000157766			rs3817428-C	0	3817428	missense_variant	0	0.7327	2e-08	7.69897		0.0266	[0.017-0.036] cm increase	Affymetrix, Illumina, Perlegen [~ 2500000] (imputed)	N
rs3817428	15	EUR	2017-08-18	28448500	Graff M	2017-04-27	PLoS Genet	www.ncbi.nlm.nih.gov/pubmed/28448500	Genome-wide physical activity interactions in adiposity - A meta-analysis of 200,452 adults.	Waist circumference adjusted for BMI (joint analysis main effects and physical activity interaction)	2,518 African American women, 85,730 European ancestry women, 1,773 Filipino ancestry women, 1,030 Indian ancestry women, 1,457 African American men, 54,792 European ancestry men, 7,648 Indian ancestry men, 5,527 European ancestry individuals	6,244 African American women, 17,531 European ancestry women, 329 African American men, 19,956 European ancestry men	15q26.1	15	88872016	ACAN	ACAN			ENSG00000157766			rs3817428-?	0	3817428	missense_variant	0	0.7327	3e-08	7.52288				Affymetrix, Illumina, Perlegen [~ 2500000] (imputed)	N
rs3817428	15	EUR	2017-08-18	28448500	Graff M	2017-04-27	PLoS Genet	www.ncbi.nlm.nih.gov/pubmed/28448500	Genome-wide physical activity interactions in adiposity - A meta-analysis of 200,452 adults.	Waist circumference adjusted for BMI in active individuals	1,957 African American women, 1,773 Filipino ancestry women, 305 Indian ancestry women, 67,139 European ancestry women, 1,206 African American men, 2,029 Indian ancestry men, 43,100 European ancestry men, at least 4,819 European ancestry individuals	4,807 African American women, 12,347 European ancestry women, 265 African American men, 14,540 European ancestry men	15q26.1	15	88872016	ACAN	ACAN			ENSG00000157766			rs3817428-C	0	3817428	missense_variant	0	0.7327	2e-08	7.69897		0.0298	[0.019-0.04] cm increase	Affymetrix, Illumina, Perlegen [~ 2500000] (imputed)	N
rs3817428	15	EUR	2021-01-26	32376654	Richardson TG	2020-05-06	BMJ	www.ncbi.nlm.nih.gov/pubmed/32376654	Use of genetic variation to separate the effects of early and later life adiposity on disease risk: mendelian randomisation study.	Body size at age 10	453,169 European ancestry individuals	NA	15q26.1	15	88872016	ACAN	ACAN			ENSG00000157766			rs3817428-C	0	3817428	missense_variant	0	0.735103	1e-11	11		0.0107532	[0.0076-0.0139] unit decrease	Affymetrix [12370749]	N
rs3817428	15	EUR	2015-07-15	25429064	He M	2014-11-26	Hum Mol Genet	www.ncbi.nlm.nih.gov/pubmed/25429064	Meta-analysis of genome-wide association studies of adult height in East Asians identifies 17 novel loci.	Height	36,227 East Asian ancestry individuals	57,699 East Asian ancestry individuals	15q26.1	15	88872016	ACAN	ACAN			ENSG00000157766			rs3817428-C	0	3817428	missense_variant	0	0.89	9e-11	10.0458		0.046	[0.026-0.066] unit increase	Affymetrix, Illumina [2704730] (imputed)	N
rs3825199	12	EUR	2008-07-01	18391951	Gudbjartsson DF	2008-04-06	Nat Genet	www.ncbi.nlm.nih.gov/pubmed/18391951	Many sequence variants affecting diversity of adult human height.	Height	30,968 European ancestry individuals	8,541 European ancestry individuals	12q22	12	93583178	MRPL42, CRADD, UBE2N, SOCS2	SOCS2			ENSG00000120833			rs3825199-C	0	3825199	3_prime_UTR_variant	0	0.24	2e-07	6.69897		6.2	[3.85-8.55] % s.d. increase	Affymetrix, Illumina [up to 304226]	N
rs3825199	12	EUR	2015-09-24	25282103	Wood AR	2014-10-05	Nat Genet	www.ncbi.nlm.nih.gov/pubmed/25282103	Defining the role of common variation in the genomic and biological architecture of adult human height.	Height	253,288 European ancestry individuals	80,067 European ancestry individuals	12q22	12	93583178	SOCS2	SOCS2			ENSG00000120833			rs3825199-A	0	3825199	3_prime_UTR_variant	0	0.773	4e-49	48.3979		0.051	[0.043-0.059] unit decrease	Affymetrix, Illumina, Perlegen [2550858] (imputed)	N
rs3847787	12	EUR	2019-05-21	30595370	Kichaev G	2018-12-27	Am J Hum Genet	www.ncbi.nlm.nih.gov/pubmed/30595370	Leveraging Polygenic Functional Enrichment to Improve GWAS Power.	Height	approximately 458,000 European ancestry individuals	NA	12q22	12	93813756		CRADD			ENSG00000169372			rs3847787-?	0	3847787	intron_variant	0		7e-26	25.1549				NR [~ 8900000] (imputed)	N
rs3931036	16	EUR	2020-04-17	31669095	Zhu Z	2019-10-24	J Allergy Clin Immunol	www.ncbi.nlm.nih.gov/pubmed/31669095	Shared Genetic and Experimental Links between Obesity-Related Traits and Asthma Subtypes in UK Biobank.	Body mass index	457,822 European ancestry individuals	NA	16q22.1	16	70514394	NR	COG4			ENSG00000103051			rs3931036-?	0	3931036	missense_variant	0		3e-09	8.52288				Affymetrix [~ 8270000] (imputed)	N
rs41271299	6	EUR	2019-07-17	28552196	Tachmazidou I	2017-06-01	Am J Hum Genet	www.ncbi.nlm.nih.gov/pubmed/28552196	Whole-Genome Sequencing Coupled to Imputation Discovers Genetic Signals for Anthropometric Traits.	Height	1,249 whole genome sequenced European ancestry individuals, 3,541 whole genome sequenced individuals, 46,910 European ancestry individuals, 471 Carlantino (founder/genetic isolate) individuals, 1,197 Friuli Venezia Giulia (founder/genetic isolate) individuals, 1,043 Mylopotamos (founder/genetic isolate) individuals, 933 Pomak (founder/genetic isolate) individuals, 1,785 Val Borbera (founder/genet…	205,003 European ancestry individuals	6p22.3	6	19839184	ID4	ID4			ENSG00000172201			rs41271299-T	0	41271299	intron_variant	0	0.0536	4e-17	16.3979		0.1322	[0.1-0.16] unit increase	Affymetrix, Illumina, Perlegen [15844966] (imputed)	N
rs41271299	6	EUR	2020-04-17	31669095	Zhu Z	2019-10-24	J Allergy Clin Immunol	www.ncbi.nlm.nih.gov/pubmed/31669095	Shared Genetic and Experimental Links between Obesity-Related Traits and Asthma Subtypes in UK Biobank.	Waist circumference adjusted for body mass index	457,690 European ancestry individuals	NA	6p22.3	6	19839184	NR	ID4			ENSG00000172201			rs41271299-?	0	41271299	intron_variant	0		3e-41	40.5229				Affymetrix [~ 8270000] (imputed)	N
rs41271299	6	EUR	2019-05-21	30595370	Kichaev G	2018-12-27	Am J Hum Genet	www.ncbi.nlm.nih.gov/pubmed/30595370	Leveraging Polygenic Functional Enrichment to Improve GWAS Power.	Height	approximately 458,000 European ancestry individuals	NA	6p22.3	6	19839184		ID4			ENSG00000172201			rs41271299-?	0	41271299	intron_variant	0		3e-236	235.523				NR [~ 8900000] (imputed)	N
rs4468	22	EUR	2019-05-21	30595370	Kichaev G	2018-12-27	Am J Hum Genet	www.ncbi.nlm.nih.gov/pubmed/30595370	Leveraging Polygenic Functional Enrichment to Improve GWAS Power.	Height	approximately 458,000 European ancestry individuals	NA	22q13.33	22	49774004		BRD1			ENSG00000100425			rs4468-?	0	4468	3_prime_UTR_variant	0		2e-16	15.699				NR [~ 8900000] (imputed)	N
rs45446698	7	EUR	2019-08-05	31043758	Warrington NM	2019-05-01	Nat Genet	www.ncbi.nlm.nih.gov/pubmed/31043758	Maternal and fetal genetic effects on birth weight and their relevance to cardio-metabolic risk factors.	Offspring birth weight	210,267 European ancestry individuals, 19,802 individuals	NR	7q22.1	7	99735325	CYP3A7-CYP3AP1	CYP3A7 - CYP3A4	ENSG00000160870	ENSG00000160868		129	21635	rs45446698-G	0	45446698	intergenic_variant	1	0.041811	2e-17	16.699		0.066721	[0.051-0.082] unit increase	Affymetrix, Illumina [14869762] (imputed)	N
rs45446698	7	EUR	2019-05-21	30595370	Kichaev G	2018-12-27	Am J Hum Genet	www.ncbi.nlm.nih.gov/pubmed/30595370	Leveraging Polygenic Functional Enrichment to Improve GWAS Power.	Height	approximately 458,000 European ancestry individuals	NA	7q22.1	7	99735325		CYP3A7 - CYP3A4	ENSG00000160870	ENSG00000160868		129	21635	rs45446698-?	0	45446698	intergenic_variant	1		7e-33	32.1549				NR [~ 8900000] (imputed)	N
rs45465702	20	EUR	2020-04-17	31669095	Zhu Z	2019-10-24	J Allergy Clin Immunol	www.ncbi.nlm.nih.gov/pubmed/31669095	Shared Genetic and Experimental Links between Obesity-Related Traits and Asthma Subtypes in UK Biobank.	Waist circumference adjusted for body mass index	457,690 European ancestry individuals	NA	20q11.22	20	34732767	NR	NCOA6			ENSG00000198646			rs45465702-?	0	45465702	non_coding_transcript_exon_variant	0		1e-09	9				Affymetrix [~ 8270000] (imputed)	N
rs4549631	6	EUR	2008-09-17	18391952	Weedon MN	2008-04-06	Nat Genet	www.ncbi.nlm.nih.gov/pubmed/18391952	Genome-wide association analysis identifies 20 loci that influence adult height.	Height	13,665 European ancestry individuals	16,482 European ancestry individuals	6q22.32	6	126645162	LOC387103	AL356534.1			ENSG00000286215			rs4549631-C	0	4549631	intron_variant	0	0.5	5e-13	12.301		0.06	[0.03-0.08] s.d. increase (males)	Affymetrix [402951]	N
rs475883	13	EUR	2019-07-17	28552196	Tachmazidou I	2017-06-01	Am J Hum Genet	www.ncbi.nlm.nih.gov/pubmed/28552196	Whole-Genome Sequencing Coupled to Imputation Discovers Genetic Signals for Anthropometric Traits.	Height	1,249 whole genome sequenced European ancestry individuals, 3,541 whole genome sequenced individuals, 46,910 European ancestry individuals, 471 Carlantino (founder/genetic isolate) individuals, 1,197 Friuli Venezia Giulia (founder/genetic isolate) individuals, 1,043 Mylopotamos (founder/genetic isolate) individuals, 933 Pomak (founder/genetic isolate) individuals, 1,785 Val Borbera (founder/genet…	205,003 European ancestry individuals	13q14.3	13	50599596	DLEU1	DLEU7, DLEU1			ENSG00000186047, ENSG00000176124			rs475883-C	0	475883	intron_variant	0	0.0983	8e-07	6.09691		0.0543	[0.033-0.076] unit increase	Affymetrix, Illumina, Perlegen [15844966] (imputed)	N
rs56088284	11	EUR	2017-06-21	28270201	Nagy R	2017-03-07	Genome Med	www.ncbi.nlm.nih.gov/pubmed/28270201	Exploration of haplotype research consortium imputation for genome-wide association studies in 20,032 Generation Scotland participants.	Height	19,965 British ancestry individuals from 6863 families.	NA	11q13.2	11	67132148	NR	KDM2A			ENSG00000173120			rs56088284-G	0	56088284	intron_variant	0	0.0927763	4e-09	8.39794		0.00718677	[0.0048-0.0096] m decrease	Illumina [24111857] (imputed)	N
rs56223081	11	EUR	2020-04-17	31669095	Zhu Z	2019-10-24	J Allergy Clin Immunol	www.ncbi.nlm.nih.gov/pubmed/31669095	Shared Genetic and Experimental Links between Obesity-Related Traits and Asthma Subtypes in UK Biobank.	Waist circumference adjusted for body mass index	457,690 European ancestry individuals	NA	11q13.2	11	66194027	NR	PACS1			ENSG00000175115			rs56223081-?	0	56223081	intron_variant	0		2e-23	22.699				Affymetrix [~ 8270000] (imputed)	N
rs56784950	2	EUR	2020-04-17	31669095	Zhu Z	2019-10-24	J Allergy Clin Immunol	www.ncbi.nlm.nih.gov/pubmed/31669095	Shared Genetic and Experimental Links between Obesity-Related Traits and Asthma Subtypes in UK Biobank.	Waist circumference adjusted for body mass index	457,690 European ancestry individuals	NA	2p23.3	2	24970039	NR	DNAJC27			ENSG00000115137			rs56784950-?	0	56784950	intron_variant	0		5e-21	20.301				Affymetrix [~ 8270000] (imputed)	N
rs572169	3	EUR	2019-05-21	30595370	Kichaev G	2018-12-27	Am J Hum Genet	www.ncbi.nlm.nih.gov/pubmed/30595370	Leveraging Polygenic Functional Enrichment to Improve GWAS Power.	Height	approximately 458,000 European ancestry individuals	NA	3q26.31	3	172447937		GHSR			ENSG00000121853			rs572169-?	0	572169	synonymous_variant	0		2e-80	79.699				NR [~ 8900000] (imputed)	N
rs572169	3	EUR	2013-09-12	23563607	Berndt SI	2013-04-07	Nat Genet	www.ncbi.nlm.nih.gov/pubmed/23563607	Genome-wide meta-analysis identifies 11 new loci for anthropometric traits and provides insights into genetic architecture.	Height	8,097 European ancestry tall individuals, 8,099 European ancestry short individuals	4,872 European ancestry tall individuals, 4,831 European ancestry short individuals	3q26.31	3	172447937	GHSR	GHSR			ENSG00000121853			rs572169-T	0	572169	synonymous_variant	0	0.31	1e-12	12		1.17	[NR]	Affymetrix, Illumina [~ 2800000] (imputed)	N
rs572169	3	EUR	2012-10-24	20881960	Lango Allen H	2010-09-29	Nature	www.ncbi.nlm.nih.gov/pubmed/20881960	Hundreds of variants clustered in genomic loci and biological pathways affect human height.	Height	133,653 European ancestry individuals	50,074 European ancestry individuals	3q26.31	3	172447937	GHSR	GHSR			ENSG00000121853			rs572169-T	0	572169	synonymous_variant	0	0.31	3e-18	17.5229		0.033	[NR] unit increase	Affymetrix, Illumina [2834208] (imputed)	N
rs572169	3	EUR	2015-07-15	25429064	He M	2014-11-26	Hum Mol Genet	www.ncbi.nlm.nih.gov/pubmed/25429064	Meta-analysis of genome-wide association studies of adult height in East Asians identifies 17 novel loci.	Height	36,227 East Asian ancestry individuals	57,699 East Asian ancestry individuals	3q26.31	3	172447937	GHSR	GHSR			ENSG00000121853			rs572169-T	0	572169	synonymous_variant	0	0.46	1e-07	7		0.036	[0.024-0.048] unit increase	Affymetrix, Illumina [2704730] (imputed)	N
rs603061	11	EUR	2019-05-21	30595370	Kichaev G	2018-12-27	Am J Hum Genet	www.ncbi.nlm.nih.gov/pubmed/30595370	Leveraging Polygenic Functional Enrichment to Improve GWAS Power.	Height	approximately 458,000 European ancestry individuals	NA	11q12.2	11	61250856		PGA5			ENSG00000256713			rs603061-?	0	603061	intron_variant	0		4e-10	9.39794				NR [~ 8900000] (imputed)	N
rs61734601	11	EUR	2019-07-17	28552196	Tachmazidou I	2017-06-01	Am J Hum Genet	www.ncbi.nlm.nih.gov/pubmed/28552196	Whole-Genome Sequencing Coupled to Imputation Discovers Genetic Signals for Anthropometric Traits.	Height	1,249 whole genome sequenced European ancestry individuals, 3,541 whole genome sequenced individuals, 46,910 European ancestry individuals, 471 Carlantino (founder/genetic isolate) individuals, 1,197 Friuli Venezia Giulia (founder/genetic isolate) individuals, 1,043 Mylopotamos (founder/genetic isolate) individuals, 933 Pomak (founder/genetic isolate) individuals, 1,785 Val Borbera (founder/genet…	205,003 European ancestry individuals	11q13.2	11	67417254	PPP1CA, CARNS1	PPP1CA, CARNS1			ENSG00000172531, ENSG00000172508			rs61734601-A	0	61734601	non_coding_transcript_exon_variant	0	0.0767	2e-10	9.69897		0.0877	[0.061-0.115] unit decrease	Affymetrix, Illumina, Perlegen [15844966] (imputed)	N
rs61734601	11	EUR	2017-06-21	28270201	Nagy R	2017-03-07	Genome Med	www.ncbi.nlm.nih.gov/pubmed/28270201	Exploration of haplotype research consortium imputation for genome-wide association studies in 20,032 Generation Scotland participants.	Height	19,965 British ancestry individuals from 6863 families.	NA	11q13.2	11	67417254	NR	PPP1CA, CARNS1			ENSG00000172531, ENSG00000172508			rs61734601-A	0	61734601	non_coding_transcript_exon_variant	0	0.0931281	2e-10	9.69897		0.00781117	[0.0054-0.0102] m decrease	Illumina [24111857] (imputed)	N
rs61776719	1	EUR	2019-05-21	30595370	Kichaev G	2018-12-27	Am J Hum Genet	www.ncbi.nlm.nih.gov/pubmed/30595370	Leveraging Polygenic Functional Enrichment to Improve GWAS Power.	Height	approximately 458,000 European ancestry individuals	NA	1p34.3	1	37995647		RNU6-510P - FHL3	ENSG00000212541	ENSG00000183386		4078	1123	rs61776719-?	0	61776719	regulatory_region_variant	1		5e-44	43.301				NR [~ 8900000] (imputed)	N
rs62140840	2	EUR	2017-09-18	28604730	McKay JD	2017-06-12	Nat Genet	www.ncbi.nlm.nih.gov/pubmed/28604730	Large-scale association analysis identifies new lung cancer susceptibility loci and heterogeneity in genetic susceptibility across histological subtypes.	Lung cancer in ever smokers	23,223 European ancestry cases, 16,964 European ancestry controls	NA	2p23.3	2	24506770	ITSN2, NCOA1	NCOA1			ENSG00000084676			rs62140840-T	0	62140840	intron_variant	0	0.108936	6e-06	5.22185		1.1188	[1.065787611-1.174448167]	Illumina [10439017] (imputed)	N
rs62372052	5	EUR	2019-07-17	28552196	Tachmazidou I	2017-06-01	Am J Hum Genet	www.ncbi.nlm.nih.gov/pubmed/28552196	Whole-Genome Sequencing Coupled to Imputation Discovers Genetic Signals for Anthropometric Traits.	Height	1,249 whole genome sequenced European ancestry individuals, 3,541 whole genome sequenced individuals, 46,910 European ancestry individuals, 471 Carlantino (founder/genetic isolate) individuals, 1,197 Friuli Venezia Giulia (founder/genetic isolate) individuals, 1,043 Mylopotamos (founder/genetic isolate) individuals, 933 Pomak (founder/genetic isolate) individuals, 1,785 Val Borbera (founder/genet…	205,003 European ancestry individuals	5p12	5	42724192	GHR	GHR - AC113368.1	ENSG00000112964	ENSG00000270513		2314	4946	rs62372052-A	0	62372052	intergenic_variant	1	0.8949	4e-08	7.39794		0.0607	[0.039-0.082] unit decrease	Affymetrix, Illumina, Perlegen [15844966] (imputed)	N
rs62515432	8	EUR	2019-07-17	28552196	Tachmazidou I	2017-06-01	Am J Hum Genet	www.ncbi.nlm.nih.gov/pubmed/28552196	Whole-Genome Sequencing Coupled to Imputation Discovers Genetic Signals for Anthropometric Traits.	Height	1,249 whole genome sequenced European ancestry individuals, 3,541 whole genome sequenced individuals, 46,910 European ancestry individuals, 471 Carlantino (founder/genetic isolate) individuals, 1,197 Friuli Venezia Giulia (founder/genetic isolate) individuals, 1,043 Mylopotamos (founder/genetic isolate) individuals, 933 Pomak (founder/genetic isolate) individuals, 1,785 Val Borbera (founder/genet…	205,003 European ancestry individuals	8q12.1	8	56210964	PLAG1	PLAG1			ENSG00000181690			rs62515432-T	0	62515432	intron_variant	0	0.7891	9e-11	10.0458		0.0513	[0.036-0.067] unit decrease	Affymetrix, Illumina, Perlegen [15844966] (imputed)	N
rs62621197	19	EUR	2019-07-17	28552196	Tachmazidou I	2017-06-01	Am J Hum Genet	www.ncbi.nlm.nih.gov/pubmed/28552196	Whole-Genome Sequencing Coupled to Imputation Discovers Genetic Signals for Anthropometric Traits.	Height	1,249 whole genome sequenced European ancestry individuals, 3,541 whole genome sequenced individuals, 46,910 European ancestry individuals, 471 Carlantino (founder/genetic isolate) individuals, 1,197 Friuli Venezia Giulia (founder/genetic isolate) individuals, 1,043 Mylopotamos (founder/genetic isolate) individuals, 933 Pomak (founder/genetic isolate) individuals, 1,785 Val Borbera (founder/genet…	205,003 European ancestry individuals	19p13.2	19	8605262	ADAMTS10	ADAMTS10			ENSG00000142303			rs62621197-T	0	62621197	missense_variant	0	0.0377	2e-11	10.699		0.1356	[0.096-0.175] unit decrease	Affymetrix, Illumina, Perlegen [15844966] (imputed)	N
rs62621197	19	EUR	2020-04-17	31669095	Zhu Z	2019-10-24	J Allergy Clin Immunol	www.ncbi.nlm.nih.gov/pubmed/31669095	Shared Genetic and Experimental Links between Obesity-Related Traits and Asthma Subtypes in UK Biobank.	Waist-to-hip ratio adjusted for BMI	457,690 European ancestry individuals	NA	19p13.2	19	8605262	NR	ADAMTS10			ENSG00000142303			rs62621197-?	0	62621197	missense_variant	0		3e-10	9.52288				Affymetrix [~ 8270000] (imputed)	N
rs62621197	19	EUR	2020-04-17	31669095	Zhu Z	2019-10-24	J Allergy Clin Immunol	www.ncbi.nlm.nih.gov/pubmed/31669095	Shared Genetic and Experimental Links between Obesity-Related Traits and Asthma Subtypes in UK Biobank.	Waist circumference adjusted for body mass index	457,690 European ancestry individuals	NA	19p13.2	19	8605262	NR	ADAMTS10			ENSG00000142303			rs62621197-?	0	62621197	missense_variant	0		8e-79	78.0969				Affymetrix [~ 8270000] (imputed)	N
rs62621197	19	EUR	2021-01-26	32376654	Richardson TG	2020-05-06	BMJ	www.ncbi.nlm.nih.gov/pubmed/32376654	Use of genetic variation to separate the effects of early and later life adiposity on disease risk: mendelian randomisation study.	Body size at age 10	453,169 European ancestry individuals	NA	19p13.2	19	8605262	ADAMTS10	ADAMTS10			ENSG00000142303			rs62621197-C	0	62621197	missense_variant	0	0.962835	1e-09	9		0.0235313	[0.016-0.031] unit decrease	Affymetrix [12370749]	N
rs62621197	19	EUR	2019-05-21	30595370	Kichaev G	2018-12-27	Am J Hum Genet	www.ncbi.nlm.nih.gov/pubmed/30595370	Leveraging Polygenic Functional Enrichment to Improve GWAS Power.	Height	approximately 458,000 European ancestry individuals	NA	19p13.2	19	8605262		ADAMTS10			ENSG00000142303			rs62621197-?	0	62621197	missense_variant	0		2e-233	232.699				NR [~ 8900000] (imputed)	N
rs62621197	19	EUR	2019-02-08	30595370	Kichaev G	2018-12-27	Am J Hum Genet	www.ncbi.nlm.nih.gov/pubmed/30595370	Leveraging Polygenic Functional Enrichment to Improve GWAS Power.	Waist-hip ratio	approximately 458,000 European ancestry individuals	NA	19p13.2	19	8605262		ADAMTS10			ENSG00000142303			rs62621197-?	0	62621197	missense_variant	0		4e-12	11.3979				NR [~ 8900000] (imputed)	N
rs642858	6	EUR	2018-07-19	29782485	Rueger S	2018-05-21	PLoS Genet	www.ncbi.nlm.nih.gov/pubmed/29782485	Evaluation and application of summary statistic imputation to discover new height-associated loci.	Height	253,288 European ancestry individuals	336,474 European ancestry individuals	6q24.1	6	139952510	NR	AL050338.2			ENSG00000287820			rs642858-A	0	642858	intron_variant	0	0.238429	6e-06	5.22185				NR [9276018] (imputed)	N
rs6439167	3	EUR	2012-10-24	20881960	Lango Allen H	2010-09-29	Nature	www.ncbi.nlm.nih.gov/pubmed/20881960	Hundreds of variants clustered in genomic loci and biological pathways affect human height.	Height	133,653 European ancestry individuals	50,074 European ancestry individuals	3q21.3	3	129331913	C3orf47	H1FX-AS1 - AC137695.1	ENSG00000206417	ENSG00000270492		5688	2673	rs6439167-T	0	6439167	intergenic_variant	1	0.21	9e-15	14.0458		0.034	[NR] unit decrease	Affymetrix, Illumina [2834208] (imputed)	N
rs6473015	8	EUR	2015-07-07	25281659	van der Valk RJ	2014-10-03	Hum Mol Genet	www.ncbi.nlm.nih.gov/pubmed/25281659	A novel common variant in DCST2 is associated with length in early life and height in adulthood.	Infant length	28,238 European ancestry individuals	NA	8q21.13	8	77266249	PEX2	HIGD1AP18 - AC062004.1	ENSG00000253952	ENSG00000254366		252221	132823	rs6473015-A	0	6473015	intergenic_variant	1	0.263	4e-06	5.39794		0.045	[0.025-0.065] unit decrease	Affymetrix, Illumina [2193675] (imputed)	N
rs6473015	8	EUR	2019-07-02	31217584	Wojcik GL	2019-06-19	Nature	www.ncbi.nlm.nih.gov/pubmed/31217584	Genetic analyses of diverse populations improves discovery for complex traits.	Height	17,286 African American individuals, 22,192 Hispanic/Latino individuals, 4,680 Asian ancestry individuals, 3,939 Native Hawaiian ancestry individuals, 647 Native American ancestry individuals, 1,052 individuals	NA	8q21.13	8	77266249	NR	HIGD1AP18 - AC062004.1	ENSG00000253952	ENSG00000254366		252221	132823	rs6473015-?	0	6473015	intergenic_variant	1		4e-06	5.39794		0.0329431	[0.019-0.047] unit increase	Illumina [34656550] (imputed)	N
rs6473015	8	EUR	2012-10-24	20881960	Lango Allen H	2010-09-29	Nature	www.ncbi.nlm.nih.gov/pubmed/20881960	Hundreds of variants clustered in genomic loci and biological pathways affect human height.	Height	133,653 European ancestry individuals	50,074 European ancestry individuals	8q21.13	8	77266249	PEX2	HIGD1AP18 - AC062004.1	ENSG00000253952	ENSG00000254366		252221	132823	rs6473015-A	0	6473015	intergenic_variant	1	0.72	7e-13	12.1549		0.029	[NR] unit decrease	Affymetrix, Illumina [2834208] (imputed)	N
rs6533181	4	EUR	2019-10-16	31562340	Akiyama M	2019-09-27	Nat Commun	www.ncbi.nlm.nih.gov/pubmed/31562340	Characterizing rare and low-frequency height-associated variants in the Japanese population.	Height	159,095 Japanese ancestry individuals	32,692 Japanese ancestry individuals	4q24	4	105153669	TET2	TET2			ENSG00000168769			rs6533181-?	0	6533181	intron_variant	0		2e-30	29.699		0.0424699	[0.035-0.05] unit increase	Illumina [27896057] (imputed)	N
rs6569648	6	EUR	2019-10-16	31562340	Akiyama M	2019-09-27	Nat Commun	www.ncbi.nlm.nih.gov/pubmed/31562340	Characterizing rare and low-frequency height-associated variants in the Japanese population.	Height	159,095 Japanese ancestry individuals	32,692 Japanese ancestry individuals	6q23.1	6	130027974	L3MBTL3	L3MBTL3			ENSG00000198945			rs6569648-?	0	6569648	intron_variant	0		8e-10	9.09691		0.0478274	[0.033-0.063] unit decrease	Illumina [27896057] (imputed)	N
rs6569648	6	EUR	2018-09-28	30108127	Hoffmann TJ	2018-08-14	Genetics	www.ncbi.nlm.nih.gov/pubmed/30108127	A Large Multi-ethnic Genome-Wide Association Study of Adult Body Mass Index Identifies Novel Loci.	Body mass index	315,347 European ancestry individuals, 8,322 Hispanic/Latino individuals, 7,290 East Asian ancestry individuals, 3,069 African American individuals, 459 South Asian ancestry individuals	431,743 European ancestry individuals, 9,275 South Asian ancestry individuals, 8,261 African British individuals, 1,822 East Asian ancestry individuals, 7,620 individuals	6q23.1	6	130027974	NR	L3MBTL3			ENSG00000198945			rs6569648-C	0	6569648	intron_variant	0		5e-12	11.301		0.013	[NR] unit decrease	Affymetrix [at least 28613428] (imputed)	N
rs6569648	6	EUR	2016-01-27	25673413	Locke AE	2015-02-12	Nature	www.ncbi.nlm.nih.gov/pubmed/25673413	Genetic studies of body mass index yield new insights for obesity biology.	Body mass index	up to 104,666 European ancestry male individuals, up to 132,115 European ancestry female individuals, 370 African American male individuals, 517 African American female individuals, 512 Hispanic male individuals, 764 Hispanic female individuals	up to 48,274 European ancestry male individuals, up to 39,864 European ancestry female individuals, 2,441 African American or Afro-Caribbean male individuals, 6,314 African American or Afro-Caribbean female individuals, 919 Filipino male individuals, 828 Filipino female individuals, 205 Seychellois male individuals, 287 Seychellois female individuals, 2,964 South Asian ancestry male individuals, …	6q23.1	6	130027974	L3MBTL3	L3MBTL3			ENSG00000198945			rs6569648-C	0	6569648	intron_variant	0	0.235	5e-06	5.30103	(EA, men)	0.022	[0.013-0.031] kg/m2 increase	Affymetrix, Illumina [2550021]	N
rs6569648	6	EUR	2016-01-27	25673413	Locke AE	2015-02-12	Nature	www.ncbi.nlm.nih.gov/pubmed/25673413	Genetic studies of body mass index yield new insights for obesity biology.	Body mass index	up to 104,666 European ancestry male individuals, up to 132,115 European ancestry female individuals, 370 African American male individuals, 517 African American female individuals, 512 Hispanic male individuals, 764 Hispanic female individuals	up to 48,274 European ancestry male individuals, up to 39,864 European ancestry female individuals, 2,441 African American or Afro-Caribbean male individuals, 6,314 African American or Afro-Caribbean female individuals, 919 Filipino male individuals, 828 Filipino female individuals, 205 Seychellois male individuals, 287 Seychellois female individuals, 2,964 South Asian ancestry male individuals, …	6q23.1	6	130027974	L3MBTL3	L3MBTL3			ENSG00000198945			rs6569648-C	0	6569648	intron_variant	0	0.235	3e-06	5.52288	(EA)	0.017	[0.0099-0.0241] kg/m2 increase	Affymetrix, Illumina [2550021]	N
rs6569648	6	EUR	2016-01-27	25673413	Locke AE	2015-02-12	Nature	www.ncbi.nlm.nih.gov/pubmed/25673413	Genetic studies of body mass index yield new insights for obesity biology.	Body mass index	up to 104,666 European ancestry male individuals, up to 132,115 European ancestry female individuals, 370 African American male individuals, 517 African American female individuals, 512 Hispanic male individuals, 764 Hispanic female individuals	up to 48,274 European ancestry male individuals, up to 39,864 European ancestry female individuals, 2,441 African American or Afro-Caribbean male individuals, 6,314 African American or Afro-Caribbean female individuals, 919 Filipino male individuals, 828 Filipino female individuals, 205 Seychellois male individuals, 287 Seychellois female individuals, 2,964 South Asian ancestry male individuals, …	6q23.1	6	130027974	L3MBTL3	L3MBTL3			ENSG00000198945			rs6569648-C	0	6569648	intron_variant	0	0.232	2e-06	5.69897		0.017	[0.0099-0.0237] kg/m2 increase	Affymetrix, Illumina [2550021]	N
rs6569648	6	EUR	2017-05-23	25673412	Shungin D	2015-02-12	Nature	www.ncbi.nlm.nih.gov/pubmed/25673412	New genetic loci link adipose and insulin biology to body fat distribution.	Hip circumference	up to 56,910 European ancestry men, up to 86,570 European ancestry women	up to 36,570 European ancestry men, 30,172 European ancestry women, 915 Filipino ancestry men, 735 Filipino ancestry women, 2,351 African American/Afro-Caribbean ancestry men, 6,258 African American/Afro-Caribbean ancestry women, 2,285 South Asian ancestry men, 506 South Asian ancestry women, 195 Seychellois ancestry men, 266 Seychellois ancestry women	6q23.1	6	130027974	L3MBTL3	L3MBTL3			ENSG00000198945			rs6569648-T	0	6569648	intron_variant	0	0.766	1e-09	9	(EA, men)	0.0351	[0.024-0.046] unit decrease	Affymetrix, Illumina, Perlegen [up to 2542447] (imputed)	N
rs6569648	6	EUR	2017-05-23	25673412	Shungin D	2015-02-12	Nature	www.ncbi.nlm.nih.gov/pubmed/25673412	New genetic loci link adipose and insulin biology to body fat distribution.	Hip circumference	up to 56,910 European ancestry men, up to 86,570 European ancestry women	up to 36,570 European ancestry men, 30,172 European ancestry women, 915 Filipino ancestry men, 735 Filipino ancestry women, 2,351 African American/Afro-Caribbean ancestry men, 6,258 African American/Afro-Caribbean ancestry women, 2,285 South Asian ancestry men, 506 South Asian ancestry women, 195 Seychellois ancestry men, 266 Seychellois ancestry women	6q23.1	6	130027974	L3MBTL3	L3MBTL3			ENSG00000198945			rs6569648-T	0	6569648	intron_variant	0	0.766	7e-12	11.1549	(EA)	0.029	[0.021-0.037] unit decrease	Affymetrix, Illumina, Perlegen [up to 2542447] (imputed)	N
rs6569648	6	EUR	2012-10-24	20881960	Lango Allen H	2010-09-29	Nature	www.ncbi.nlm.nih.gov/pubmed/20881960	Hundreds of variants clustered in genomic loci and biological pathways affect human height.	Height	133,653 European ancestry individuals	50,074 European ancestry individuals	6q23.1	6	130027974	L3MBTL3	L3MBTL3			ENSG00000198945			rs6569648-T	0	6569648	intron_variant	0	0.76	1e-21	21		0.04	[NR] unit decrease	Affymetrix, Illumina [2834208] (imputed)	N
rs6684205	1	EUR	2017-08-18	28448500	Graff M	2017-04-27	PLoS Genet	www.ncbi.nlm.nih.gov/pubmed/28448500	Genome-wide physical activity interactions in adiposity - A meta-analysis of 200,452 adults.	Waist circumference adjusted for body mass index	2,518 African American women, 85,730 European ancestry women, 1,773 Filipino ancestry women, 1,030 Indian ancestry women, 1,457 African American men, 54,792 European ancestry men, 7,648 Indian ancestry men, 5,527 European ancestry individuals	6,244 African American women, 17,531 European ancestry women, 329 African American men, 19,956 European ancestry men	1q41	1	218436360	TGFB2, LYPLAL1	TGFB2			ENSG00000092969			rs6684205-G	0	6684205	intron_variant	0	0.2882	1e-10	10	(EA, men)	0.0401	[0.028-0.052] cm increase	Affymetrix, Illumina, Perlegen [~ 2500000] (imputed)	N
rs6684205	1	EUR	2017-08-18	28448500	Graff M	2017-04-27	PLoS Genet	www.ncbi.nlm.nih.gov/pubmed/28448500	Genome-wide physical activity interactions in adiposity - A meta-analysis of 200,452 adults.	Waist circumference adjusted for BMI (joint analysis main effects and physical activity interaction)	2,518 African American women, 85,730 European ancestry women, 1,773 Filipino ancestry women, 1,030 Indian ancestry women, 1,457 African American men, 54,792 European ancestry men, 7,648 Indian ancestry men, 5,527 European ancestry individuals	6,244 African American women, 17,531 European ancestry women, 329 African American men, 19,956 European ancestry men	1q41	1	218436360	TGFB2, LYPLAL1	TGFB2			ENSG00000092969			rs6684205-?	0	6684205	intron_variant	0	0.2882	3e-11	10.5229	(EA, men)			Affymetrix, Illumina, Perlegen [~ 2500000] (imputed)	N
rs6684205	1	EUR	2017-08-18	28448500	Graff M	2017-04-27	PLoS Genet	www.ncbi.nlm.nih.gov/pubmed/28448500	Genome-wide physical activity interactions in adiposity - A meta-analysis of 200,452 adults.	Waist circumference adjusted for BMI in active individuals	1,957 African American women, 1,773 Filipino ancestry women, 305 Indian ancestry women, 67,139 European ancestry women, 1,206 African American men, 2,029 Indian ancestry men, 43,100 European ancestry men, at least 4,819 European ancestry individuals	4,807 African American women, 12,347 European ancestry women, 265 African American men, 14,540 European ancestry men	1q41	1	218436360	TGFB2, LYPLAL1	TGFB2			ENSG00000092969			rs6684205-G	0	6684205	intron_variant	0	0.2905	1e-11	11	(EA, men)	0.0465	[0.033-0.06] cm increase	Affymetrix, Illumina, Perlegen [~ 2500000] (imputed)	N
rs6684205	1	EUR	2019-10-16	31562340	Akiyama M	2019-09-27	Nat Commun	www.ncbi.nlm.nih.gov/pubmed/31562340	Characterizing rare and low-frequency height-associated variants in the Japanese population.	Height	159,095 Japanese ancestry individuals	32,692 Japanese ancestry individuals	1q41	1	218436360	TGFB2	TGFB2			ENSG00000092969			rs6684205-?	0	6684205	intron_variant	0		8e-27	26.0969		0.034996	[0.029-0.041] unit increase	Illumina [27896057] (imputed)	N
rs6684205	1	EUR	2019-07-02	31217584	Wojcik GL	2019-06-19	Nature	www.ncbi.nlm.nih.gov/pubmed/31217584	Genetic analyses of diverse populations improves discovery for complex traits.	Height	17,286 African American individuals, 22,192 Hispanic/Latino individuals, 4,680 Asian ancestry individuals, 3,939 Native Hawaiian ancestry individuals, 647 Native American ancestry individuals, 1,052 individuals	NA	1q41	1	218436360	NR	TGFB2			ENSG00000092969			rs6684205-?	0	6684205	intron_variant	0		3e-08	7.52288		0.0320675	[0.021-0.043] unit increase	Illumina [34656550] (imputed)	N
rs6684205	1	EUR	2012-10-24	20881960	Lango Allen H	2010-09-29	Nature	www.ncbi.nlm.nih.gov/pubmed/20881960	Hundreds of variants clustered in genomic loci and biological pathways affect human height.	Height	133,653 European ancestry individuals	50,074 European ancestry individuals	1q41	1	218436360	TGFB2	TGFB2			ENSG00000092969			rs6684205-A	0	6684205	intron_variant	0	0.71	2e-12	11.699		0.028	[NR] unit decrease	Affymetrix, Illumina [2834208] (imputed)	N
rs6686842	1	EUR	2008-09-17	18391952	Weedon MN	2008-04-06	Nat Genet	www.ncbi.nlm.nih.gov/pubmed/18391952	Genome-wide association analysis identifies 20 loci that influence adult height.	Height	13,665 European ancestry individuals	16,482 European ancestry individuals	1p34.2	1	41065199	SCMH1	SCMH1			ENSG00000010803			rs6686842-C	0	6686842	intron_variant	0	0.56	2e-08	7.69897		0.05	[0.02-0.08] s.d. decrease (males)	Affymetrix [402951]	N
rs678962	1	EUR	2008-07-01	18391951	Gudbjartsson DF	2008-04-06	Nat Genet	www.ncbi.nlm.nih.gov/pubmed/18391951	Many sequence variants affecting diversity of adult human height.	Height	30,968 European ancestry individuals	8,541 European ancestry individuals	1q24.3	1	172220749	DNM3	DNM3			ENSG00000197959			rs678962-G	0	678962	intron_variant	0	0.22	3e-08	7.52288		5.4	[3.44-7.36] % s.d. increase	Affymetrix, Illumina [up to 304226]	N
rs6792408	3	EUR	2020-04-17	31669095	Zhu Z	2019-10-24	J Allergy Clin Immunol	www.ncbi.nlm.nih.gov/pubmed/31669095	Shared Genetic and Experimental Links between Obesity-Related Traits and Asthma Subtypes in UK Biobank.	Waist circumference adjusted for body mass index	457,690 European ancestry individuals	NA	3p13	3	72351230	NR	AC134508.1 - RYBP	ENSG00000260670	ENSG00000281766		27203	20595	rs6792408-?	0	6792408	intergenic_variant	1		3e-14	13.5229				Affymetrix [~ 8270000] (imputed)	N
rs6854783	4	EUR	2008-09-17	18391952	Weedon MN	2008-04-06	Nat Genet	www.ncbi.nlm.nih.gov/pubmed/18391952	Genome-wide association analysis identifies 20 loci that influence adult height.	Height	13,665 European ancestry individuals	16,482 European ancestry individuals	4q31.21	4	144721927	HHIP	HHIP, AC098588.2, AC098588.3			ENSG00000164161, ENSG00000285713, ENSG00000285783			rs6854783-A	0	6854783	intron_variant	0	0.43	2e-09	8.69897		0.06	[0.03-0.08] s.d. increase (males)	Affymetrix [402951]	N
rs6902771	6	EUR	2020-04-17	31669095	Zhu Z	2019-10-24	J Allergy Clin Immunol	www.ncbi.nlm.nih.gov/pubmed/31669095	Shared Genetic and Experimental Links between Obesity-Related Traits and Asthma Subtypes in UK Biobank.	Waist circumference adjusted for body mass index	457,690 European ancestry individuals	NA	6q25.1	6	151836746	NR	ESR1			ENSG00000091831			rs6902771-?	0	6902771	intron_variant	0		2e-10	9.69897				Affymetrix [~ 8270000] (imputed)	N
rs6907678	6	EUR	2019-07-17	28552196	Tachmazidou I	2017-06-01	Am J Hum Genet	www.ncbi.nlm.nih.gov/pubmed/28552196	Whole-Genome Sequencing Coupled to Imputation Discovers Genetic Signals for Anthropometric Traits.	Height	1,249 whole genome sequenced European ancestry individuals, 3,541 whole genome sequenced individuals, 46,910 European ancestry individuals, 471 Carlantino (founder/genetic isolate) individuals, 1,197 Friuli Venezia Giulia (founder/genetic isolate) individuals, 1,043 Mylopotamos (founder/genetic isolate) individuals, 933 Pomak (founder/genetic isolate) individuals, 1,785 Val Borbera (founder/genet…	205,003 European ancestry individuals	6p21.31	6	35451177	FANCE	AL022721.1 - FANCE	ENSG00000227154	ENSG00000112039		1330	1161	rs6907678-T	0	6907678	regulatory_region_variant	1	0.4024	5e-06	5.30103		0.0297	[0.017-0.042] unit decrease	Affymetrix, Illumina, Perlegen [15844966] (imputed)	N
rs702497	15	EUR	2020-04-17	31669095	Zhu Z	2019-10-24	J Allergy Clin Immunol	www.ncbi.nlm.nih.gov/pubmed/31669095	Shared Genetic and Experimental Links between Obesity-Related Traits and Asthma Subtypes in UK Biobank.	Waist-to-hip ratio adjusted for BMI	457,690 European ancestry individuals	NA	15q26.3	15	98958352	NR	IGF1R, AC036108.1			ENSG00000140443, ENSG00000259475			rs702497-?	0	702497	3_prime_UTR_variant	0		3e-08	7.52288				Affymetrix [~ 8270000] (imputed)	N
rs7124681	11	EUR	2017-08-18	28448500	Graff M	2017-04-27	PLoS Genet	www.ncbi.nlm.nih.gov/pubmed/28448500	Genome-wide physical activity interactions in adiposity - A meta-analysis of 200,452 adults.	Body mass index	2,518 African American women, 86,278 European ancestry women, 1,773 Filipino ancestry women, 1,030 Indian ancestry women, 1,457 African American men, 55,137 European ancestry men, 7,648 Indian ancestry men, 5,527 European ancestry individuals	6,244 African American women, 17,531 European ancestry women, 329 African American men, 19,956 European ancestry men	11p11.2	11	47508395	CUGBP1	CELF1			ENSG00000149187			rs7124681-A	0	7124681	intron_variant	0	0.4018	1e-11	11		0.0245	[0.017-0.032] kg/m2 increase	Affymetrix, Illumina, Perlegen [~ 2500000] (imputed)	N
rs7124681	11	EUR	2017-08-18	28448500	Graff M	2017-04-27	PLoS Genet	www.ncbi.nlm.nih.gov/pubmed/28448500	Genome-wide physical activity interactions in adiposity - A meta-analysis of 200,452 adults.	Body mass index	2,518 African American women, 86,278 European ancestry women, 1,773 Filipino ancestry women, 1,030 Indian ancestry women, 1,457 African American men, 55,137 European ancestry men, 7,648 Indian ancestry men, 5,527 European ancestry individuals	6,244 African American women, 17,531 European ancestry women, 329 African American men, 19,956 European ancestry men	11p11.2	11	47508395	CUGBP1	CELF1			ENSG00000149187			rs7124681-A	0	7124681	intron_variant	0	0.4018	3e-07	6.52288	(women)	0.0235	[0.014-0.033] kg/m2 increase	Affymetrix, Illumina, Perlegen [~ 2500000] (imputed)	N
rs7124681	11	EUR	2017-08-18	28448500	Graff M	2017-04-27	PLoS Genet	www.ncbi.nlm.nih.gov/pubmed/28448500	Genome-wide physical activity interactions in adiposity - A meta-analysis of 200,452 adults.	Body mass index	2,518 African American women, 86,278 European ancestry women, 1,773 Filipino ancestry women, 1,030 Indian ancestry women, 1,457 African American men, 55,137 European ancestry men, 7,648 Indian ancestry men, 5,527 European ancestry individuals	6,244 African American women, 17,531 European ancestry women, 329 African American men, 19,956 European ancestry men	11p11.2	11	47508395	CUGBP1	CELF1			ENSG00000149187			rs7124681-A	0	7124681	intron_variant	0	0.4117	8e-07	6.09691	(EA, women)	0.024	[0.014-0.034] kg/m2 increase	Affymetrix, Illumina, Perlegen [~ 2500000] (imputed)	N
rs7124681	11	EUR	2017-08-18	28448500	Graff M	2017-04-27	PLoS Genet	www.ncbi.nlm.nih.gov/pubmed/28448500	Genome-wide physical activity interactions in adiposity - A meta-analysis of 200,452 adults.	Body mass index	2,518 African American women, 86,278 European ancestry women, 1,773 Filipino ancestry women, 1,030 Indian ancestry women, 1,457 African American men, 55,137 European ancestry men, 7,648 Indian ancestry men, 5,527 European ancestry individuals	6,244 African American women, 17,531 European ancestry women, 329 African American men, 19,956 European ancestry men	11p11.2	11	47508395	CUGBP1	CELF1			ENSG00000149187			rs7124681-A	0	7124681	intron_variant	0	0.4117	5e-12	11.301	(EA)	0.0262	[0.019-0.034] kg/m2 increase	Affymetrix, Illumina, Perlegen [~ 2500000] (imputed)	N
rs7124681	11	EUR	2017-08-18	28448500	Graff M	2017-04-27	PLoS Genet	www.ncbi.nlm.nih.gov/pubmed/28448500	Genome-wide physical activity interactions in adiposity - A meta-analysis of 200,452 adults.	Body mass index	2,518 African American women, 86,278 European ancestry women, 1,773 Filipino ancestry women, 1,030 Indian ancestry women, 1,457 African American men, 55,137 European ancestry men, 7,648 Indian ancestry men, 5,527 European ancestry individuals	6,244 African American women, 17,531 European ancestry women, 329 African American men, 19,956 European ancestry men	11p11.2	11	47508395	CUGBP1	CELF1			ENSG00000149187			rs7124681-A	0	7124681	intron_variant	0	0.4018	2e-06	5.69897	(men)	0.025	[0.015-0.035] kg/m2 increase	Affymetrix, Illumina, Perlegen [~ 2500000] (imputed)	N
rs7124681	11	EUR	2017-08-18	28448500	Graff M	2017-04-27	PLoS Genet	www.ncbi.nlm.nih.gov/pubmed/28448500	Genome-wide physical activity interactions in adiposity - A meta-analysis of 200,452 adults.	Body mass index	2,518 African American women, 86,278 European ancestry women, 1,773 Filipino ancestry women, 1,030 Indian ancestry women, 1,457 African American men, 55,137 European ancestry men, 7,648 Indian ancestry men, 5,527 European ancestry individuals	6,244 African American women, 17,531 European ancestry women, 329 African American men, 19,956 European ancestry men	11p11.2	11	47508395	CUGBP1	CELF1			ENSG00000149187			rs7124681-A	0	7124681	intron_variant	0	0.4117	7e-07	6.1549	(EA, men)	0.028	[0.017-0.039] kg/m2 increase	Affymetrix, Illumina, Perlegen [~ 2500000] (imputed)	N
rs7124681	11	EUR	2018-07-24	26426971	Winkler TW	2015-10-01	PLoS Genet	www.ncbi.nlm.nih.gov/pubmed/26426971	The Influence of Age and Sex on Genetic Associations with Adult Body Size and Shape: A Large-Scale Genome-Wide Interaction Study.	Body mass index	up to 309,889 European ancestry individuals	NA	11p11.2	11	47508395	NR	CELF1			ENSG00000149187			rs7124681-A	0	7124681	intron_variant	0	0.409389	3e-19	18.5229		0.0245041	unit increase	Affymetrix, Illumina, Perlegen [up to 2800000] (imputed)	N
rs7124681	11	EUR	2017-08-18	28448500	Graff M	2017-04-27	PLoS Genet	www.ncbi.nlm.nih.gov/pubmed/28448500	Genome-wide physical activity interactions in adiposity - A meta-analysis of 200,452 adults.	Body mass index (joint analysis main effects and physical activity interaction)	2,518 African American women, 86,278 European ancestry women, 1,773 Filipino ancestry women, 1,030 Indian ancestry women, 1,457 African American men, 55,137 European ancestry men, 7,648 Indian ancestry men, 5,527 European ancestry individuals	6,244 African American women, 17,531 European ancestry women, 329 African American men, 19,956 European ancestry men	11p11.2	11	47508395	CUGBP1	CELF1			ENSG00000149187			rs7124681-?	0	7124681	intron_variant	0		6e-11	10.2218				Affymetrix, Illumina, Perlegen [~ 2500000] (imputed)	N
rs7124681	11	EUR	2017-08-18	28448500	Graff M	2017-04-27	PLoS Genet	www.ncbi.nlm.nih.gov/pubmed/28448500	Genome-wide physical activity interactions in adiposity - A meta-analysis of 200,452 adults.	Body mass index (joint analysis main effects and physical activity interaction)	2,518 African American women, 86,278 European ancestry women, 1,773 Filipino ancestry women, 1,030 Indian ancestry women, 1,457 African American men, 55,137 European ancestry men, 7,648 Indian ancestry men, 5,527 European ancestry individuals	6,244 African American women, 17,531 European ancestry women, 329 African American men, 19,956 European ancestry men	11p11.2	11	47508395	CUGBP1	CELF1			ENSG00000149187			rs7124681-?	0	7124681	intron_variant	0		5e-06	5.30103	(EA, women)			Affymetrix, Illumina, Perlegen [~ 2500000] (imputed)	N
rs7124681	11	EUR	2017-08-18	28448500	Graff M	2017-04-27	PLoS Genet	www.ncbi.nlm.nih.gov/pubmed/28448500	Genome-wide physical activity interactions in adiposity - A meta-analysis of 200,452 adults.	Body mass index (joint analysis main effects and physical activity interaction)	2,518 African American women, 86,278 European ancestry women, 1,773 Filipino ancestry women, 1,030 Indian ancestry women, 1,457 African American men, 55,137 European ancestry men, 7,648 Indian ancestry men, 5,527 European ancestry individuals	6,244 African American women, 17,531 European ancestry women, 329 African American men, 19,956 European ancestry men	11p11.2	11	47508395	CUGBP1	CELF1			ENSG00000149187			rs7124681-?	0	7124681	intron_variant	0		5e-06	5.30103	(women)			Affymetrix, Illumina, Perlegen [~ 2500000] (imputed)	N
rs7124681	11	EUR	2017-08-18	28448500	Graff M	2017-04-27	PLoS Genet	www.ncbi.nlm.nih.gov/pubmed/28448500	Genome-wide physical activity interactions in adiposity - A meta-analysis of 200,452 adults.	Body mass index (joint analysis main effects and physical activity interaction)	2,518 African American women, 86,278 European ancestry women, 1,773 Filipino ancestry women, 1,030 Indian ancestry women, 1,457 African American men, 55,137 European ancestry men, 7,648 Indian ancestry men, 5,527 European ancestry individuals	6,244 African American women, 17,531 European ancestry women, 329 African American men, 19,956 European ancestry men	11p11.2	11	47508395	CUGBP1	CELF1			ENSG00000149187			rs7124681-?	0	7124681	intron_variant	0		7e-06	5.1549	(men)			Affymetrix, Illumina, Perlegen [~ 2500000] (imputed)	N
rs7124681	11	EUR	2017-08-18	28448500	Graff M	2017-04-27	PLoS Genet	www.ncbi.nlm.nih.gov/pubmed/28448500	Genome-wide physical activity interactions in adiposity - A meta-analysis of 200,452 adults.	Body mass index (joint analysis main effects and physical activity interaction)	2,518 African American women, 86,278 European ancestry women, 1,773 Filipino ancestry women, 1,030 Indian ancestry women, 1,457 African American men, 55,137 European ancestry men, 7,648 Indian ancestry men, 5,527 European ancestry individuals	6,244 African American women, 17,531 European ancestry women, 329 African American men, 19,956 European ancestry men	11p11.2	11	47508395	CUGBP1	CELF1			ENSG00000149187			rs7124681-?	0	7124681	intron_variant	0		2e-11	10.699	(EA)			Affymetrix, Illumina, Perlegen [~ 2500000] (imputed)	N
rs7124681	11	EUR	2017-08-18	28448500	Graff M	2017-04-27	PLoS Genet	www.ncbi.nlm.nih.gov/pubmed/28448500	Genome-wide physical activity interactions in adiposity - A meta-analysis of 200,452 adults.	Body mass index in physically active individuals	1,957 African American women, 1,773 Filipino ancestry women, 305 Indian ancestry women, 67,609 European ancestry women, 1,206 African American men, 2,029 Indian ancestry men, 43,399 European ancestry men, at least 4,819 European ancestry individuals	4,807 African American women, 12,347 European ancestry women, 265 African American men, 14,540 European ancestry men	11p11.2	11	47508395	CUGBP1	CELF1			ENSG00000149187			rs7124681-A	0	7124681	intron_variant	0	0.4018	2e-08	7.69897		0.0227	[0.015-0.031] kg/m2 increase	Affymetrix, Illumina, Perlegen [~ 2500000] (imputed)	N
rs7124681	11	EUR	2017-08-18	28448500	Graff M	2017-04-27	PLoS Genet	www.ncbi.nlm.nih.gov/pubmed/28448500	Genome-wide physical activity interactions in adiposity - A meta-analysis of 200,452 adults.	Body mass index in physically active individuals	1,957 African American women, 1,773 Filipino ancestry women, 305 Indian ancestry women, 67,609 European ancestry women, 1,206 African American men, 2,029 Indian ancestry men, 43,399 European ancestry men, at least 4,819 European ancestry individuals	4,807 African American women, 12,347 European ancestry women, 265 African American men, 14,540 European ancestry men	11p11.2	11	47508395	CUGBP1	CELF1			ENSG00000149187			rs7124681-A	0	7124681	intron_variant	0	0.4117	4e-09	8.39794	(EA)	0.0247	[0.016-0.033] kg/m2 increase	Affymetrix, Illumina, Perlegen [~ 2500000] (imputed)	N
rs7124681	11	EUR	2019-07-17	28552196	Tachmazidou I	2017-06-01	Am J Hum Genet	www.ncbi.nlm.nih.gov/pubmed/28552196	Whole-Genome Sequencing Coupled to Imputation Discovers Genetic Signals for Anthropometric Traits.	Body mass index	1,249 whole genome sequenced European ancestry individuals, 3,538 whole genome sequenced individuals, 46,635 European ancestry individuals, 472 Carlantino (founder/genetic isolate) individuals, 1,170 Friuli Venezia Giulia (founder/genetic isolate) individuals, 1,019 Mylopotamos (founder/genetic isolate) individuals, 932 Pomak (founder/genetic isolate) individuals, 1,778 Val Borbera (founder/genet…	209,191 European ancestry individuals	11p11.2	11	47508395	CELF1	CELF1			ENSG00000149187			rs7124681-A	0	7124681	intron_variant	0	0.4058	1e-10	10		0.0447	[0.031-0.058] unit increase	Affymetrix, Illumina, Perlegen [15844966] (imputed)	N
rs7124681	11	EUR	2019-02-06	30595370	Kichaev G	2018-12-27	Am J Hum Genet	www.ncbi.nlm.nih.gov/pubmed/30595370	Leveraging Polygenic Functional Enrichment to Improve GWAS Power.	Body mass index	approximately 458,000 European ancestry individuals	NA	11p11.2	11	47508395		CELF1			ENSG00000149187			rs7124681-?	0	7124681	intron_variant	0		1e-39	39				NR [~ 8900000] (imputed)	N
rs7124681	11	EUR	2018-09-28	30108127	Hoffmann TJ	2018-08-14	Genetics	www.ncbi.nlm.nih.gov/pubmed/30108127	A Large Multi-ethnic Genome-Wide Association Study of Adult Body Mass Index Identifies Novel Loci.	Body mass index	315,347 European ancestry individuals, 8,322 Hispanic/Latino individuals, 7,290 East Asian ancestry individuals, 3,069 African American individuals, 459 South Asian ancestry individuals	431,743 European ancestry individuals, 9,275 South Asian ancestry individuals, 8,261 African British individuals, 1,822 East Asian ancestry individuals, 7,620 individuals	11p11.2	11	47508395	NR	CELF1			ENSG00000149187			rs7124681-C	0	7124681	intron_variant	0		1e-19	19		0.023	[NR] unit decrease	Affymetrix [at least 28613428] (imputed)	N
rs7124681	11	EUR	2019-11-05	30239722	Pulit SL	2018-09-14	Hum Mol Genet	www.ncbi.nlm.nih.gov/pubmed/30239722	Meta-analysis of genome-wide association studies for body fat distribution in 694,649 individuals of European ancestry.	Body mass index	806,834 European ancestry individuals	NA	11p11.2	11	47508395	NA	CELF1			ENSG00000149187			rs7124681-A	0	7124681	intron_variant	0	0.4162	4e-55	54.3979		0.0257	[0.023-0.029] unit increase	NR [~ 27400000] (imputed)	N
rs7124681	11	EUR	2019-11-05	30239722	Pulit SL	2018-09-14	Hum Mol Genet	www.ncbi.nlm.nih.gov/pubmed/30239722	Meta-analysis of genome-wide association studies for body fat distribution in 694,649 individuals of European ancestry.	Body mass index	434,794 European ancestry female individuals	NA	11p11.2	11	47508395	NA	CELF1			ENSG00000149187			rs7124681-A	0	7124681	intron_variant	0	0.4162	4e-55	54.3979		0.0257	[0.023-0.029] unit increase	NR [~ 27400000] (imputed)	N
rs7124681	11	EUR	2019-11-04	30239722	Pulit SL	2018-09-14	Hum Mol Genet	www.ncbi.nlm.nih.gov/pubmed/30239722	Meta-analysis of genome-wide association studies for body fat distribution in 694,649 individuals of European ancestry.	Body mass index	374,756 European ancestry male individuals	NA	11p11.2	11	47508395	NA	CELF1			ENSG00000149187			rs7124681-A	0	7124681	intron_variant	0	0.4162	4e-55	54.3979		0.0257	[0.023-0.029] unit increase	NR [~ 27400000] (imputed)	N
rs7183263	15	EUR	2019-07-02	31217584	Wojcik GL	2019-06-19	Nature	www.ncbi.nlm.nih.gov/pubmed/31217584	Genetic analyses of diverse populations improves discovery for complex traits.	Height	17,286 African American individuals, 22,192 Hispanic/Latino individuals, 4,680 Asian ancestry individuals, 3,939 Native Hawaiian ancestry individuals, 647 Native American ancestry individuals, 1,052 individuals	NA	15q25.2	15	83904289	NR	ADAMTSL3			ENSG00000156218			rs7183263-?	0	7183263	intron_variant	0		8e-10	9.09691		0.0389415	[0.027-0.051] unit increase	Illumina [34656550] (imputed)	N
rs7183263	15	EUR	2010-05-11	20397748	Liu JZ	2010-04-01	Twin Res Hum Genet	www.ncbi.nlm.nih.gov/pubmed/20397748	Genome-wide association study of height and body mass index in Australian twin families.	Height	11,536 European ancestry individuals	NA	15q25.2	15	83904289	ADAMTSL3	ADAMTSL3			ENSG00000156218			rs7183263-G	0	7183263	intron_variant	0	0.52	4e-07	6.39794		0.07	[0.03-0.11] SD increase	Illumina [559712] (imputed)	N
rs7183263	15	EUR	2017-05-23	25673412	Shungin D	2015-02-12	Nature	www.ncbi.nlm.nih.gov/pubmed/25673412	New genetic loci link adipose and insulin biology to body fat distribution.	Hip circumference	up to 56,910 European ancestry men, up to 86,570 European ancestry women	up to 36,570 European ancestry men, 30,172 European ancestry women, 915 Filipino ancestry men, 735 Filipino ancestry women, 2,351 African American/Afro-Caribbean ancestry men, 6,258 African American/Afro-Caribbean ancestry women, 2,285 South Asian ancestry men, 506 South Asian ancestry women, 195 Seychellois ancestry men, 266 Seychellois ancestry women	15q25.2	15	83904289	ADAMTSL3	ADAMTSL3			ENSG00000156218			rs7183263-T	0	7183263	intron_variant	0	0.495	5e-08	7.30103	(EA)	0.0194	[0.012-0.026] unit decrease	Affymetrix, Illumina, Perlegen [up to 2542447] (imputed)	N
rs722585	6	EUR	2019-10-16	31562340	Akiyama M	2019-09-27	Nat Commun	www.ncbi.nlm.nih.gov/pubmed/31562340	Characterizing rare and low-frequency height-associated variants in the Japanese population.	Height	159,095 Japanese ancestry individuals	32,692 Japanese ancestry individuals	6p25.3	6	1775629	GMDS	GMDS			ENSG00000112699			rs722585-?	0	722585	intron_variant	0		6e-12	11.2218		0.0199127	[0.014-0.026] unit decrease	Illumina [27896057] (imputed)	N
rs722585	6	EUR	2017-05-23	25673412	Shungin D	2015-02-12	Nature	www.ncbi.nlm.nih.gov/pubmed/25673412	New genetic loci link adipose and insulin biology to body fat distribution.	Hip circumference adjusted for BMI	up to 56,910 European ancestry men, up to 86,570 European ancestry women	up to 36,570 European ancestry men, 30,172 European ancestry women, 915 Filipino ancestry men, 735 Filipino ancestry women, 2,351 African American/Afro-Caribbean ancestry men, 6,258 African American/Afro-Caribbean ancestry women, 2,285 South Asian ancestry men, 506 South Asian ancestry women, 195 Seychellois ancestry men, 266 Seychellois ancestry women	6p25.3	6	1775629	GMDS	GMDS			ENSG00000112699			rs722585-G	0	722585	intron_variant	0	0.68	9e-09	8.04576	(men)	0.032	unit increase	Affymetrix, Illumina, Perlegen [up to 2542447] (imputed)	N
rs722587	6	EUR	2020-04-17	31669095	Zhu Z	2019-10-24	J Allergy Clin Immunol	www.ncbi.nlm.nih.gov/pubmed/31669095	Shared Genetic and Experimental Links between Obesity-Related Traits and Asthma Subtypes in UK Biobank.	Waist circumference adjusted for body mass index	457,690 European ancestry individuals	NA	6p25.3	6	1775480	NR	GMDS			ENSG00000112699			rs722587-?	0	722587	intron_variant	0		5e-11	10.301				Affymetrix [~ 8270000] (imputed)	N
rs723149	7	EUR	2019-05-21	30595370	Kichaev G	2018-12-27	Am J Hum Genet	www.ncbi.nlm.nih.gov/pubmed/30595370	Leveraging Polygenic Functional Enrichment to Improve GWAS Power.	Height	approximately 458,000 European ancestry individuals	NA	7p12.3	7	46537458		AC004869.1 - HMGN1P19	ENSG00000230680	ENSG00000224519		55880	97156	rs723149-?	0	723149	intergenic_variant	1		2e-49	48.699				NR [~ 8900000] (imputed)	N
rs724016	3	EUR	2019-07-17	28552196	Tachmazidou I	2017-06-01	Am J Hum Genet	www.ncbi.nlm.nih.gov/pubmed/28552196	Whole-Genome Sequencing Coupled to Imputation Discovers Genetic Signals for Anthropometric Traits.	Height	1,249 whole genome sequenced European ancestry individuals, 3,541 whole genome sequenced individuals, 46,910 European ancestry individuals, 471 Carlantino (founder/genetic isolate) individuals, 1,197 Friuli Venezia Giulia (founder/genetic isolate) individuals, 1,043 Mylopotamos (founder/genetic isolate) individuals, 933 Pomak (founder/genetic isolate) individuals, 1,785 Val Borbera (founder/genet…	205,003 European ancestry individuals	3q23	3	141386728	ZBTB38	ZBTB38			ENSG00000177311			rs724016-A	0	724016	5_prime_UTR_variant	0	0.5637	4e-32	31.3979		0.0807	[0.067-0.094] unit decrease	Affymetrix, Illumina, Perlegen [15844966] (imputed)	N
rs724016	3	EUR	2017-05-23	25673412	Shungin D	2015-02-12	Nature	www.ncbi.nlm.nih.gov/pubmed/25673412	New genetic loci link adipose and insulin biology to body fat distribution.	Hip circumference adjusted for BMI	up to 56,910 European ancestry men, up to 86,570 European ancestry women	up to 36,570 European ancestry men, 30,172 European ancestry women, 915 Filipino ancestry men, 735 Filipino ancestry women, 2,351 African American/Afro-Caribbean ancestry men, 6,258 African American/Afro-Caribbean ancestry women, 2,285 South Asian ancestry men, 506 South Asian ancestry women, 195 Seychellois ancestry men, 266 Seychellois ancestry women	3q23	3	141386728	ZBTB38	ZBTB38			ENSG00000177311			rs724016-A	0	724016	5_prime_UTR_variant	0	0.5572	2e-22	21.699	(EA, women)	0.0439	[0.035-0.053] unit decrease	Affymetrix, Illumina, Perlegen [up to 2542447] (imputed)	N
rs724016	3	EUR	2017-05-23	25673412	Shungin D	2015-02-12	Nature	www.ncbi.nlm.nih.gov/pubmed/25673412	New genetic loci link adipose and insulin biology to body fat distribution.	Hip circumference adjusted for BMI	up to 56,910 European ancestry men, up to 86,570 European ancestry women	up to 36,570 European ancestry men, 30,172 European ancestry women, 915 Filipino ancestry men, 735 Filipino ancestry women, 2,351 African American/Afro-Caribbean ancestry men, 6,258 African American/Afro-Caribbean ancestry women, 2,285 South Asian ancestry men, 506 South Asian ancestry women, 195 Seychellois ancestry men, 266 Seychellois ancestry women	3q23	3	141386728	ZBTB38	ZBTB38			ENSG00000177311			rs724016-A	0	724016	5_prime_UTR_variant	0	0.5572	8e-43	42.0969	(EA)	0.0483	[0.041-0.055] unit decrease	Affymetrix, Illumina, Perlegen [up to 2542447] (imputed)	N
rs724016	3	EUR	2017-05-23	25673412	Shungin D	2015-02-12	Nature	www.ncbi.nlm.nih.gov/pubmed/25673412	New genetic loci link adipose and insulin biology to body fat distribution.	Hip circumference adjusted for BMI	up to 56,910 European ancestry men, up to 86,570 European ancestry women	up to 36,570 European ancestry men, 30,172 European ancestry women, 915 Filipino ancestry men, 735 Filipino ancestry women, 2,351 African American/Afro-Caribbean ancestry men, 6,258 African American/Afro-Caribbean ancestry women, 2,285 South Asian ancestry men, 506 South Asian ancestry women, 195 Seychellois ancestry men, 266 Seychellois ancestry women	3q23	3	141386728	ZBTB38	ZBTB38			ENSG00000177311			rs724016-A	0	724016	5_prime_UTR_variant	0	0.5572	1e-26	26	(EA,men)	0.0545	[0.045-0.064] unit decrease	Affymetrix, Illumina, Perlegen [up to 2542447] (imputed)	N
rs724016	3	EUR	2015-07-07	25281659	van der Valk RJ	2014-10-03	Hum Mol Genet	www.ncbi.nlm.nih.gov/pubmed/25281659	A novel common variant in DCST2 is associated with length in early life and height in adulthood.	Infant length	28,238 European ancestry individuals	NA	3q23	3	141386728	ZBTB38	ZBTB38			ENSG00000177311			rs724016-A	0	724016	5_prime_UTR_variant	0	0.453	4e-07	6.39794		0.044	[0.026-0.062] unit decrease	Affymetrix, Illumina [2193675] (imputed)	N
rs724016	3	EUR	2019-07-02	31217584	Wojcik GL	2019-06-19	Nature	www.ncbi.nlm.nih.gov/pubmed/31217584	Genetic analyses of diverse populations improves discovery for complex traits.	Height	17,286 African American individuals, 22,192 Hispanic/Latino individuals, 4,680 Asian ancestry individuals, 3,939 Native Hawaiian ancestry individuals, 647 Native American ancestry individuals, 1,052 individuals	NA	3q23	3	141386728	NR	ZBTB38			ENSG00000177311			rs724016-?	0	724016	5_prime_UTR_variant	0		2e-15	14.699		0.0480235	[0.036-0.06] unit increase	Illumina [34656550] (imputed)	N
rs724016	3	EUR	2008-09-12	18391950	Lettre G	2008-04-06	Nat Genet	www.ncbi.nlm.nih.gov/pubmed/18391950	Identification of ten loci associated with height highlights new biological pathways in human growth.	Height	15,821 European ancestry individuals	Up to 17,801 European ancestry individuals	3q23	3	141386728	ZBTB38	ZBTB38			ENSG00000177311			rs724016-G	0	724016	5_prime_UTR_variant	0	0.48	8e-22	21.0969		0.37	[0.29-0.45] cm increase	Affymetrix, Illumina [2260683] (imputed)	N
rs724016	3	EUR	2009-09-28	18193045	Sanna S	2008-01-13	Nat Genet	www.ncbi.nlm.nih.gov/pubmed/18193045	Common variants in the GDF5-UQCC region are associated with variation in human height.	Height	1,084 European ancestry cases, 1,287 European ancestry controls, 4,298 European individuals	23,684 European ancestry individuals, 3,860 African American individuals	3q23	3	141386728	ZBTB38	ZBTB38			ENSG00000177311			rs724016-G	0	724016	5_prime_UTR_variant	0	0.36	1e-06	6		0.61	[NR] cm increase	Affymetrix, Illumina [~ 2261000] (imputed)	N
rs724016	3	EUR	2012-10-24	20881960	Lango Allen H	2010-09-29	Nature	www.ncbi.nlm.nih.gov/pubmed/20881960	Hundreds of variants clustered in genomic loci and biological pathways affect human height.	Height	133,653 European ancestry individuals	50,074 European ancestry individuals	3q23	3	141386728	ZBTB38	ZBTB38			ENSG00000177311			rs724016-A	0	724016	5_prime_UTR_variant	0	0.56	3e-86	85.5229		0.07	[NR] unit decrease	Affymetrix, Illumina [2834208] (imputed)	N
rs724016	3	EUR	2015-09-24	25282103	Wood AR	2014-10-05	Nat Genet	www.ncbi.nlm.nih.gov/pubmed/25282103	Defining the role of common variation in the genomic and biological architecture of adult human height.	Height	253,288 European ancestry individuals	80,067 European ancestry individuals	3q23	3	141386728	ZBTB38	ZBTB38			ENSG00000177311			rs724016-A	0	724016	5_prime_UTR_variant	0	0.555	3e-158	157.523		0.078	[0.072-0.084] unit decrease	Affymetrix, Illumina, Perlegen [2550858] (imputed)	N
rs7274811	20	EUR	2019-07-02	31217584	Wojcik GL	2019-06-19	Nature	www.ncbi.nlm.nih.gov/pubmed/31217584	Genetic analyses of diverse populations improves discovery for complex traits.	Height	17,286 African American individuals, 22,192 Hispanic/Latino individuals, 4,680 Asian ancestry individuals, 3,939 Native Hawaiian ancestry individuals, 647 Native American ancestry individuals, 1,052 individuals	NA	20q11.22	20	33745375	NR	ZNF341			ENSG00000131061			rs7274811-?	0	7274811	intron_variant	0		6e-06	5.22185		0.0300362	[0.017-0.043] unit decrease	Illumina [34656550] (imputed)	N
rs7274811	20	EUR	2012-10-24	20881960	Lango Allen H	2010-09-29	Nature	www.ncbi.nlm.nih.gov/pubmed/20881960	Hundreds of variants clustered in genomic loci and biological pathways affect human height.	Height	133,653 European ancestry individuals	50,074 European ancestry individuals	20q11.22	20	33745375	ZNF341	ZNF341			ENSG00000131061			rs7274811-T	0	7274811	intron_variant	0	0.23	6e-22	21.2218		0.041	[NR] unit decrease	Affymetrix, Illumina [2834208] (imputed)	N
rs72755233	15	EUR	2019-07-17	28552196	Tachmazidou I	2017-06-01	Am J Hum Genet	www.ncbi.nlm.nih.gov/pubmed/28552196	Whole-Genome Sequencing Coupled to Imputation Discovers Genetic Signals for Anthropometric Traits.	Height	1,249 whole genome sequenced European ancestry individuals, 3,541 whole genome sequenced individuals, 46,910 European ancestry individuals, 471 Carlantino (founder/genetic isolate) individuals, 1,197 Friuli Venezia Giulia (founder/genetic isolate) individuals, 1,043 Mylopotamos (founder/genetic isolate) individuals, 933 Pomak (founder/genetic isolate) individuals, 1,785 Val Borbera (founder/genet…	205,003 European ancestry individuals	15q26.3	15	100152748	ADAMTS17	ADAMTS17			ENSG00000140470			rs72755233-A	0	72755233	missense_variant	0	0.1115	2e-12	11.699		0.082	[0.059-0.105] unit decrease	Affymetrix, Illumina, Perlegen [15844966] (imputed)	N
rs72755233	15	EUR	2019-02-06	30595370	Kichaev G	2018-12-27	Am J Hum Genet	www.ncbi.nlm.nih.gov/pubmed/30595370	Leveraging Polygenic Functional Enrichment to Improve GWAS Power.	Body mass index	approximately 458,000 European ancestry individuals	NA	15q26.3	15	100152748		ADAMTS17			ENSG00000140470			rs72755233-?	0	72755233	missense_variant	0		4e-08	7.39794				NR [~ 8900000] (imputed)	N
rs72755233	15	EUR	2020-04-17	31669095	Zhu Z	2019-10-24	J Allergy Clin Immunol	www.ncbi.nlm.nih.gov/pubmed/31669095	Shared Genetic and Experimental Links between Obesity-Related Traits and Asthma Subtypes in UK Biobank.	Waist circumference adjusted for body mass index	457,690 European ancestry individuals	NA	15q26.3	15	100152748	NR	ADAMTS17			ENSG00000140470			rs72755233-?	0	72755233	missense_variant	0		1e-71	71				Affymetrix [~ 8270000] (imputed)	N
rs72755233	15	EUR	2021-01-26	32376654	Richardson TG	2020-05-06	BMJ	www.ncbi.nlm.nih.gov/pubmed/32376654	Use of genetic variation to separate the effects of early and later life adiposity on disease risk: mendelian randomisation study.	Body size at age 10	453,169 European ancestry individuals	NA	15q26.3	15	100152748	ADAMTS17	ADAMTS17			ENSG00000140470			rs72755233-G	0	72755233	missense_variant	0	0.888558	2e-15	14.699		0.0176324	[0.013-0.022] unit decrease	Affymetrix [12370749]	N
rs72755233	15	EUR	2020-04-17	31669095	Zhu Z	2019-10-24	J Allergy Clin Immunol	www.ncbi.nlm.nih.gov/pubmed/31669095	Shared Genetic and Experimental Links between Obesity-Related Traits and Asthma Subtypes in UK Biobank.	Body mass index	457,822 European ancestry individuals	NA	15q26.3	15	100152748	NR	ADAMTS17			ENSG00000140470			rs72755233-?	0	72755233	missense_variant	0		1e-08	8				Affymetrix [~ 8270000] (imputed)	N
rs72755233	15	EUR	2019-05-21	30595370	Kichaev G	2018-12-27	Am J Hum Genet	www.ncbi.nlm.nih.gov/pubmed/30595370	Leveraging Polygenic Functional Enrichment to Improve GWAS Power.	Height	approximately 458,000 European ancestry individuals	NA	15q26.3	15	100152748		ADAMTS17			ENSG00000140470			rs72755233-?	0	72755233	missense_variant	0		3e-256	255.523				NR [~ 8900000] (imputed)	N
rs7306710	12	EUR	2021-01-26	32376654	Richardson TG	2020-05-06	BMJ	www.ncbi.nlm.nih.gov/pubmed/32376654	Use of genetic variation to separate the effects of early and later life adiposity on disease risk: mendelian randomisation study.	Body size at age 10	453,169 European ancestry individuals	NA	12q14.3	12	65982311	HMGA2	HMGA2 - MIR6074	ENSG00000149948	ENSG00000276878		16016	41309	rs7306710-T	0	7306710	intergenic_variant	1	0.47969	2e-12	11.699		0.00996644	[0.0072-0.0127] unit increase	Affymetrix [12370749]	N
rs7306710	12	EUR	2019-05-21	30595370	Kichaev G	2018-12-27	Am J Hum Genet	www.ncbi.nlm.nih.gov/pubmed/30595370	Leveraging Polygenic Functional Enrichment to Improve GWAS Power.	Height	approximately 458,000 European ancestry individuals	NA	12q14.3	12	65982311		HMGA2 - MIR6074	ENSG00000149948	ENSG00000276878		16016	41309	rs7306710-?	0	7306710	intergenic_variant	1		1e-287	287				NR [~ 8900000] (imputed)	N
rs7319045	13	EUR	2012-10-24	20881960	Lango Allen H	2010-09-29	Nature	www.ncbi.nlm.nih.gov/pubmed/20881960	Hundreds of variants clustered in genomic loci and biological pathways affect human height.	Height	133,653 European ancestry individuals	50,074 European ancestry individuals	13q31.3	13	91372320	GPC5	MIR17HG - GPC5	ENSG00000215417	ENSG00000179399		17741	26301	rs7319045-A	0	7319045	intergenic_variant	1	0.4	1e-11	11		0.025	[NR] unit increase	Affymetrix, Illumina [2834208] (imputed)	N
rs7319045	13	EUR	2015-07-15	25429064	He M	2014-11-26	Hum Mol Genet	www.ncbi.nlm.nih.gov/pubmed/25429064	Meta-analysis of genome-wide association studies of adult height in East Asians identifies 17 novel loci.	Height	36,227 East Asian ancestry individuals	57,699 East Asian ancestry individuals	13q31.3	13	91372320	GPC5	MIR17HG - GPC5	ENSG00000215417	ENSG00000179399		17741	26301	rs7319045-A	0	7319045	intergenic_variant	1	0.47	1e-10	10		0.029	[0.017-0.041] unit increase	Affymetrix, Illumina [2704730] (imputed)	N
rs7319045	13	EUR	2015-09-24	25282103	Wood AR	2014-10-05	Nat Genet	www.ncbi.nlm.nih.gov/pubmed/25282103	Defining the role of common variation in the genomic and biological architecture of adult human height.	Height	253,288 European ancestry individuals	80,067 European ancestry individuals	13q31.3	13	91372320	GPC5	MIR17HG - GPC5	ENSG00000215417	ENSG00000179399		17741	26301	rs7319045-A	0	7319045	intergenic_variant	1	0.392	8e-15	14.0969		0.024	[0.018-0.03] unit increase	Affymetrix, Illumina, Perlegen [2550858] (imputed)	N
rs7319045	13	EUR	2019-05-21	30595370	Kichaev G	2018-12-27	Am J Hum Genet	www.ncbi.nlm.nih.gov/pubmed/30595370	Leveraging Polygenic Functional Enrichment to Improve GWAS Power.	Height	approximately 458,000 European ancestry individuals	NA	13q31.3	13	91372320		MIR17HG - GPC5	ENSG00000215417	ENSG00000179399		17741	26301	rs7319045-?	0	7319045	intergenic_variant	1		3e-63	62.5229				NR [~ 8900000] (imputed)	N
rs7460090	8	EUR	2012-10-24	20881960	Lango Allen H	2010-09-29	Nature	www.ncbi.nlm.nih.gov/pubmed/20881960	Hundreds of variants clustered in genomic loci and biological pathways affect human height.	Height	133,653 European ancestry individuals	50,074 European ancestry individuals	8q12.1	8	56281604	SDR16C5	AC107952.1 - SDR16C5	ENSG00000254216	ENSG00000170786		28232	18406	rs7460090-T	0	7460090	intergenic_variant	1	0.87	8e-27	26.0969		0.058	[NR] unit increase	Affymetrix, Illumina [2834208] (imputed)	N
rs7596521	2	EUR	2019-08-05	31043758	Warrington NM	2019-05-01	Nat Genet	www.ncbi.nlm.nih.gov/pubmed/31043758	Maternal and fetal genetic effects on birth weight and their relevance to cardio-metabolic risk factors.	Offspring birth weight	210,267 European ancestry individuals, 19,802 individuals	NR	2p21	2	46691526	SOCS5	AC020604.1 - LINC01118	ENSG00000279254	ENSG00000222005		20748	7414	rs7596521-G	0	7596521	regulatory_region_variant	1	0.271369	6e-10	9.22185		0.021185	[0.014-0.028] unit increase	Affymetrix, Illumina [14869762] (imputed)	N
rs76895963	12	EUR	2019-07-17	28552196	Tachmazidou I	2017-06-01	Am J Hum Genet	www.ncbi.nlm.nih.gov/pubmed/28552196	Whole-Genome Sequencing Coupled to Imputation Discovers Genetic Signals for Anthropometric Traits.	Height	1,249 whole genome sequenced European ancestry individuals, 3,541 whole genome sequenced individuals, 46,910 European ancestry individuals, 471 Carlantino (founder/genetic isolate) individuals, 1,197 Friuli Venezia Giulia (founder/genetic isolate) individuals, 1,043 Mylopotamos (founder/genetic isolate) individuals, 933 Pomak (founder/genetic isolate) individuals, 1,785 Val Borbera (founder/genet…	205,003 European ancestry individuals	12p13.32	12	4275678	CCND2-AS1, CCND2	CCND2, AC008012.1, CCND2-AS1			ENSG00000118971, ENSG00000285901, ENSG00000255920			rs76895963-T	0	76895963	intron_variant	0	0.9787	1e-07	7		0.1485	[0.094-0.203] unit decrease	Affymetrix, Illumina, Perlegen [15844966] (imputed)	N
rs76895963	12	EUR	2019-02-06	30595370	Kichaev G	2018-12-27	Am J Hum Genet	www.ncbi.nlm.nih.gov/pubmed/30595370	Leveraging Polygenic Functional Enrichment to Improve GWAS Power.	Body mass index	approximately 458,000 European ancestry individuals	NA	12p13.32	12	4275678		CCND2, AC008012.1, CCND2-AS1			ENSG00000118971, ENSG00000285901, ENSG00000255920			rs76895963-?	0	76895963	intron_variant	0		8e-09	8.09691				NR [~ 8900000] (imputed)	N
rs76895963	12	EUR	2017-06-21	28270201	Nagy R	2017-03-07	Genome Med	www.ncbi.nlm.nih.gov/pubmed/28270201	Exploration of haplotype research consortium imputation for genome-wide association studies in 20,032 Generation Scotland participants.	Height	19,965 British ancestry individuals from 6863 families.	NA	12p13.32	12	4275678	CCND2	CCND2, AC008012.1, CCND2-AS1			ENSG00000118971, ENSG00000285901, ENSG00000255920			rs76895963-G	0	76895963	intron_variant	0	0.0285	3e-08	7.52288		0.0124269	[0.008-0.0168] m increase	Illumina [24111857] (imputed)	N
rs76895963	12	EUR	2020-04-17	31669095	Zhu Z	2019-10-24	J Allergy Clin Immunol	www.ncbi.nlm.nih.gov/pubmed/31669095	Shared Genetic and Experimental Links between Obesity-Related Traits and Asthma Subtypes in UK Biobank.	Waist circumference adjusted for body mass index	457,690 European ancestry individuals	NA	12p13.32	12	4275678	NR	CCND2, AC008012.1, CCND2-AS1			ENSG00000118971, ENSG00000285901, ENSG00000255920			rs76895963-?	0	76895963	intron_variant	0		3e-09	8.52288				Affymetrix [~ 8270000] (imputed)	N
rs76895963	12	EUR	2020-12-14	32042192	Ruth KS	2020-02-10	Nat Med	www.ncbi.nlm.nih.gov/pubmed/32042192	Using human genetics to understand the disease impacts of testosterone in men and women.	Sex hormone-binding globulin levels adjusted for BMI	180,094 European ancestry men	NA	12p13.32	12	4275678	NR	CCND2, AC008012.1, CCND2-AS1			ENSG00000118971, ENSG00000285901, ENSG00000255920			rs76895963-G	0	76895963	intron_variant	0	0.020872	2e-55	54.699		0.0662234	[0.058-0.075] unit increase	Affymetrix [16582621] (imputed)	N
rs76895963	12	EUR	2019-08-05	31043758	Warrington NM	2019-05-01	Nat Genet	www.ncbi.nlm.nih.gov/pubmed/31043758	Maternal and fetal genetic effects on birth weight and their relevance to cardio-metabolic risk factors.	Offspring birth weight	210,267 European ancestry individuals, 19,802 individuals	NR	12p13.32	12	4275678	CCND2	CCND2, AC008012.1, CCND2-AS1			ENSG00000118971, ENSG00000285901, ENSG00000255920			rs76895963-G	0	76895963	intron_variant	0	0.020854	5e-09	8.30103		0.070688	[0.047-0.094] unit increase	Affymetrix, Illumina [14869762] (imputed)	N
[truncated: 216 more rows]

## Sheet: LungDiseaseAssociated
Variant	Chrom	Position	HugoSymbol	SigGroup	DiseaseDataSource	AssociatedDiseaseP_value	AssociatedDiseaseSourceID	LinkedDisease
rs2808096	10	32128611	ARHGAP12	EUR	Expression Atlas	0.0066423	DOID:1324	Lung cancer
14:99662868_GA_G	14	99662868	BCL11B	EUR	Expression Atlas	0.0320972	DOID:1324	Lung cancer
14:99662868_GA_G	14	99662868	BCL11B	EUR	Expression Atlas	2.74867e-08	DOID:3908	non-small cell lung carcinoma
[truncated: 1,761 more rows]

## Sheet: eQTL
Variant	Chrom	Position	HugoSymbol	Lung eQTLs pValue	SigGroup
[truncated: 8 more rows]

[truncated: 1 more sheets: Novel]
