# Supplementary material for: A genome-wide association study identifies distinct variants associated with pulmonary function among European and African ancestries from the UK Biobank
Source: Commun Biol. 2023 Jan 14;6:49. doi: 10.1038/s42003-023-04443-8 (PMC9840173; doi:10.1038/s42003-023-04443-8)
Supplement: Supplementary file 7 — Supplementary Data 5 [file 42003_2023_4443_MOESM7_ESM.xlsx]

## Sheet: Fig 1 Source Data
EthnicGroup	ForcedVitalCapacity_FVC_	ForcedExpiratoryVolumeIn1_second_FEV1_	PeakExpiratoryFlow_PEF_	BodyMassIndex_BMI_	AgeAtRecruitment	StandingHeight
EUR	3.89	3.24	394	24.762	50	164
EUR	3.19	2.54	220	28.306	48	166
EUR				27.9687	67	160
AFR	3.72	3.17	558	24.7859	42	166
EUR	3.46	2.73	292	38.9923	58	173
EUR	2.99	2.31	260	31.8311	62	176
EUR	4.25	2.88	508	32.0915	53	182
EUR	2.89	2.33	63	26.1816	54	176
EUR	3.66	2.85	471	21.7545	57	168
EUR	4.2	3.26	357	22.3214	50	168
EUR	5.76	3.84	410	45.5363	41	170
EUR	3.51	2.7	476	28.561	51	157
EUR	4.26	3.5	402	22.2506	48	168
EUR	2.47	1.97	357	31.4898	55	151
EUR	4.46	3.4	423	28.0654	55	156
EUR	4.11	3.21	621	23.1062	67	187
EUR	3	2.22	307	29.8845	61	163
EUR	5.82	4.52	740	30.4218	50	172
EUR	3.06	2.51	364	29.5427	58	153.6
EUR	2.1	1.71	202	25.641	64	156
EUR	3	2.57	341	26.1892	63	165
EUR	4.11	2.86	387	29.976	50	167
EUR	3.4	2.65	339	36.0716	60	167
EUR	4.85	4.12	531	22.1158	48	189
EUR	3.79	3.33	475	27.8086	48	180
EUR	3.46	2.8	380	33.9506	53	162
EUR	4.73	3.32	473	22.5694	59	168
EUR	4.44	3.54	487	26.7769	69	165
EUR	5.28	4.39	849	30.5517	45	175.5
EUR	5.36	3.98	537	27.5374	63	176
EUR	6.73	4.51	502	23.9771	61	198
EUR	2.94	2.31	314	31.4556	64	154
EUR	5.48	4.19	378	22.535	52	178
EUR	3.2	2.6	264	28.1112	61	171
EUR	5.39	3.6	436	27.8705	50	179
EUR	3.14	2.42	445	30.1973	64	171
EUR	3.02	2.4	384	28.7855	61	166.5
EUR				21.7265	41	176
EUR	3.75	2.89	352	23.3649	58	177
EUR	4.41	3.56	354	23.1009	49	168
EUR	2.32	1.56	315	31.8002	62	155
EUR	3.55	2.59	11	21.1263	60	172
EUR	6.11	5.1	588	27.5712	43	193
EUR	4.07	3.1	372	27.3647	52	164
EUR	3.65	2.87	385	21.9723	56	170
EUR	4.88	3.81	637	24.0569	45	173
EUR	3.07	2.43	366	23.594	62	158
EUR	3.09	2.46	415	28.4375	53	160
EUR	2.91	2.09	232	21.6128	47	168
EUR	3.17	2.7	378	38.0949	54	157
EUR	6.41	5.03	736	22.3362	56	193
EUR	2.86	2.31	420	27.8924	43	161
EUR	4.78	3.12	366	28.3599	41	172
EUR				30.7099	63	180
EUR				23.902	49	175
EUR	3.44	2.5	317	24.977	57	165
EUR	5.74	3.84	524	25.266	57	188
EUR	4.57	3.65	435	24.9121	53	172
EUR	4.09	3.24	419	24.7657	62	163
EUR	4.15	3.53	465	27.7111	49	178
EUR	5.52	3.87	593	27.5897	46	179
EUR	2.68	2.07	361	22.1442	45	161
EUR	2.53	1.99	318	25.7211	61	157
EUR	3.2	2.49	355	24.7676	40	161
EUR	3.67	2.98	309	30.5311	49	169
EUR	3.28	2.46	334	23.2422	46	160
EUR	2.2	1.58	194	25.1162	63	176
EUR	2.65	1.99	400	22.6811	67	166
EUR	5.13	2.91	558	25.7099	66	180
EUR	5.02	3.23	15	29.2184	65	185
EUR	6.12	4.64	544	19.5978	54	193
EUR	3.49	2.93	393	30.0441	44	164.5
EUR	4.61	3.63	661	33.1042	47	171
EUR	4.35	2.87	478	26.9064	51	172
EUR	3.87	2.95	323	35.2249	61	170
EUR	3.66	2.92	295	33.5317	52	166
EUR	5.49	4.44	599	24.3932	49	182
EUR				33.3135	56	164
EUR	4.96	3.49	593	29.181	44	181
EUR	4.58	3.56	498	28.8693	64	179
EUR	1.96	1.5	97	28.0314	62	148
EUR	6.3	4.04	563	27.6163	58	172
EUR	2.53	1.76	369	31.1301	64	159
EUR	3.25	2.66	279	31.7657	53	158
EUR	2.41	1.98	265	25.5456	56	168
EUR	2.59	1.84	285	31.9317	60	169
EUR	3.14	2.41	337	26.6797	68	160
EUR	3.19	2.34	365	30.1532	57	164
EUR	2.75	2.14	370	33.5366	62	164
EUR	2.05	1.34	169	29.1654	69	151
EUR	3.24	2.55	335	26.0021	41	161
EUR	4.28	3.21	487	22.3825	66	164
EUR	5.14	4.08	645	26.6981	53	176
EUR	3.79	2.97	408	30.219	65	172
EUR	1.8	1.46	225	16.225	43	172
EUR	3.74	2.77	439	40.1924	60	176
EUR	3.02	2.49	428	31.5755	53	175
EUR	2.84	2.39	343	30.2836	53	158
EUR	4.54	3.06	417	28.3616	67	183.5
EUR	4.54	3.68	590	26.952	53	174
EUR	3.67	2.67	335	21.5625	48	160
EUR	5.21	4.03	422	23.9792	41	170
EUR	4.66	3.58	669	27.8348	60	182
EUR				20.4467	59	161
EUR	3.08	2.44	327	26.6641	66	151.5
EUR	3.31	2.65	433	35.63	41	154
EUR	2.61	2.05	182	24.3683	69	149
EUR	2.7	2.19	307	36.2837	66	156
EUR	2.81	2.38	367	39.9114	62	159
EUR	3.85	2.97	427	24.1776	70	174
EUR	3.85	2.83	347	36.7673	67	175
EUR					62
EUR	2.53	1.88	206	33.5099	54	148
EUR	3.26	2.8	379	28.5704	44	169
EUR	4.02	2.85	487	30.7683	64	181
EUR	4.42	3.35	633	31.3128	42	177
EUR	2.91	2.4	354	23.1087	52	161
EUR	4.8	3.99	530	28.1846	40	178
EUR	3.31	2.5	405	30.524	47	158
EUR	2.57	2	335	32.2353	58	164
EUR	4.69	3.69	534	30.4053	63	173
EUR	3.39	2.74	382	29.6891	46	167
EUR	3	2.28	315	30.9441	57	167
EUR	4	2.7	482	29.2388	40	170
EUR	3.35	2.67	364	28.5917	56	162.5
EUR	4.04	2.99	275	45.0048	52	179
EUR	3.1	2.49	380	32.4567	58	170
EUR	3.24	2.71	334	31.1649	53	158
EUR	3.54	2.78	346	33.607	65	181
EUR	3.32	2.64	377	26.5095	61	164
EUR	4.91	4.03	613	27.2445	40	172
EUR	4.97	3.96	462	26.11	59	177
EUR	3.37	2.7	240	36.5438	62	166
EUR	3.56	2.45	354	24.7033	62	203
EUR	3.69	2.69	403	22.4446	55	172
EUR	3.46	2.53	340	31.4272	54	168
EUR	3.42	2.8	331	20.0046	48	162
EUR	3.97	3.06	412	21.1058	50	174
EUR	5.68	4.42	489	25	40	180
EUR	3.63	2.78	424	25.2163	58	177
EUR	4.07	3.19	379	25.2092	41	169
EUR	3.05	2.49	307	24.589	62	168
EUR	3.33	2.18	258	24.0005	64	179
EUR	4.58	3.7	553	30.7958	43	170
EUR	4.4	3.47	590	31.024	64	176
EUR	5.36	4.23	570	27.1953	51	177
EUR	3.49	2.23	282	22.4221	65	170
EUR	5.25	4.09	516	22.2952	41	188
EUR	2.27	1.9	258	23.003	53	157
EUR	3.11	2.32	306	23.2748	60	164
EUR				29.6782	62	172
EUR				27.128	69	170
EUR	3.61	2.55	310	27.0716	47	167
EUR	3.62	2.84	429	23.8417	66	161
EUR	4.51	3.58	498	30.4915	59	182
EUR	3.3	2.19	307	29.6036	62	176
EUR				34.6875	68	160
EUR	4.97	3.88	416	23.7196	41	179
EUR	2.96	2.21	352	24.0766	61	154
EUR	2.4	1.8	232	29.4424	60	158
EUR	2.82	2.13	284	23.6294	62	167
EUR	4.85	3.9	599	29.5168	53	181
EUR	5.15	3.4	397	25.2839	45	172
EUR				22.4567	54	170
EUR	4.52	3.37	514	29.132	60	174
EUR	3.38	2.74	421	24.5617	64	148
EUR	3.36	2.31	333	24.5389	60	162
EUR	4.66	3.72	507	34.3837	63	174
EUR	5.07	4.09	498	23.5134	52	178
EUR	2.45	1.85	229	32.4067	66	166
EUR	3.22	2.33	316	18.9671	61	153
EUR				30.5311	49	169
EUR	4.33	3.31	597	29.5573	41	177
EUR	3.63	2.35	245	18.1955	49	159
EUR	4.27	3.27	467	27.8769	64	174
EUR	4.94	3.65	381	25.6969	66	174
EUR	4.92	3.8	610	21.8519	44	180
EUR	4.65	3.88	503	26.1285	51	173
EUR				19.0657	68	170
EUR	5.07	3.5	547	26.9381	62	187
EUR	4.94	3.57	523	29.3642	57	181
EUR	3.77	2.38	331	25.1354	50	174
EUR	2.86	2.03	217	37.8125	57	160
EUR	2.3	1.38	263	28.1153	67	169
EUR	3.37	2.83	298	26.927	43	166
EUR	3.27	2.51	296	24.1635	68	163
EUR	4.22	3.1	384	29.6087	62	179.5
EUR	3.54	2.5	324	22.6997	66	165
EUR	3.35	2.49	366	21.4063	44	167
EUR	2.74	1.97	268	23.235	44	167
EUR	3.4	2.52	315	27.0934	65	170
EUR				25.4813	61	151
EUR	2.61	1.62	303	28.8519	58	164
EUR	5.61	4.24	586	27.2034	65	184
EUR	2.52	1.91	142	22.2727	51	157
EUR	4.88	3.49	395	22.5818	54	182
EUR	4.51	3.28	617	27.1103	53	182
EUR	2.54	1.76	148	26.2204	46	175
EUR	3.72	2.8	407	26.4153	63	167.6
EUR	3.18	2.64	334	22.192	54	158
EUR	5.47	4.31	670	28.5997	52	177
EUR	2.88	2.13	270	30.6641	65	160
EUR	4.74	3.89	529	31.5413	57	173
EUR	3.8	3.17	546	28.7543	57	170
EUR	3.33	2.53	275	28.1907	56	163
EUR				25.9587	49	191
EUR	3	2.5	311	24.3661	58	159
EUR	3.24	3.24	390	27.8108	61	174
EUR	2.76	2.07	276	32.8803	61	167
EUR	4.2	3.37	633	30.4001	51	161
EUR	2.45	1.95	280	29.4724	68	151
EUR	4.37	3.66	565	28.5813	49	170
EUR	2.22	1.66	273	21.83	60	163
EUR	3.72	2.99	315	31.7787	49	162
EUR	4.48	3.57	416	26.8272	63	176
EUR	4.15	3.16	541	28.5705	65	174
EUR	4.13	3.16	448	19.8685	42	174.5
EUR	2.9	2.19	325	25.0595	69	164
EUR	4.19	3.14	421	25.3655	52	181
EUR	2.91	2.41	352	34.5666	60	161
EUR	4.07	3.17	367	25.1162	56	158
EUR	2.5	1.9	292	23.7891	63	160
EUR	3.75	3.03	556	24.5247	69	173
EUR	3.69	2.89	414	31.1207	57	171
EUR	2.85	2.3	298	25.8465	61	156
EUR	2.03	1.83	380	28.3771	63	160.5
EUR				23.8325	69	164
EUR	4.78	3.44	510	25.4412	65	183
EUR	2.51	1.59	222	24.9641	69	169
EUR	3.84	2.92	436	30.006	57	169
EUR	3.79	3.11	514	22.03	58	178
EUR				37.037	49	180
EUR	1.91	1.45	190	36.813	55	158
AFR	4.51	3.12	437	27.5533	51	178
EUR	6.08	4.63	687	30.6122	50	182
EUR	3.35	2.61	275	23.9512	68	168
EUR	3.93	3.22	442	27.9595	53	164
EUR	4.53	3.76	555	29.5573	55	177
EUR	3.1	2.29	383	27.3275	62	164
EUR				32.2292	67	150.5
EUR	2.97	2.28	379	20.8514	67	163
EUR	4.14	3.13	388	21.7503	58	171
EUR	4.82	4.11	805	30.1714	40	175
EUR	4.52	3.47	619	24.281	62	171
EUR	3.06	2.38	358	23.9188	50	161
EUR	3.76	2.56	495	26.2284	69	170
EUR	3.9	3.21	405	19.2222	43	164
EUR	3.1	2.5	348	28.2942	50	164
EUR	5.32	3.43	486	25.7995	41	183
EUR	5.54	4.83	754	31.0807	43	174
EUR	4.92	3.7	546	30.2914	52	177
EUR	2.49	1.84	12	34.8288	47	154
EUR	3.32	2.38	309	22.9967	56	163
EUR				31.5755	60	175
EUR	5.37	3.56	499	21.847	61	179
EUR	4.53	3.37	496	30.0981	42	184
EUR	3.45	2.7	372	23.8417	42	161
EUR	2.19	1.26	190	25.3848	67	161
EUR	3.28	2.12	362	31.6516	66	169
EUR	5.76	4.02	442	22.7762	50	171
EUR	2.65	2.04	377	34.5247	68	157
EUR	4.2	3.46	634	40.5287	43	172
EUR	3.1	2.28	332	20.7214	59	166
EUR	5.47	4.53	513	29.1714	52	171
EUR	4.8	3.74	654	28.8147	52	181
EUR	4.7	2.84	250	29.163	54	178
EUR	3.36	2.86	398	21.7159	48	159
EUR	4.18	3.35	468	26.6086	57	168
AFR	4.56	3.3	244	25.7187	47	188
EUR	4.27	3.29	394	28.2353	54	170
EUR	3.36	2.56	322	20.6452	59	155
EUR	3.21	2.49	290	28.8015	65	158
EUR	4.66	3.63	306	24.8669	57	165
AFR				20.8828	52	173
EUR	5.22	4.32	689	23.5177	68	182
EUR	3.97	3.25	535	36.3193	51	173
EUR	3.54	2.76	399	29.0887	61	168
EUR	2.75	2.3	376	23.5613	55	163
EUR	2.76	2.2	348	24.9836	65	156
EUR	4.05	3.24	421	28.4919	54	163
EUR	4.54	3.75	435	28.0756	60	167
EUR	4.43	3.59	535	29.4047	60	182
EUR	3.88	3.23	461	27.5877	48	164
EUR	4.28	3.17	463	23.8384	56	165
EUR	4.76	3.8	231	24.2037	56	176.5
EUR	3.59	2.79	333	25.0762	45	161
EUR	4.63	3.1	476	32.098	48	175
EUR	4.44	3.33	627	24.2593	68	180
EUR	2.94	2.46	385	24.8033	60	163
EUR	3.4	2.61	333	25.3936	48	151
EUR	3.24	2.41	333	22.9214	64	163
EUR				41.6174	60	184
EUR	3.39	2.75	442	40.1786	53	168
EUR	3.23	2.37	395	34.3176	68	174
EUR	2.78	2.03	232	24.0221	67	168
EUR	3.19	2.5	352	24.0882	62	163
EUR	3.11	2.12	190	26.9372	70	159
EUR	5.6	4.07	626	30.341	54	181
EUR	2.16	1.67	302	30.6337	50	148
EUR	3.26	2.08	258	21.7578	61	160
EUR				34.8017	40	186
EUR	2.86	2.12	206	33.7178	48	161
EUR	3.81	2.96	425	25.917	65	170
EUR	3.44	2.38	328	27.1046	51	168
EUR	2.8	1.94	340	22.8499	60	151
EUR	3.66	2.98	507	21.9531	50	160
EUR	1.15	0.78	121	24.266	53	161
EUR	4.49	3.39	329	26.9399	68	177
EUR	2	1.44	213	28.4423	54	148
EUR				37.6846	64	178
EUR	3.21	2.45	245	31.6911	57	163
EUR	2.34	1.88	374	33.3706	63	161
EUR	2.96	2.46	308	45.1035	53	168
EUR	6.33	4.94	815	33.7723	43	183
EUR	1.9	1.54	76	25.0359	46	147
EUR	4.88	3.68	485	32.3024	56	179
EUR	3.96	2.94	500	32.001	55	182
EUR	3.02	2.15	313	29.7784	56	152
EUR	3.45	2.49	343	24.3764	67	168
EUR	2.33	1.65	289	37.3087	60	168
EUR	4.86	3.93	461	25.6294	46	169
EUR	5.5	4.14	453	27.9402	44	169
EUR	4.58	3.25	407	27.7855	43	170
EUR	3.95	2.98	455	25.9225	65	171
EUR	4.1	3.37	461	22.2697	51	159
EUR				24.858	69	176
EUR	4.09	3.13	553	27.284	51	180
EUR	3.68	3.09	512	24.7659	49	155
EUR	5.16	4.12	525	26.4611	58	177
EUR	3.73	3.22	474	28.3848	62	171
EUR	4.12	3.03	406	33.2612	60	172
EUR	4.22	2.96	344	21.542	62	168
EUR	3.68	2.79	414	25.7228	58	168
EUR	3.34	2.41	338	30.3765	64	165
EUR	3.08	1.19	114	28.0541	43	155
EUR	7.2	4.74	630	24.043	57	184
EUR	5.38	3.98	664	22.427	47	174
EUR	2.77	2.1	284	26.4308	49	155
EUR	3.19	2.47	383	22.0748	59	150.5
EUR				26.2688	42	195.5
EUR	5.11	3.81	591	24.87	56	184
EUR	2.39	1.8	356	32.5968	64	148
EUR	3.91	1.52	130	33.6839	66	162
EUR	4.71	3.01	113	26.5254	64	181
EUR	4.24	2.92	326	20.7577	63	166
EUR	4.36	3.57	718	28.1958	65	185
EUR	2.87	2.24	358	29.8187	61	157
EUR	3.84	2.82	466	23.9237	52	178
EUR	3.17	2.61	430	28.9844	46	160
EUR	3.22	2.72	483	25.1607	56	165
EUR	2.82	2.04	225	28.0052	64	159
EUR	5.08	3.34	402	26.188	51	186
EUR	6.84	4.9	610	25.4838	44	197
EUR	4.18	2.89	468	23.1734	63	177
EUR	3.29	2.35	327	33.2266	62	162
EUR	5.12	4.02	738	22.6304	64	176
EUR	5.96	4.35	727	27.9321	51	178
EUR	4.39	3.28	394	26.3322	66	170
EUR	4.87	3.57	358	22.05	47	170.5
EUR	2.14	1.66	183	24.136	66	153
EUR	3.1	2.66	409	35.1673	56	175
EUR	3.18	2.28	319	29.7531	52	178.5
EUR	3.25	2.73	385		69	160
EUR	4.62	3.53	487	26.9895	57	182
EUR	4.17	2.53	432	33.6389	62	176
EUR	4.52	3.59	399	24.706	65	174
EUR	3.1	2.64	343	34.1016	53	160
EUR				25.918	61	161.5
EUR	3.57	2.96	365	35.451	51	158
EUR	3.56	2.79	285	19.8171	46	164
EUR	4.07	3.23	612	35.5918	58	175
EUR	2.64	1.87	236	18.4302	67	167
EUR	3.12	2.45	436	21.6041	61	161
EUR	3.73	2.78	445	28.2198	60	164
EUR	3.53	2.67	472	29.7939	66	166
EUR	4.17	3.41	491	30.0621	46	159
EUR	4.27	2.83	329	20.5457	50	167
EUR	6.9	5.43	655	34.8352	44	171.2
EUR	2.53	2.01	279	37.7961	66	165
EUR	2.81	2.27	325	29.0884	64	157
EUR	3.29	2.4	264	25.9225	45	171
EUR	4.83	3.9	617	23.4839	53	174
EUR				23.6522	58	177
EUR	5.21	4.11	713	32.0475	50	184
EUR	2.69	2.05	298	21.8715	61	158
EUR				32.1671	58	153
EUR	5.27	3.9	564	22.2753	54	176
EUR	3.84	3.07	516	28.0428	59	171
EUR	3.01	1.73	227	40.9123	55	163
EUR	3.86	2.74	187	21.7859	55	188
EUR	6.08	4.64	604	29.0139	43	185
EUR				26.0802	53	180
EUR	7.6	4.43	475	20.5326	51	165
EUR	3.03	2.44	328	37.3007	42	159
EUR	5.17	3.82	696	29.5247	48	179
EUR	2.86	2.36	558	27.2463	63	168
EUR				26.87	50	153
EUR	4.06	3.17	558	31.8654	65	179
EUR	4.36	3.01	440	32.4793	57	166
EUR	3.68	2.96	311	22.872	57	170
EUR	3.59	2.6	486	25.6519	63	168
EUR	4.05	3.25	407	25.3493	42	169
EUR	4.14	3.47	595	29.455	49	174.8
EUR	6.91	4.41	430	25.3225	42	188
EUR	4.19	3.32	454	22.6304	65	176
EUR	4.29	3.48	483	27.9248	52	176
EUR	2.96	2.12	259	34.7115	60	171
EUR	2.99	2.52	378	22.5312	61	164
EUR	3.43	2.7	335	29.1317	66	163
EUR	3.3	2.71	346	24.6177	60	160.1
EUR	2.33	1.45	201	33.834	66	164
EUR	2.33	2.02	349	36.8334	60	152
EUR	3.91	3.18	429	26.3807	41	156
EUR	3.68	2.92	416	23.7562	68	173
EUR	4.91	3.38	426	22.6736	64	171
EUR	3.42	2.69	431	26.3236	43	164
EUR	1.89	1.33	215	32.5855	62	156
EUR	3.4	2.6	407	39.1302	67	153
EUR	3.52	2.65	363	23.2835	57	169
EUR	5.04	3.79	455	23.6678	66	168
EUR	1.75	1.3	186	21.6263	58	170
EUR	5.82	3.93	208	28.1242	63	191
EUR	4.78	3.96	504	32.0894	45	176
EUR	2.53	1.81	241	22.7661	67	161.8
EUR	3.09	2.22	384	20.2524	55	159
EUR	3.86	2.93	297	30.0151	61	178
AFR	2.13	1.59	237	28.6328	52	160
EUR	2.83	2.4	350	41.4694	60	175
EUR				28.7698	63	168
EUR	3.37	1.92	186	23.2216	69	173
EUR	3.1	2.33	306	29.2726	61	172
EUR	3.5	2.8	226	29.5502	60	170
EUR	2.86	2.29	279	32.0102	60	156
EUR	3.9	3.4	379	28.3447	49	168
EUR	4.76	3.57	464	19.9573	43	169
EUR	3.99	3.04	432	26.3605	58	168
EUR	2.55	2.01	238	25.2994	65	154
EUR	2.69	2.15	392	24.5826	53	154
EUR	2.43	1.72	160	25.1162	55	158
EUR	2.69	2.17	356	26.3702	54	157
EUR	5.13	3.84	571	20.9254	43	178
EUR	2.88	2.19	329	28.5767	62	165
EUR	3.83	2.81	514	32.2492	62	171
EUR	2.77	2.05	258	34.1965	62	165
EUR	3.37	2.79	387	26.8358	41	163
EUR	1.57	0.55	83	24.9683	65	154.5
EUR	3.81	2.92	369	30.9189	45	166
EUR	5.41	4.29	611	24.7055	47	177
EUR	2.78	2.13	320	35.2843	66	162
EUR	4.58	3.84	508	30.9251	51	184
EUR	4.21	2.86	470	24.6812	56	178
EUR	4.98	4	688	27.6245	50	175
EUR	3.25	2.49	260	29.4825	59	158
EUR				30.8706	54	186
EUR	3.03	2.38	303	27.0993	62	163
EUR	3.64	2.73	292	23.2708	48	167
EUR	3.06	2.74	474	29.4096	41	164
EUR	4.97	3.84	528	31.7756	66	181
EUR	5.11	3.44	569	24.0175	43	185
EUR	2.52	1.46	242	25.8174	67	178
EUR	4.49	3.3	457	26.1962	60	178
EUR	4.85	3.87	597	29.0432	54	180
EUR	4.72	3.53	484	24.3592	59	175
EUR	3.76	2.72	407	30.8571	64	175
EUR	4.14	3.49	528	26.0933	45	174
EUR	3.27	1.68	132	25.4039	60	168
EUR	3.54	2.9	369	20.2422	40	170
EUR	3.38	2.68	398	32.4067	55	166
EUR	4.73	3.26	472	24.6648	56	183
EUR	4.05	3.23	356	25.6059	48	162
EUR				34.5115	55	166
EUR	5.34	4.46	535	27.0299	49	169
EUR	3.58	2.87	451	28.0895	49	172
EUR	4.3	2.9	335	23.6894	66	173
EUR				29.6814	54	183
EUR	4.53	3.69	355	32.0613	48	182
EUR	2.28	1.88	349	35.8836	66	153
EUR	2.8	2.13	335	29.7211	67	162
EUR	5.2	4	479	24.7288	48	176
EUR	5.56	4.43	509	23.3011	47	177
EUR	4.11	3.33	437	19.2892	41	174
EUR	2.41	1.97	299	23.8222	69	150
EUR	4.38	3.43	435	44.0987	56	176
EUR	4.8	3.69	406	27.3262	51	166
EUR	4.77	3.81	481	30.498	55	175
EUR	5.89	4.63	549	23.9198	50	180
EUR	3.47	2.83	459	32.3176	57	171
EUR				27.9657	49	159
EUR	2.46	2.04	275	23.5883	62	166
EUR				29.2126	52	179
EUR	2.82	2.23	351	28.1454	68	164
EUR	3.05	2.41	337	35.6187	50	164
EUR	3.42	2.64	358	29.1655	60	161
EUR	4.56	3.27	489	28.7317	60	172
EUR	3.19	2.35	351	28.56	54	166
EUR	5.18	4.07	687	25.4193	55	169
EUR	4.23	3.26	553	26.3624	61	173
EUR	4.22	3.2	519	29.3402	60	172
EUR	5.23	3.9	602	24.5706	58	190
EUR	4.96	3.36	321	34.6743	40	179
EUR				20.4835	49	178
EUR	4.27	3.14	533	27.2824	63	162
EUR	3.4	2.13	265	20.0816	68	175
EUR	5.57	4.45	544	32.1656	54	184
EUR	2.75	2.18	310	48.5618	52	157
EUR	2.97	2.17	297	25.3462	60	161
EUR	3.27	2.73	401	25.8465	63	156
EUR	4.32	2.99	255	29.973	68	168.5
EUR				22.0181	50	163
EUR	1.95	1.54	264	35.5017	61	168
EUR	2.75	2.12	369	27.3439	65	157
EUR				22.3988	63	194
EUR	3.94	3.07	525	25.0865	62	170
EUR	2.69	2.04	211	32.218	67	163
EUR	5.14	3.78	491	27.7778	54	180
EUR	2.55	1.86	245	23.4509	70	174
EUR	3.3	1.99	300	26.8117	54	171
EUR	1.93	1.06	129	26.1752	67	156
EUR	2.53	1.83	293	23.9137	55	169
EUR	3.38	2.68	294	27.5546	64	155
EUR	2.37	0.98	106	28.5986	59	159
EUR	2.87	2.34	330	25.3444	69	165
EUR	5.76	4.32	568	24.3713	54	172
EUR	3.73	3.06	378	21.5924	53	166
EUR	3.26	2.39	264	23.0384	65	169
EUR				25.8645	56	168
EUR	3.84	2.92	432	28.3493	62	162
EUR				28.3164	67	171
EUR	1.8	1.21	180	21.9017	65	156
EUR	3.44	2.86	447	21.9982	43	164.6
EUR	4.11	2.76	377	27.9099	65	174
EUR	1.81	1.1	141	21.9098	65	162
EUR	4.18	3.23	504	23.545	45	178
EUR	3.95	3.04	406	22.023	56	169
EUR	3.15	2.63	390	32.501	52	166.5
EUR	3.9	3	420	29.087	63	176
EUR	3.12	2.45	346	24.7295	65	162
EUR	2.52	2.09	281	20.9644	55	159
EUR	5.21	3.99	523	25.561	45	179
EUR	3.28	2.58	427	22.5781	62	160
EUR	4.77	3.94	717	26.0981	67	183
EUR	5.6	2.43	282	27.3154	68	174
EUR				29.6501	47	171
EUR	2.97	2.43	357	23.7542	59	158
EUR	3.52	3.1	428	30.7087	59	161
EUR	3.71	3.01	255	34.1444	52	182
EUR	3.03	2.39	358	22.3948	59	156
EUR	2.35	1.77	142	27.9595	65	164
EUR				40.7989	57	171
EUR	3.53	2.58	294	24.3951	55	158
EUR	4.61	3.21	593	26.9856	60	166.6
EUR	4.71	3.69	557	24.9383	58	180
EUR	3.98	2.94	425	27.3121	67	172
EUR	2.34	1.92	282	24.9621	64	154
EUR	1.65	1.3	263	37.9548	64	145
EUR	3.63	2.94	474	26.2163	55	156
EUR	5.96	3.48	426	24.4537	47	186
EUR	2.48	1.96	349	26.4308	61	155
EUR	3.12	2.37	331	24.6904	59	161
EUR				30.4386	56	161
EUR	3.46	2.37	177	24.9219	63	161
EUR	3.95	3.24	434	33.1571	55	169
EUR				24.0225	64	181
EUR	5.3	3.15	414	24.8405	64	184
EUR	3.93	3.36	456	36.9146	50	165
EUR	4.46	2.98	483	28.1585	61	183
EUR	3.83	3.15	267	46.8215	60	163
EUR	5.36	4.18	529	25.9612	42	174
EUR				22.3234	53	188
EUR	3.78	2.88	450	32.9088	67	177
EUR				21.91	48	186
EUR	4.02	3.04	456	28.1114	68	167
EUR	2.69	2.3	19	23.091	59	162
EUR	3.8	2.23	347	21.044	66	164
EUR				31.8415	62	172
EUR					47
EUR	6.12	3.94	469	31.4432	48	183
EUR	4.69	3.11	467	24.514	69	177
EUR	2.7	2.09	465	33.4514	68	177
EUR	3.23	2.64	394	34.1797	42	160
EUR	3.97	2.9	396	32.1306	59	175
EUR	4.75	3.58	609	30.4631	52	181
EUR	3.06	2.61	373	36.4889	45	154.5
EUR	3.68	3	494	33.3564	67	170
EUR	3.49	2.65	499	28.0988	50	183
EUR					67	168
EUR	4.86	3.38	592	30.0099	54	183
EUR	2.45	1.92	357	25.4767	56	158
EUR	2.5	1.8	234	28.312	60	156
EUR	3.02	2.52	373	23.0803	59	166
EUR	3.57	3.11	380	34.0625	47	160
EUR	4.85	3.48	519	39.7445	60	186
EUR				32.5401	61	178
EUR	3.7	2.61	392	33.8566	67	171
EUR	3.23	2.59	390	28.8462	54	156
EUR	6.49	4.69	604	21.4765	45	186
EUR	5.57	4.69	631	29.2335	62	183
EUR	2.54	1.71	269	25.9688	65	165
EUR	2.22	1.47	228	34.8584	57	153
EUR	3.73	3	488	28.2334	68	166
EUR	3.12	2.41	405	23.0608	63	159
EUR	3.54	2.85	399	26.779	42	159
EUR				27.8307	53	157
EUR				26.2976	69	170
EUR	4.09	3.21	538	30.1098	70	178
EUR	2.67	1.68	331	24.6152	69	163
EUR				28.8592	69	188
EUR	3.71	2.89	363	30.2768	46	170
EUR	2.34	1.93	324	31.6732	61	161
EUR	4.01	2.32	179	30.2041	68	175
EUR	3.31	2.44	387	24.8107	47	172
EUR	5.04	3.78	467	22.6543	53	180
EUR	4.18	3.51	405	26.6975	60	180
EUR	4.79	3.62	597	26.0617	58	173
EUR	3.23	2.46	394	30.943	54	169.5
EUR	3.28	2.38	478	29.27	66	177
EUR	4	3.05	376	23.044	50	166
EUR	3.16	2.56	385	30.7787	66	153.9
EUR	4.27	2.95	345	20.1408	45	166
EUR	5.23	3.98	475	23.3976	54	165
EUR	2.97	2.36	333	29.5347	56	157
EUR	2.48	1.93	294	27.0682	58	161.5
EUR	2.2	1.64	12	29.7442	67	161
EUR	3.19	2.5	247	22.4793	62	165
EUR	3.65	3.01	556	26.2536	53	162
EUR	3.65	2.84	417	28.7778	41	166
EUR	4.83	3.04	451	27.8046	66	182
EUR	2.65	1.81	259	28.699	69	168
EUR				36.4724	51	172
EUR	3.6	2.01	251	27.3655	57	154
EUR	2.97	2.38	367	21.4509	48	165
EUR	3.01	1.76	320	25.622	68	172
EUR	4.99	3.94	556	32.8816	41	175
EUR	3.04	2.36	283	27.9657	61	159
EUR	3.53	2.33	296	32.5619	50	169
EUR	1.92	1.68	85	27.9709	62	155
EUR				29.8917	51	174
EUR	4.94	3.01	301	25.3422	64	176
EUR	2.6	1.77	306	25.215	61	154
EUR	3.68	2.89	338	21.4204	46	175
EUR				35.4578	68	157
EUR	5.68	3.89	597	23.3887	48	173
EUR	2.53	1.99	384	30.6131	49	156
EUR	4.15	3.27	247	31.3237	49	183
EUR	4.48	3.21	429	29.7311	54	178
EUR	2.61	1.78	275	24.974	65	155
EUR	4.78	3.96	617	28.4082	50	177
EUR	4.18	3.61	474	25.5363	63	170
EUR	5.54	4.53	642	21.4755	43	185
EUR	2.52	1.65	318	31.2461	64	178
EUR	4.37	3.27	520	27.3955	62	178
EUR	3.39	2.57	264	23.5723	62	164
EUR	2.88	2.29	336	27.4083	46	176
EUR	4.69	2.54	307	26.6207	62	177
EUR	3.39	2.63	362	27.3647	64	164
EUR	3.19	2.64	329	20.5457	50	167
EUR	2.41	1.59	249	24.3576	65	173
EUR	4.21	3.54	376	22.6257	43	159
AFR	3.14	3.05	382	38.2699	42	170
EUR	5	4.5	661	28.4082	42	175
EUR	4.08	1.15	64	25.928	58	173
EUR	5.87	4.34	565	26.9895	48	182
EUR	2.97	2.09	293	23.8281	69	160
EUR	2.98	2.3	315	28.8183	66	161
EUR	4.68	3.9	744	31.3368	50	182
EUR	3.09	2.51	315	29.9036	69	168
EUR	5.58	3.45	414	23.2896	60	172
EUR	3.69	2.9	334	30.1432	64	157
EUR	4.64	3.77	472	27.6839	51	182
EUR	5.43	3.21	313	20.2738	60	176
EUR	4.2	3.07	466	30.6574	56	170
EUR	1.86	1.4	281	26.6222	58	150
EUR	4.63	3.92	598	32.43	51	177
EUR				27.9932	63	177
EUR				22.7701	63	190
EUR	2.32	1.51	188	29.2208	55	154
EUR				25.4356	66	156
EUR	2.63	1.8	304	35.3796	66	163
EUR	2.57	1.88	247	25.8586	69	165
EUR	2.33	1.83	288	32.2772	61	159
EUR	2.73	1.46	246	23.1298	66	165.3
EUR	4.5	3.71	675	25.3045	61	181
EUR	3.89	2.82	466	28.5354	65	169
EUR	5.74	4.41	738	29.0659	44	174
EUR	2.56	1.98	351	22.6257	58	159
EUR	3.13	2.4	504	29.397	60	161
EUR	3.35	2.8	381	21.7198	48	161
EUR	2.7	1.93	331	24.4288	53	151
EUR	2.56	2.01	211	20.8137	53	163
EUR	6.3	5.34	625	27.7389	46	187
EUR	3.64	2.89	344	26.6667	53	165
EUR	4.72	3.23	489	24.9968	61	178
EUR	2.68	1.53	35	27.1369	48	163
EUR	2.85	2.21	302	25.3505	56	167
EUR	3.33	1.71	252	26.2584	57	174
EUR	4.28	3.3	422	31.8457	45	165
EUR	2.68	2.05	325	22.5586	68	154
EUR	4.2	2.9	287	20.1674	58	169
EUR	2.76	1.87	198	19.4876	67	166
EUR	4.76	3.21	301	24.3253	62	170
EUR	3.3	2.6	294	30.4611	63	169
EUR	4.31	2.77	274	19.9385	62	163.5
EUR	3.64	2.87	445	25.8612	51	173
EUR	4.38	3.47	508	27.0641	66	173
EUR	5.16	3.84	660	26.1962	59	178
EUR	2.74	1.93	280	29.6424	61	154
EUR	3.45	2.89	483	22.0851	51	164
EUR	3.96	2.43	305	22.1065	54	172
EUR	4.44	3.14	435	26.9718	63	177
EUR	2.68	1.96	238	23.7812	65	159.5
EUR	3.6	2.7	31	24.3893	61	165
EUR	3.93	2.65	485	27.906	65	171
EUR	3.82	2.8	326	20.9868	48	161
EUR	4.12	3.34	500	31.0575	47	177
EUR	4.28	3.24	552	24.623	64	171
EUR	4.22	3.11	401	27.8841	47	168
EUR	4.52	3.62	620	26.2089	61	185
EUR	3.54	2.9	377	27.5134	47	164
EUR	5.16	2.96	420	22.6434	54	180.9
EUR	3.61	2.59	380	30.8813	60	171
EUR	4.23	3.35	402	36.5398	41	170
EUR	3.49	2.76	421	23.5937	54	160
EUR	4.03	3.2	402	28.0895	43	172
EUR	3.14	2.58	399	26.8894	46	161
EUR	4.09	3.2	387	19.2562	53	174
EUR	2.31	1.69	271	28.0468	68	161
EUR	3.26	2.56	340	37.7796	62	175
EUR	2.88	1.97	292	19.5312	61	160
EUR	3.59	2.63	202	31.3092	64	178
EUR	3.66	2.96	480	26.8898	67	169
EUR	2.5	1.66	241	23.3536	65	158
EUR	4.81	3.21	339	26.2138	61	176
EUR	4.36	2.77	435	27.5016	43	183
EUR	5.27	4.11	594	23.9614	41	181
EUR	3.64	2.6	369	30.9291	69	179
EUR	3.09	2.31	245	34.6875	47	160
EUR	3.35	2.52	366	26.4062	54	160
EUR	4.72	3.42	477	21.7911	65	176
EUR	3.5	2.58	353	19.7909	59	161
EUR	5.97	4.92	668	24.3864	46	177
EUR	5.11	4.18	597	25.3906	43	160
EUR	3.43	2.52	363	26.4352	50	164
EUR	3.4	2.15	150	40.8634	61	173
EUR	4.95	4.05	521	31.7388	43	175
EUR	3.47	3.02	478	30.1904	60	164
EUR	3.53	3.02	458	31.7723	51	165
EUR	4.13	2.97	346	19.9121	64	168
EUR	5.25	4.32	377	27.9793	49	183
EUR				26.1224	64	175
EUR	3.61	2.88	308	24.022	68	165
EUR	2.97	2.28	292	25.3146	53	167
EUR	3.68	2.84	430	29.7232	62	170
EUR	2.03	1.25	149	28.3608	69	158
EUR	5.39	3.96	586	29.1704	59	188
EUR	2.96	2.18	282	23.8054	63	152
EUR	3.66	2.81	375	28.8415	43	158
EUR	3.37	2.61	444	23.2507	52	165
EUR				32.8306	51	171
EUR	3.08	2.41	256	27.0721	57	166
EUR	3.89	2.11	287	26.7818	58	166
EUR	6.02	4.41	639	27.5652	54	173
EUR	4.37	3.41	257	38.094	58	176
EUR	3.71	2.92	309	37.0287	51	176
EUR	3.16	2.38	334	27.8852	55	164
EUR	3.17	2.44	381	23.6102	63	161
EUR	2.98	2.67	385	24.8789	58	170
EUR	5.37	4.02	450	23.8272	53	180
EUR	5.96	4.37	656	26.2736	54	180.5
EUR	4.12	2.88	350	37.5456	58	179
EUR	6.04	4.39	712	31.5235	50	190
EUR	3.52	2.83	434	28.3196	56	165
EUR	4.17	3.01	367	22.5591	63	174
EUR				27.485	66	169
EUR	2.74	2.28	400	29.6419	69	165
EUR	3	2.13	275	22.9714	66	166
EUR	3.84	2.93	345	21.8369	58	168.5
EUR	2.58	1.49	220	30.9914	65	166
EUR	3.45	2.81	520	27.3647	63	164
EUR	4.14	3.36	535	21.8579	60	183
EUR				29.6501	46	171
EUR	1.94	1.26	295	32.2543	68	184
EUR	4.46	3.66	433	30.5546	45	181
EUR	4.19	2.8	376	20.6518	60	177
EUR	4.56	3.26	662	28.5706	67	181
EUR	3.63	2.76	346	24.5008	45	162
EUR	4.05	3.1	367	23.3343	48	166
EUR	4.74	3.74	433	21.4531	44	175
EUR	4.51	3.1	546	21.534	60	185
EUR				22.0386	43	165
EUR	3.34	2.74	367	27.6143	64	163.7
EUR	3.87	3.28	451	24.6044	63	166
EUR	3.98	3.27	588	27.1823	67	176
EUR	3.41	2.63	402	40.429	51	173
EUR	3.8	2.98	319	27.3518	47	182
EUR				30.3665	62	156
EUR	4.57	3.79	535	25.4713	44	176
EUR	2.96	2.17	306	27.1972	68	170
EUR	3.77	3.1	337	24.7617	52	159
EUR	4.51	3.55	558	24.39	59	164.5
EUR	3.01	2.44	347	30.5859	52	160
EUR	2.31	1.69	252	26.7916	53	156
EUR	4.49	3.82	263	27.8603	62	176
EUR	4.5	2.96	337	23.9069	50	179
EUR	3.42	2.84	414	22.8462	48	163
EUR				27.3731	64	186
EUR	5.12	3.37	507	26.5367	44	182
EUR	4.59	3.86	760	35.7373	54	176
EUR	4.39	3.6	631	27.3633	61	175
EUR	3.95	2.94	383	24.2424	67	165
EUR	3.13	2.43	344	26.2712	60	163
EUR				25.7716	69	180
EUR	4.27	3.58	501	25.8612	66	175
EUR	5.92	3.71	526	24.3829	52	175.5
EUR	2.91	2.25	357	36.773	57	158
EUR	4.06	2.72	419	25.3593	69	182
EUR	2.8	2.02	268	21.2231	69	168
EUR	4.53	3.24	430	26.8503	60	165
EUR	3.23	2.28	322	23.5296	53	163.5
EUR	5.25	4.02	505	24.965	67	187
EUR	4.21	3.3	393	28.7527	57	178
EUR	3.96	3.01	423	23.6609	42	166
EUR	3.01	2.45	286	41.4998	59	158
EUR	3.18	2.16	258	25.4374	61	163.5
EUR	4.75	2.83	433	26.886	48	174
EUR	4.6	3.75	650	29.2726	59	181
EUR	2.57	2.21	291	26.3841	58	163
EUR	2.57	2.13	253	22.663	47	165
EUR	3.3	2.48	330	26.0617	64	173
EUR	4.24	2.62	339	29.4118	61	170
EUR	2.69	2.31	336	22.5567	63	157
EUR	2.62	1.95	242	25.5923	60	159
EUR	4.02	2.91	371	23.2541	44	173.5
EUR	3.71	2.72	369	27.1044	64	164
EUR	3.92	3.05	469	24.5363	45	165
EUR	4.44	3.64	608	28.7842	43	178
EUR	2.44	2.15	339	43.1822	47	158
EUR	4.37	3.35	513	27.102	69	175
EUR	5.61	4.74	681	26.6217	52	174
EUR	3.92	2.78	521	25.2408	62	175
EUR	3.58	2.77	418	18.9036	43	161
EUR				25.8054	55	156
EUR	4.51	3.52	518	37.1796	51	178
EUR	5.23	3.92	528	23.2515	50	179
EUR	3.2	2.49	297	23.7769	63	162
EUR	3.03	2.57	400	21.3281	61	160
EUR	2.15	1.38	202	24.996	69	158
EUR	4.09	3.21	425	27.52	60	169
EUR				29.1406	45	160
EUR	4.57	3.49	412	23.0546	48	173
EUR	3.74	3	407	32.3766	52	173
EUR	3.98	3.12	530	31.7896	57	182
EUR	4.25	3.45	499	23.6312	51	176
EUR	3.21	2.32	313	25.6059	56	162
EUR	3.93	2.91	420	33.3388	62	175
EUR				29.3477	65	153
EUR	3.39	2.08	241	22.5031	64	177
EUR				28.0853	57	161
EUR	2.64	1.86	259	31.0875	65	167
EUR	3.26	2.66	367	27.2221	64	171
EUR	4.07	3.01	419	30.7479	60	190
EUR				33.5721	49	165
EUR	3.54	2.57	294	30.6159	63	159
EUR	2.64	2.07	327	30.3361	67	163
EUR	3.33	2.72	294	25.6369	47	158
EUR	3.66	2.76	370	22.6254	56	167
EUR	4.06	2.89	371	21.0587	62	172
EUR	3.05	2.42	393	25.0636	56	167
EUR	5.53	4.13	145	27.8531	69	175
EUR	2.39	1.91	276	23.1641	60	160
AFR	4.65	3.9	517	25.728	50	178.2
EUR	3.74	3.04	483	25.5488	42	176.4
EUR	4.33	3.53	451	23.6408	42	175
EUR				27.251	60	149
EUR	3.5	2.63	327	35.1838	45	161
EUR	2.23	0.92	93	26.5861	60	156
EUR	4.65	3.56	441	29.4965	62	160.2
EUR	2.9	2.34	349	32.632	62	163
EUR	3.22	2.48	404	27.0312	62	160
EUR	4.53	3.39	367	22.1065	45	172
EUR	2.83	2.13	280	19.4081	61	164
EUR	4.25	3.19	560	28.3739	69	178
EUR				35.3283	64	153
EUR	3.31	2.67	327	27.3828	45	160
EUR	2.33	1.86	375	27.4656	60	157
EUR	3.05	2.16	325	20.1381	48	161
EUR	2.52	2.1	233	33.543	58	159
EUR	2.66	2	394	30.6285	68	166
EUR	2.78	1.93	297	26.8761	67	177
EUR	2.76	2.14	375	32.6294	61	167
EUR	2.76	2.32	367	23.0732	49	158
EUR	4.43	3.45	415	25.1524	43	177
EUR	3.71	2.94	449	25.5456	46	168
EUR				31.4122	52	175
EUR	3.4	2.56	324	27.435	63	166
EUR	3.7	2.68	346	20.1381	42	161
EUR	2.07	1.32	192	26.0407	60	161
EUR				32.4833	53	161
EUR	3.36	2.17	364	24.1784	60	171
EUR	3.67	2.77	399	28.6211	54	167.5
EUR	2.87	2.29	291	26.9111	61	163
EUR	3.18	2.44	415	33.5884	64	168
EUR	3.29	2.63	367	24.6505	58	164
EUR	4.32	2.73	305	26.7627	65	176
EUR	3.28	2.65	331	24.2969	52	160
EUR				29.784	67	180
EUR	3.61	2.97	347	24.1522	62	170
EUR	3.88	2.82	349	31.3014	69	169
EUR	3.56	2.79	390	24.4803	58	181
EUR	2.16	1.52	320	30.0107	65	165.5
EUR	3.7	3.05	405	35.211	56	167
EUR	3.81	2.79	455	27.933	63	179
EUR	5.74	4.52	509	23.4607	41	177
EUR	2.94	2.24	330	20.3516	65	160
EUR	3.55	2.67	441	25.102	41	159.3
EUR	4.34	3.02	457	27.5825	69	172
EUR	4.85	3.8	476	26.3334	52	177
EUR	4.17	3.46	572	28.2923	69	172
EUR	4.75	3.9	576	25.1949	42	184
EUR	3.53	2.78	426	39.9496	47	169
EUR	3.74	3.04	495	31.1023	63	184
EUR	5.06	3.55	581	22.6642	61	183
EUR	2.31	1.65	183	22.9333	57	150
EUR	3.27	2.21	331	25.8345	46	162
EUR	4.6	3.7	532	24.3836	46	171
EUR	3.25	2.71	391	27.4302	60	167
EUR	2.85	2.05	271	23.9377	53	163
EUR	5.04	4.18	541	38.8209	44	178
EUR				21.8336	66	162
EUR				23.5989	52	163
EUR	3.73	2.81	407	28.3983	50	167
EUR				30.8129	43	171
EUR				29.8468	61	163
EUR	4.35	3.27	435	19.2604	58	189
EUR	6.2	4.9	612	33.3192	53	194
EUR	4.35	3.3	393	31.9136	59	180
EUR	2.54	1.87	366	35.2001	67	153
EUR	3.07	2.41	321	18.9758	64	162
EUR	5.39	4.16	498	34.8304	53	179
EUR	4.21	3.35	526	23.1672	53	162
EUR	4.95	3.9	551	26.4487	49	178
EUR	4.72	2.88	391	25.4785	53	185
EUR	4.2	3.49	504	29.6751	54	175.5
EUR	3.98	3.33	510	23.618	69	165
EUR	4.77	4.01	679	27.2693	51	178
EUR				34.8443	57	170
EUR	2.23	1.75	211	25.4767	66	158
EUR	5.33	3.6	422	35.9094	46	185
EUR	3.94	3.03	459	34.2686	59	179
EUR	4.7	3.41	508	28.4259	48	180
EUR	2.56	1.86	268	32.6697	69	163
EUR	3.03	2.4	319	31.1265	56	163
EUR	4.16	3.14	163	25.7572	65	172
EUR	4.18	3.11	401	25.4685	48	164
EUR	5.52	4.03	555	29.2162	40	176
EUR	3.39	2.58	33	22.3308	55	158.5
EUR	5.12	3.3	521	31.264	41	183
EUR	2.72	2.2	335	26.662	64	152
EUR	2.42	1.84	351	23.1087	67	161
EUR	3.98	3.44	456	22.7762	40	171
EUR	4.21	2.98	330	21.1328	55	160
EUR	2.56	2.18	367	38.7517	53	162
EUR	3.13	2.43	268	20.9248	63	159
EUR	3.14	2.41	317	26.6097	62	169
EUR	4.94	3.1	467	36.5195	42	183
EUR	5.24	4.05	640	27.0853	49	184
EUR	3.53	2.87	349	21.5655	42	161
EUR	3.44	2.6	328	19.9432	52	172
EUR	4.35	3.18	384	24.5741	42	172
EUR	2.84	1.59	117	24.1683	57	159
EUR	3.83	2.91	477	25.791	64	172
EUR	4.22	2.91	429	31.5728	53	176
EUR	3.31	2.45	303	30.5619	62	163
EUR	2.52	2.07	230	24.7676	43	161
EUR	2.86	2.18	307	35.4208	59	156
EUR	2.15	1.65	271	40.5877	63	165
EUR	3.23	2.65	403	29.4214	65	156
EUR	3.36	2.69	334	24.2439	56	156
EUR	5.3	4.25	580	24.5743	49	182
EUR	5.16	3.6	485	20.2375	56	181
EUR	5.48	4.24	604	27.2328	53	183
EUR	2.31	1.72	261	28.6501	69	165
EUR	5.26	4.56	728	31.6975	51	180
EUR	2.52	1.89	290	29.7715	68	163
EUR	4.26	3.48	364	22.3376	56	171.5
EUR	3.18	2.57	350	23.5237	52	163
EUR				19.8496	45	179
EUR	3.53	2.67	377	24.6692	62	167
EUR	5.07	3.75	583	26.2654	50	180
EUR	3.28	2.62	418	23.583	61	174
EUR				28.2782	44	161
EUR	2.93	2.12	262	32.1164	69	166
EUR	5.36	4.08	570	25.5772	42	188
EUR	4.74	3.74	457	36.2181	62	186
EUR	3.41	2.86	436	27.2656	62	160
EUR	0.12	0.12	17	32.7728	51	167
EUR	2.91	2.09	357	31.6447	62	166
EUR	3.79	2.81	327	31.107	49	173
EUR	3.12	2.46	350	23.6541	60	159
EUR	4.6	3.68	654	26.7208	50	174
EUR	2.51	1.53	203	31.3595	63	162
EUR	5.25	4.32	559	30.7383	45	177
EUR	5.17	4.02	440	25.7234	43	172
EUR	3.66	3.07	429	36.3166	48	168
EUR				23.9446	55	170
EUR	3.67	2.79	386	26.4075	55	176
EUR	2.8	2.16	414	25.7287	60	164
EUR	4.29	3.46	521	25.9185	51	177
EUR	4.49	3.14	407	30.3086	61	180
EUR	2.68	2.22	368	30.2225	64	168
EUR	3.49	2.41	314	21.3032	48	159.8
EUR	2.96	2.16	360	24.2028	63	156
EUR	6.38	4.27	573	28.855	55	182.4
EUR	5.51	4.15	588	32.2727	41	182
EUR	5.03	3.74	420	33.0881	58	181
EUR	5.23	3.82	495	29.0329	50	174
EUR	3.4	2.55	358	28.6035	58	174
EUR	2.43	1.81	214	27.3399	53	153
EUR	4.74	3.33	500	29.98	62	183
EUR	3.35	2.68	372	26.1749	51	164
EUR	3.85	2.81	457	27.2399	47	169
EUR	4.11	3.27	428	21.7876	48	164
EUR				26.0375	61	158
EUR	3.62	2.83	389	31.8359	59	160
EUR	4.7	3.95	654	29.991	59	176
EUR	3.82	2.9	422	30.1479	57	163
EUR	3.36	2.62	454	23.845	59	168
EUR	5.5	4.49	621	28.7259	62	183
EUR	3.08	2.46	361	26.7848	57	167
EUR	2.59	2.09	324	24.13	51	164
EUR	3.28	2.46	414	22.7688	60	167
EUR	3.4	2.57	331	22.6428	52	164
EUR	4.4	3.56	613	27.6833	49	179
EUR				26.9528	68	181
EUR	4.25	3.14	566	28.1321	66	168
EUR	4.52	3.56	538	23.3451	45	179
EUR	2.79	2.36	341	21.1368	45	157
EUR				26.0602	60	174
EUR	3.36	1.91	321	28.8569	67	161
EUR	4.2	3.5	373	24.3091	66	176
EUR	4.96	3.81	499	25.2493	57	178
EUR	3.52	2.87	375	21.9261	42	154
EUR	3.54	1.74	146	30.2367	68	175
EUR	5.4	3.81	565	29.0939	52	175
EUR	3.24	2.25	347	23.6626	55	162
EUR	5.04	3.92	564	35.5114	49	176
EUR	3.3	2.28	322	43.8166	57	167
EUR	4.11	3.36	464	26.3296	54	169
EUR				25.3772	66	162
EUR	2.8	2.17	310	28.1155	58	163
EUR	4.07	3.22	394	27.2176	48	165
EUR	2.18	1.78	216	28.1476	63	156
EUR	3.41	1.94	231	30.4867	57	165
EUR	3.79	3.11	447	30.6419	58	171
EUR	4.91	4.03	615	29.4949	45	165
EUR	4.3	2.84	348	27.4939	41	175
EUR	3.45	2.54	338	27.9687	54	160
EUR	2.98	2.01	336	26.4853	56	149
EUR	2.84	2.27	343	23.9487	57	169
EUR	5.28	4.13	658	27.933	45	179
EUR				20.669	69	156
EUR	3.54	2.41	150	28.5467	62	170
EUR				29.5366	65	173
EUR	4.47	3.53	468	31.4724	47	177
EUR	3.87	3.31	471	30.866	66	184
EUR	2.32	1.94	295	26.358	68	158
EUR	3.06	2.36	345	32.2528	61	157
EUR	3.43	2.56	418	24.4646	67	163
EUR				26.371	41	189
EUR	3.1	2.29	311	25.1937	57	157
EUR	5.46	4.12	523	28.9306	63	175
EUR	4.63	3.72	429	26.2284	41	170
EUR	3.78	2.88	300	33.705	62	167
EUR	3.22	2.28	374	29.0533	61	168
EUR	2.56	2	349	24.8669	49	165
EUR	2.61	1.81	282	24.6914	53	153
EUR	3.65	2.73	349	24.4261	50	165
EUR	2.68	2.09	175	39.1709	51	148
EUR	2.03	1.64	241	29.939	57	166
EUR	3.73	2.82	8	26.1962	66	178
EUR	3.12	2.49	423	26.8122	41	161
EUR	3.28	2.4	263	30.2999	59	171
EUR				25.3444	69	165
EUR				20.2128	42	159
EUR	3.54	2.63	452	27.6165	62	166
EUR				24.3961	49	183
EUR	5.83	3.67	549	23.4369	55	191
EUR	3.37	2.61	284	21.6287	64	166
EUR	2.56	1.67	255	24.8286	50	157
EUR	3.18	2.55	314	23.7338	59	171
EUR	4.21	3.14	504	25.6644	60	169
EUR	3.31	1.86	270	23.6095	68	164
EUR	3.5	3.02	506	25.2442	42	169
EUR	5.45	4.18	549	27.3459	52	172
EUR	4.39	2.72	384	25.6327	59	176
EUR	4.9	3.47	287	21.3673	69	178
EUR	3.21	2.25	227	24.1906	65	173
EUR	3.96	3	462	26.5143	63	175
EUR	3.74	3.18	421	23.5863	42	162
EUR	3.69	2.8	507	23.3011	51	177
EUR	3.59	2.87	488	29.5457	49	167
EUR	2.18	1.57	229	31.1478	66	165
EUR	4.06	1.34	37	37.1626	64	170
EUR	3.99	3.44	518	31.3259	41	171
EUR	3.77	2.74	232	20.2713	69	162
EUR	5.48	3.97	656	26.9967	52	184
EUR	3.8	3.04	389	20.3819	44	168.4
EUR	3.35	2.68	505	21.378	57	154
EUR	3.42	2.46	289	30.8161	54	183
EUR	5.44	4.71	673	26.2773	49	183
EUR	2.95	2.41	355	29.5155	63	159.3
EUR	2.72	2.04	329	27.3333	60	150
EUR	2.7	2.31	192	25.0223	63	164
EUR	3.53	2.76	420	24.6484	43	160
EUR	3.91	3.05	51	26.2138	54	176
EUR	2.96	2.07	280	33.6593	64	168
EUR	3.49	2.92	532	27.466	44	167
EUR	3.51	2.82	450	31.9031	65	170
EUR	3.4	2.69	268	26.3101	68	166
EUR	2.74	2.19	203	19.3939	48	156.5
EUR				26.807	66	164
EUR	2.76	2.3	196	41.238	49	154
EUR	3.59	2.83	390	23.3242	49	165
EUR	3.24	2.49	357	33.502	60	175
EUR	2.92	2.26	332	22.8729	61	158
EUR	2.71	1.69	210	28.9059	60	163
EUR	3.82	2.95	376	23.1864	45	184
EUR	3.02	2.58	402	20.3594	47	149
EUR	3.24	2.5	426	29.9587	63	176
EUR				24.2028	44	156
EUR	3.16	2.36	11	25.4341	67	159
EUR	3.6	2.74	344	35.5842	63	173
EUR	4.85	3.79	555	22.963	61	180
EUR	2.7	2.16	362	24.275	68	158
EUR	5.21	3.82	564	26.0292	64	179
EUR	5.34	3.65	499	24.0033	54	177
EUR	3.37	2.87	349	33.6407	48	161
EUR	4.63	3.66	456	29.9587	41	176
EUR	3.18	2.35	340	25.761	68	173
EUR	4.58	3.57	541	29.1505	41	181
EUR	4.72	3.07	432	27.2531	69	180
EUR	4.2	3.1	16	22.7078	55	171
EUR	3.87	3.36	522	32.4898	42	175
EUR	4.21	3.68	541	28.8978	52	171
EUR	3.64	2.49	290	22.2093	59	166
EUR	3.07	2.56	353	27.9302	65	162
EUR	2.91	2.73	342	31.0156	62	160
EUR				31.2668	56	167
EUR	3.28	2.72	490	32.0661	69	165
EUR	4.5	3.15	644	32.2775	57	168
EUR	4.58	3.63	450	32.8313	49	174
EUR	5.23	3.97	742	25.5318	55	174
EUR	2.94	2.08	349	24.8438	65	162
EUR	3.94	3.2	406	27.9931	67	170
EUR	3.13	2.41	280	18.1641	48	160
EUR	4.07	2.98	404	25.0519	46	170
EUR	3.99	3.02	505	21.9723	65	170
EUR	3.81	2.65	249	25.301	42	162
AFR	4.11	3.2	423	24.2989	43	169
EUR	3.69	3.1	485	23.2815	43	162
EUR	4.4	3.16	497	25.5121	54	171
EUR	1.59	1.42	90	37.8195	50	163.5
EUR	5.66	4.59	594	31.2262	61	181
EUR	3.74	2.77	377	29.0625	59	160
EUR	4.05	3.37	543	26.7498	60	169
EUR	4.44	3.41	478	29.4099	64	176
EUR	4.4	3.58	447	26.5422	54	161
EUR	2.91	2.24	377	26.956	67	156
EUR	2.53	1.93	313	25.0428	59	151
EUR	3.69	2.98	497	30.2866	50	172
EUR	32.73	7.71	72	35.2617	66	165
EUR	3.4	2.71	327	30.7489	56	161.5
EUR				38.0658	51	162
EUR	4.48	3.3	457	26.1263	60	174
EUR	3.85	3.11	437	31.4102	41	167
EUR	3.65	2.84	544	32.0782	44	172
EUR	4.3	2.31	261	21.978	67	182
EUR	4.65	3.42	574	28.6316	64	177
EUR	4.11	3.5	444	24.0234	45	160
EUR	2.95	2.04	171	25.1867	61	162
EUR	6.54	4.74	569	26.0387	50	175.5
EUR	4.7	3.31	479	20.4675	41	176
EUR	3.71	2.99	474	29.1493	44	164
EUR	2.83	2.33	284	24.6137	59	156
EUR	3.45	2.75	358	24.0129	50	163
EUR	3.21	2.5	429	47.1256	56	171
EUR	5.17	3.86	579	33.7823	51	188
EUR	2.16	1.67	247	33.7012	57	159
EUR	2.29	1.89	285	30.0433	63	158
EUR	3.79	2.86	304	35.5047	62	155
EUR	6.38	3.69	226	25.5939	67	173
EUR	3.83	3.11	398	27.0306	59	173
EUR	4.28	3.58	550	33.7358	44	176
EUR	3.47	2.58	355	21.5497	64	167
EUR	2.3	1.67	280	32.6677	67	156
EUR	3.22	2.45	364	23.6521	52	157
EUR	3.03	2.46	266	27.1084	60	166
EUR	3.48	2.88	421	26.5182	43	158
EUR	4.68	3.76	625	25.3666	52	174
EUR	3.09	2.08	294	23.2602	62	163
EUR	4.18	3.49	441	27.03	43	164
EUR	3.81	3.29	12	26.1246	40	170
EUR	3.64	2.79	379	30.4134	52	164
EUR	2.96	2.36	243	27.735	68	171
EUR	4.04	3.05	447	25.226	61	181.5
EUR	4.37	3.11	508	28.6926	64	171
EUR	4.66	3.47	588	27.9642	52	179
EUR	3.44	2.52	253	20.2947	52	167
EUR	2.85	2.32	339	26.093	62	156
EUR	2.31	1.84	280	42.5712	59	165
EUR	5.36	4.05	564	31.9998	49	187
EUR				43.196	57	152
EUR	4.9	4.03	616	27.8685	61	181
EUR				22.6652	62	159
EUR	3.7	2.91	527	56.583	56	168
EUR	3.39	2.55	338	24.8803	52	159
EUR	3.05	2.45	339	26.5467	47	164
EUR	3.46	2.87	427	38.1265	55	178
EUR	4.16	3.64	583	26.1774	62	162
EUR	4.1	3.04	394	28.7347	45	173
EUR	4.28	3.28	443	23.8304	49	172
EUR	4.52	3.22	517	23.728	62	176
EUR	4.14	3.36	610	30.5138	41	167
EUR	2.18	1.76	395	48.0242	52	151
EUR	3.28	2.42	355	24.8659	52	168.5
EUR	4.27	3.58	368	21.8871	41	171
EUR	3.76	2.74	253	26.7053	58	152
EUR	4.15	2.69	414	34.056	52	184
EUR	3.32	2.65	390	40.7171	59	166
EUR	2.87	2.14	277	24.4726	53	151
EUR	4.8	3.35	439	25.8025	54	180
EUR	2.29	1.78	245	29.8248	46	159
EUR	5.68	4.32	560	23.7783	56	181
EUR				38.4469	51	162
EUR				25.1913	56	168
EUR	2.97	1.86	162	20.2924	62	161
EUR	2.69	1.79	269	29.6285	65	161
EUR	3.22	1.6	264	24.6247	67	179
EUR	3.3	2.55	416	21.7555	59	159
EUR	3.46	2.73	382	24.3576	42	173
EUR	3.6	2.77	394	24.7992	55	164
EUR	4.96	3.53	370	22.756	61	178
EUR	4.41	3.47	435	24.6713	50	170
EUR	2.92	2.24	359	26.0108	57	156
EUR				23.6246	59	166
EUR	3.52	2.92	349	22.5502	46	152
EUR	3.22	2.52	309	22.4766	43	155
EUR	5.79	4.27	689	26.2654	55	180
EUR	3.09	2.61	421	28.5558	60	171
EUR	2.39	1.73	240	29.5036	60	166
EUR	3.97	2.09	186	20.3395	58	180
EUR	5.62	4.27	620	22.2163	62	183
EUR	3.57	2.83	276	25.4777	47	157
EUR	4.68	3.38	449	23.8062	50	170
EUR	3.08	2.59	346	33.0905	59	155
EUR	3.2	2.63	346	30.2457	55	161
EUR	2.44	1.74	282	28.915	66	159
EUR	3.81	2.74	332	25.3444	67	165
EUR	3.55	3.03	394	29.5158	48	169
EUR	5.29	4.51	627	30.3287	57	185
EUR	3.89	2.85	324	22.5895	62	165
EUR	2.38	0.66	28	19.23	60	155
EUR	2.76	2.27	317	32.2066	59	168
EUR	2.68	2.01	362	30.4001	58	161
EUR	2.55	1.92	336	37.5371	54	161
EUR	3.29	2.58	313	20.4502	54	172
EUR	3.34	2.73	306	27.5535	46	153
EUR	5.19	4.09	555	27.6655	51	173
EUR	2.62	1.93	255	26.2336	61	163
EUR	3.12	2.51	382	23.634	64	158
EUR	5.07	3.93	100	28.2668	62	184
EUR	2.99	2.11	170	27.2867	63	167
EUR	3.14	2.33	371	31.2867	59	158.4
EUR	3.92	3.02	397	22.4322	59	163
EUR	4.47	3.47	364	27.7855	60	170
EUR	3.72	2.25	325	28.3763	61	177
EUR	5.55	4.07	610	28.6048	47	185
EUR	4.85	3.84	439	29.195	59	168
EUR	1.86	1.53	309	29.6427	64	158
EUR	3.9	2.95	421	27.0337	60	168
EUR	4.06	3.12	473	21.665	54	166
EUR	6.23	4.82	613	24.968	54	179
EUR	3.95	2.87	432	28.1675	62	168
EUR				20.6199	45	177
EUR	3	2.22	324	28.1606	66	158
EUR	4.15	3.31	710	27.2266	58	160
EUR	2.31	1.68	242	30.0621	63	157
EUR	3.03	2.55	385	28.4082	44	177
EUR				28.504	69	154
EUR	2.67	1.82	227	25.0036	69	166
EUR	5.13	3.73	433	25.9567	47	171
EUR	3.93	2.95	515	22.0082	63	175
EUR	2.94	2.3	327	27.2247	59	152
EUR	3.25	2.36	361	25.8692	55	159
EUR	3	1.95	319	33.1762	58	179
EUR	3.41	2.35	357	22.6072	67	161
EUR	2.92	2.28	271	25.1307	50	154
EUR	3.24	1.87	298	24.2748	69	167
EUR	4.08	2.85	352	28.7037	46	180
EUR				34.0674	46	169
EUR	5.34	4.28	658	26.5909	49	179
EUR	1.77	0.97	147	29.8233	67	151
EUR	5.33	4.4	576	31.0857	49	175
EUR	4.51	3.79	558	31.1366	48	166
EUR	3.74	2.8	436	24.0055	41	162
EUR	5.1	3.89	484	28.2477	61	176
EUR	5.56	4.66	600	25.3815	46	183
EUR	3.68	2.84	485	25.3811	54	165
EUR				26.2696	49	177
EUR	3.24	2.45	286	39.7927	64	159
EUR	2.4	1.64	274	21.4776	68	155
EUR	5.55	4.34	694	26.7869	48	174
EUR	4.04	3.54	562	29.9746	46	186
EUR	5.47	4.32	580	25.9279	43	186
EUR				19.1476	52	158
EUR	4.03	3.35	383	32.966	65	183
EUR	3.27	2.63	258	32.5606	68	170
EUR	4.25	2.91	363	23.8424	51	166
EUR	2.26	1.47	280	20.1739	67	163
EUR	3.34	2.77	544	34.9311	52	165
EUR	2.42	1.93	290	27.7333	68	150
EUR	3.46	2.52	326	25.2727	51	171
EUR	5.36	3.69	517	26.6953	58	183
AFR	2.49	1.76	216	28.4919	67	163
EUR	5.47	4.34	559	23.0138	45	177
EUR	2.55	1.99	325	29.397	67	161
AFR	4.08	3.14	386	26.3245	56	174
AFR				26.7605	44	163
EUR	2.8	2.14	362	26.3147	61	153
EUR	4.87	4.03	676	28.5467	59	170
EUR	3.96	3.24	555	27.6209	58	179
EUR	4.44	3.41	330	24.5079	62	174
EUR				27.258	66	181
EUR	4.15	2.95	390	25.8592	61	183
EUR	3.52	2.15	329	33.7012	64	159
EUR	3.05	2.29	300	43.7483	61	159
EUR	4.09	3.45	382	26.6217	55	174
EUR	5.03	2.81	355	27.7878	62	175
EUR	2.91	1.98	323	33.9918	66	175
EUR	3.7	2.7	409	30.8907	58	165
EUR	4.25	3.27	490	27.6796	59	178
EUR	3.58	2.45	325	32.4202	56	171
EUR	3.23	2.57	409	31.6158	48	163
EUR	3.09	2.32	337	25.7646	55	161.5
EUR	3.47	2.45	385	20.2243	48	149
EUR	3.78	2.48	440	26.6548	67	174
EUR	4.45	3.25	432	28.2783	55	178.4
EUR	5.7	3.54	502	20.3429	47	188
EUR	4.64	3.65	509	21.918	48	169
EUR	2.69	1.51	145	25.3391	69	162
EUR	5.28	4.43	649	23.3341	48	184
EUR	3.98	3.2	479	28.702	67	175
EUR	2.29	1.72	266	21.4201	66	154
EUR	3.1	2.45	340	22.4279	51	159
EUR	3.3	2.69	391	28.9351	51	173
EUR	3.37	2.97	422	31.4031	46	161
EUR	3.21	2.55	364	28.4636	68	162
EUR	2.26	1.38	251	31.5921	65	155
EUR	3.71	2.72	583	26.9274	61	168
EUR	4.32	3.74	648	29.5948	58	188
EUR	4.02	3.39	481	32.3343	56	177
EUR	3.65	2.92	410	21.986	41	162
EUR	3.38	2.84	429	27.9155	52	165
EUR	5.44	3.78	352	18.3184	60	175
EUR	3.4	2.67	283	23.2981	61	159
EUR	2.21	1.46	254	32.8072	68	158
EUR	3.13	2.42	330	25.8984	62	160
EUR	3.18	2.71	379	27.2867	68	167
EUR	4.11	3.4	398	27.0692	50	168
EUR	4.9	3.68	423	27.1699	41	169
EUR	2.64	1.77	276	24.9163	56	163
EUR	2.86	2.27	427	26.7229	64	163
EUR	2.93	2.1	167	36.8261	59	159
EUR	3.83	3.22	451	23.552	58	166
EUR	3.16	2.59	418	30.3307	66	162
EUR	2.38	1.98	302	24.7617	54	159
EUR	3.84	2.87	11	25.4391	44	166
EUR	2.91	2.51	346	32.3121	67	162
EUR	5.12	3.79	526	23.728	47	176
EUR	3.16	2.41	364	28.7842	66	178
EUR				26.7102	62	175
EUR	13.74	5.35	191	28.601	65	173
EUR				25.891	63	176
EUR	4.54	3.55	460	30.3542	65	172
EUR	1.67	1.11	180	27.2206	65	163.2
EUR	3.11	2.64	423	27.847	47	159
EUR	4.01	3.09	432	21.2939	41	168
EUR	3.12	2.53	305	28.9283	54	156
EUR	5.74	4.4	594	22.1279	60	179
EUR	5.11	3.59	560	22.832	50	181
EUR	2.82	2.17	316	31.1331	66	161
EUR	3.56	2.34	236	18.0969	59	170
EUR	5.21	3.33	561	27.2904	65	171
EUR	4.92	4.05	396	24.4183	46	177
EUR	4.18	4.12	445	31.5932	45	178
EUR				35.7315	67	158
EUR	4.84	3.79	662	28.5285	49	178.6
EUR	1.47	0.86	173	25.8692	51	143
EUR	3.43	2.79	10	32.9112	62	173
EUR	4.64	3.8	571	23.4568	57	180
EUR	3.68	1.84	230	37.3441	60	168
EUR	4.69	3.94	683	29.7608	56	167
EUR	3.43	2.76	525	37.5049	48	183
EUR	3.41	2.79	514	34.5451	53	168
EUR	4.3	3.35	525	31.2394	41	163
EUR	3.18	2.32	353	31.7705	57	171
EUR	5.75	4.28	489	24.2468	44	183
EUR	4.12	3.3	683	26.8519	61	180
EUR	4.55	3.49	601	24.649	57	169
EUR	5.41	4.07	451	18.148	46	178
EUR	5.07	3.97	270	28.9306	42	175
EUR	4.62	3.79	484	32.9287	42	176
EUR	2.49	1.79	235	24.8408	64	159
EUR	4.12	2.94	424	27.7117	62	174
EUR	3.14	1.8	209	29.8855	70	155
EUR	3.7	2.72	465	30.3707	67	182
EUR	4.77	3.67	574	25.3439	53	177
EUR	4.73	3.54	445	28.3671	44	173
EUR	3.44	2.35	335	24.3159	60	165
EUR	1.94	1.52	107	23.4087	67	157
EUR	3.16	2.3	310	32.1747	56	161
EUR	2.55	1.91	310	22.0018	69	165
EUR	4.47	3.36	445	27.4612	59	175
EUR				29.955	69	162.5
EUR	2.73	2.06	305	24.8222	67	166
EUR	4.29	3.03	359	23.9138	52	171.7
EUR	3.62	2.76	483	27.5487	68	172
EUR	2.78	2.43	201	19.6483	46	151
EUR	3.16	2.47	328	30.9082	51	167
EUR	3.02	2.35	262	32.1067	58	169
EUR				26.2828	49	167
EUR	5.09	3.77	534	26.0515	59	184
EUR	2.46	2.01	158	24.9477	63	153
EUR	3.64	2.92	500	24.9561	61	167
EUR				32.2145	41	170
EUR	3.57	2.74	430	33.2872	64	170
EUR	2.92	2.15	180	22.2685	50	155
EUR	4.19	3.25	367	21.9735	45	164
EUR	5.25	4.32	573	29.1814	45	179
EUR	3.94	2.85	357	21.1522	42	168
EUR	3.39	2.91	550	31.0727	61	170
EUR				40.098	43	175
EUR	4.55	2.9	488	23.6884	67	179
EUR	5.4	4.02	650	27.6521	54	179
EUR	3.13	2.57	380	29.6424	56	154
EUR	4.09	2.68	280	22.6273	66	179
EUR	4.51	3.6	502	29.2162	45	176
EUR	4.28	3.74	534	30.4298	56	179
EUR				30.7364	54	156
EUR	3.27	2.54	341	23.3203	53	160
EUR	4.39	3.07	428	29.0999	59	178
EUR	3.41	2.5	367	22.3182	50	166
EUR	1.89	1.51	163	30.8596	64	164
EUR	4.67	4.11	519	30.5201	44	178
EUR	3.1	2.3	375	21.5561	62	166
EUR	4.2	3.47	575	24.6372	58	166.5
EUR	4.56	3.59	498	31.9649	62	185
EUR	5.7	4.81	557	21.5343	46	186
EUR	7.37	5.82	715	23.0112	44	196
EUR				29.2839	42	182
EUR	6.02	4.81	697	28.9216	45	182
EUR	2.38	1.7	235	21.7584	67	161
EUR	3.26	2.13	402	33.2119	65	173
EUR	5.27	3.84	13	23.8643	45	172
EUR	5.58	4.28	618	27.8325	57	173
EUR	4.8	3.37	405	22.3403	51	182
EUR	2.21	1.5	247	21.9531	67	160
EUR	4.29	3.52	412	22.7539	54	173
EUR	4.8	3.6	616	27.4418	63	183
EUR	3.09	2.31	257	32.213	57	165
EUR	2.19	1.76	287	27.485	64	169
EUR	2.58	1.92	316	30.7242	68	158
EUR	4.18	3.56	386	22.286	43	168
EUR	2.72	2.41	364	38.8905	52	164
EUR	4.5	3.79	513	37.4884	55	174
EUR	4.25	3.31	600	24.7769	63	172
EUR	3.85	3.27	444	25.2595	56	170
EUR				27.3275	68	164
EUR	3.19	2.77	209	27.1972	69	170
EUR	4.74	3.35	413	28.7756	64	179
EUR	3.52	2.77	442	29.2162	67	176
EUR	2.34	0.98	141	23.3849	59	174
AFR	2.28	1.82	304	40.1596	52	163
EUR	2.47	1.76	127	24.0184	65	164
EUR	4.57	3.79	603	32.1298	41	178
EUR				32.6443	61	164
EUR	3.07	2.16	240	18.7255	46	166
EUR	2.62	1.79	303	27.8421	57	165
EUR	4.13	3.1	375	26.7901	51	180
EUR	3.05	2.4	329	37.0809	62	172
EUR				30.2189	62	183
EUR	4.28	3.16	467	25.6015	65	167
EUR	3.03	2.29	435	25.8948	61	163
EUR	4.21	3.15	493	24.219	49	179
EUR				25.3486	69	155
EUR	4.81	4.06	469	28.5008	61	173
EUR	2.67	1.81	261	28.6542	65	162
EUR	2.5	2	304	20.3659	56	157
EUR	4.46	3.68	596	26.6065	58	178
EUR	4.74	3.45	373	29.1439	66	183
EUR	3.09	2.12	275	34.1759	51	159
EUR	3.47	2.51	315	33.6406	51	166
EUR	3.47	2.85	382	26.5381	53	171
EUR	3.04	2.4	417	24.5779	48	177
EUR	4.82	3.49	511	27.3008	66	178
EUR	4.4	3.55	373	22.1799	41	170
EUR	3.5	2.59	267	27.4295	60	161
EUR	2.87	2.2	304	29.6618	62	155.8
EUR	3.85	3	502	23.7196	69	179
EUR				27.9184	68	175
EUR				24.5536	66	168
EUR	3.84	2.93	424	24.623	66	171
EUR	3.35	2.46	395	24.3375	58	172
EUR	5.12	3.66	449	25.9027	52	182
EUR	4.7	3.54	556	25.6644	61	169
EUR	4.1	3.32	453	27.5377	64	167
EUR	3.69	3.02	426	31.5932	46	178
EUR	2.57	1.92	326	39.0021	59	164
EUR				24.9077	40	181
EUR	3.11	2.27	353	23.6547	50	165
EUR	3.66	2.96	517	24.8358	58	158
EUR	2.42	1.57	165	32.998	53	162
EUR	3.85	3.03	356	24.9077	55	181
EUR	3.61	2.17	238	29.0354	53	173
EUR	5.49	4.34	520	26.597	63	182
EUR	3.58	2.53	485	30.5949	59	169.5
EUR	4.12	3.04	292	27.8539	41	161
EUR	2.88	2.13	282	30.9189	59	166
EUR	4.43	2.97	560	23.5646	65	181
EUR	3.88	3.04	514	33.5196	61	179
EUR	4.04	3.07	364	29.939	43	166
EUR	4.18	3.63	682	28.7037	55	180
EUR	5.39	3.62	490	27.1314	47	177
EUR	2.44	1.8	350	31.1437	69	168
EUR	2.71	2.21	282	27.9377	54	164.5
EUR	4.78	3.08	375	25.4039	41	168
EUR	4.33	3.21	490	29.7942	68	178
EUR	2.61	2.09	297	30.1686	66	161
EUR	4.6	3.65	386	24.8783	41	172
EUR	3.96	2.86	227	28.6054	55	169
EUR	3.5	2.85	297	24.6755	44	172
EUR	2.75	2.18	361	22.5074	66	163
EUR	3.22	2.55	421	22.0585	54	165.2
EUR	2.34	1.86	220	21.8292	68	153
EUR				25.644	53	162
EUR	2.95	2.39	319	26.4264	58	161
EUR	2.66	1.97	293	30.7071	66	165
EUR	3.39	2.48	286	21.5274	68	164
EUR	3.18	2.28	286	22.6085	61	166
EUR	2.69	2.66	336	21.9037	67	172
EUR	6.71	5.04	639	26.6422	46	184
EUR				19.1478	61	164
EUR	4	2.25	355	30.8304	62	170
EUR	4.23	2.99	550	28.9941	51	179
EUR	4.66	3.57	445	25.5978	59	174
EUR				32.2118	63	169
EUR	1.97	1.51	254	34.2882	68	144
EUR	5.09	4.09	447	35.5341	59	183
EUR	3.81	2.47	246	31.7234	60	159
EUR	3.37	2.78	389	32.4901	69	168
EUR	2.77	2.17	337	41.2903	54	155
EUR	3.88	3.35	634	29.761	47	181
EUR	2.73	2.16	285	23.1247	68	157
EUR	4.86	3.54	466	27.3148	45	180
EUR	3.79	2.97	439	26.8408	64	175
EUR	3.29	2.53	385	25.6821	46	156
EUR	3.32	2.71	357	24.2424	46	165
EUR				32.957	48	172
EUR	4	2.89	337	24.539	42	164
EUR	5.96	4.38	723	36.6936	47	194
EUR	3.33	2.53	382	32.1597	66	162
EUR	3.23	2.49	339	23.5304	43	157
EUR				27.3988	64	166
EUR	3.26	2.1	355	25.0466	52	159.1
EUR	2.57	2.04	274	26.2378	61	158
EUR	2.72	1.36	70	27.4473	58	172
EUR				26.2336	55	161
EUR	3.94	3.15	403	24.406	54	176
EUR	6.25	4.74	534	22.4551	48	183
EUR	2.72	1.91	257	27.7016	68	162
EUR				28.9008	62	174
EUR	3.14	2.29	270	24.4114	64	152
EUR	3.63	2.46	425	26.1738	64	177
EUR	5.45	3.87	446	20.9302	46	186.5
EUR	2.77	2.26	274	25.3303	49	163
EUR	4.48	3.5	511	27.0537	42	183
EUR	3.23	2.62	337	23.3984	55	160
EUR	4.27	3.16	372	25.0811	66	172
EUR	4.72	3.69	694	27.8626	55	182.5
EUR	3.65	2.72	529	26.7782	68	179
EUR	4.49	3.47	511	22.535	51	178
EUR	4.89	3.95	599	27.9036	53	185
EUR	6.05	4.62	520	28.9815	53	180
EUR	3.53	2.66	309	46.4125	61	187
EUR	5.59	4.17	639	29.321	51	180
EUR	3.9	3.24	465	33.3106	58	167
EUR	4.22	3.3	480	23.729	62	182
EUR	4	2.95	383	26.8198	69	169
EUR	3.49	2.44	355	22.6254	43	167
EUR				29.5186	64	153
EUR	3.54	2.65	364	25.8248	60	172
EUR	3.88	3.05	437	25.6874	42	168
EUR	4.57	3.45	471	25.2178	48	178
EUR	3.46	2.75	387	32.957	62	172
EUR	2.83	2.09	395	24.196	64	162
EUR	2.84	2.35	243	24.1117	48	161
EUR	3.03	2.31	392	26.8905	48	178
EUR	3.43	2.72	544	28.8505	64	169
EUR	4.97	4.41	483	25.2345	41	174
EUR	4.15	3.27	347	21.3407	53	163
EUR	2.4	1.5	197	22.8834	63	165
EUR	3.78	2.97	497	25.1559	64	168
EUR	2.73	1.79	210	23.9673	63	175
EUR	5.03	3.57	387	26.4896	44	174
EUR				27.1383	57	187
EUR	4.4	3.73	484	31.6447	60	166
EUR	2.49	1.68	294	24.6518	56	161
EUR	4.4	3.21	429	23.55	68	174
EUR	4.63	3.69	634	28.2699	57	170
EUR	3.43	2.61	172	20.0184	63	165
EUR	2.46	2.02	272	23.3176	68	154
EUR	2.3	1.53	193	27.13	61	162
EUR	5.71	4.06	402	23.4122	56	175
EUR	6.15	3.89	522	24.3872	50	193.7
EUR				29.8684	62	167
EUR	2.74	2.14	382	26.2987	64	171
EUR	3.26	2.49	330	23.1261	51	164
EUR	3.56	3.02	365	30.1234	48	158
EUR	3.24	2.61	340	33.5992	58	172
EUR	4.08	3.18	233	41.8131	67	172
EUR				38.7898	60	162
EUR	3.82	3.04	460	24.579	52	169
EUR	3.68	2.83	417	26.7969	63	160
EUR	2.63	2.15	237	26.3879	59	161
EUR	2.68	2.14	325	25.1291	63	164.5
EUR	4.92	3.46	370	22.9123	55	167
EUR	3.19	2.27	368	24.8603	43	156
EUR				25.9592	67	175
EUR	2.98	2.27	281	21.862	49	164
EUR	4.46	3.25	551	31.0882	63	178
EUR	2.6	1.91	238	32.7205	66	154
EUR	5.74	2.65	227	28.4775	64	170
EUR	2.76	2.25	396	21.295	60	152
EUR	3.3	2.28	445	40.0781	64	181
EUR	4.3	3.39	372	33.3244	63	183
EUR	2.89	2.24	292	26.4441	48	162
EUR	4.37	2.63	289	24.6713	56	170
EUR	3.97	3.13	550	27.9571	66	176
EUR	3.46	2.85	439	28.5237	48	166
EUR	3.34	2.29	285	22.4569	69	164
EUR	3.93	2.79	312	29.6269	59	156
EUR	3.96	3.1	433	29.127	52	161
EUR				30.7419	41	179
EUR	4.44	3.69	490	22.7583	44	169
EUR	4.27	2.71	243	26.1246	69	170
EUR	4.9	4.29	570	23.1182	46	171
EUR	4.23	3.51	445	24.6244	45	168
EUR	2.56	1.74	234	20.9026	45	169
EUR	3.56	3.16	529	26.5796	49	175
EUR	2.97	1.63	105	21.5287	62	162
EUR				32.5387	65	181
EUR	5.53	3.65	475	26.6718	68	184
EUR	5.42	4.32	600	23.6713	44	178
EUR	4.86	3.55	537	31.5682	56	177
EUR	3.25	2.49	420	26.0978	67	155
EUR	3.71	2.95	481	39.6931	40	167
EUR	3.67	2.27	397	25.8951	66	180
EUR				25.2801	49	179
EUR	3.35	2.65	404	24.2011	40	163
EUR	3.79	3.01	454	32.4919	53	169
EUR				33.4182	59	167
EUR	3.06	2.05	331	25.502	67	175
EUR	2.92	2.31	357	21.9083	68	167
EUR	2.48	2.08	301	20.7545	57	172
EUR	3.75	3.19	360	17.2516	46	164
EUR	3.79	3.24	446	31.0575	56	177
EUR	2.58	1.13	50	26.3585	60	151
EUR	3.89	3.35	355	21.1327	52	182
EUR	2.57	1.99	317	30.4076	66	156
EUR	4.44	3.44	545	27.7177	64	172
EUR	4.35	3.24	404	28.2072	54	174
EUR	2.6	2.17	345	31.2488	69	159
EUR	3.69	2.41	345	24.7249	56	164
EUR	3.42	2.51	361	23.5445	45	165
EUR				23.426	41	171
EUR	3.42	2.59	331	21.3021	60	166
EUR				22.2222	45	150
EUR	4.31	3.36	512	34.0649	51	162
EUR	3.06	2.24	8	31.0728	53	168
EUR	3.64	2.77	348	36.2902	44	165
EUR	2.87	1.94	289	25.8948	54	163
EUR	3.59	3.03	432	35.8988	54	176
EUR	3.36	1.28	124	30.2361	68	178
EUR	3.17	2.36	399	25.0496	41	168
EUR	2.96	2.4	336	20.7609	57	167
EUR				25.5859	69	160
EUR	4.97	3.93	573	29.2537	49	182
EUR	4.55	3.4	549	24.7128	65	178
EUR	4.08	3.21	594	27.2562	46	171
EUR	3.19	2.59	330	32.5218	60	167
EUR				40.7837	69	175
EUR	3.49	2.62	413	22.4528	44	161
EUR	4.73	3.24	452	26.6221	68	179
EUR	2.21	1.66	178	28.6048	61	163
EUR	3.2	2.32	322	22.8764	55	167
EUR	3.67	2.96	358	25.0343	63	162
EUR	5.49	4.05	570	26.8521	69	185.2
EUR	3.75	2.3	174	25.7812	51	160
EUR	5.61	3.33	403	21.2503	59	173
EUR	3.38	2.72	392	40.0803	58	164
EUR	3.1	2.02	346	33.9295	63	176
EUR	3.47	2.75	387	21.8963	45	168
EUR	4.18	3.52	532	41.8192	59	178
EUR	3.9	3.08	544	33.1966	49	163
EUR	3.98	3.11	348	25.6653	61	175
EUR	3.18	2.47	382	24.9163	68	163
EUR	2.04	1.52	163	26.5417	58	159
EUR	2.97	1.88	173	27.8074	67	159
EUR				26.8165	65	157
EUR	3.37	2.78	322	24.1869	53	170
EUR				27.8486	55	168
EUR	4.67	3.61	487	28.0452	46	169
EUR	2.96	2.44	387	25.8054	62	156
EUR	2.95	1.84	330	28.2029	60	168
EUR	3.32	2.4	331	23.8417	63	161
EUR	5.63	4.02	401	27.5272	65	179
EUR	4.53	3.28	340	22.7933	47	169
EUR	5.81	4.42	726	28.6801	42	182
EUR				24.4234	58	182
EUR				28.487	63	183
EUR	3.66	2.77	433	28.6635	61	177
EUR	4.87	3.43	449	34.4526	55	169
EUR	4.93	3.38	537	24.2123	55	176
EUR	2.42	1.85	242	31.2686	66	164
EUR	5.5	4.01	585	23.1867	62	174
EUR	4.75	2.89	408	23.4795	56	166
EUR	3.24	2.44	387	32.5803	64	165
EUR	2.53	1.38	49	18.9866	58	159
EUR	2.84	2.4	376	47.8927	65	174
EUR	3.42	2.8	295	29.6533	45	167
EUR	3.75	3.1	312	28.4575	53	171.5
EUR				24.6914	63	180
EUR	4.07	3.33	573	27.8603	47	176
EUR	3.06	2.39	310	25.0694	57	174
EUR	2.63	2.13	202	35.4367	52	162
EUR				27.5133	69	163
EUR	3.71	2.94	471	22.2527	43	173
EUR	4.12	3.54	356	22.7933	45	169
EUR	1.94	1.82	205	31.7891	60	164
AFR	1.43	0.98	126	25.134	49	149
EUR				29.4108	56	171
EUR	4.15	2.95	411	21.6381	43	156.8
EUR				30.5994	51	155.3
EUR	3.09	2.36	435	32.8125	65	160
EUR	3.14	2.3	253	19.9197	61	157
EUR				20.6892	51	167
EUR	2.71	2.27	405	33.4602	68	170
EUR	6.04	4.75	670	24.7138	67	186
EUR	5.46	4	549	24.7224	42	184
EUR	3.58	2.74	400	35.4736	65	174
EUR	1.92	1.24	231	27.5877	61	164
EUR	5.16	3.98	595	26.8225	46	185
EUR	2.45	1.68	229	24.8673	61	151
EUR	2.79	2.16	354	26.2766	61	159.8
EUR				27.5011	66	188
EUR	4.76	3.44	618	25.0692	64	169
EUR	4.18	3.12	361	26.5285	46	179
EUR	3.48	2.3	389	21.5225	57	170
EUR	3.57	2.76	367	22.4059	56	165
EUR	4.04	3.26	471	26.114	51	165.7
EUR	5.67	4.6	732	27.6839	42	182
EUR	4.72	3.49	393	20.4281	48	168.5
EUR				25.463	52	180
EUR	2.73	2.14	318	33.3471	66	163
EUR	3.93	2.84	400	24.2023	56	172
EUR	2.54	2.13	379	35.2508	65	158
AFR	4.65	3.99	669	19.2006	45	182
EUR	3.15	2.5	301	23.1473	66	161
EUR	3.06	2.06	303	28.7304	54	162
EUR	4.99	4.43	495	18.351	42	175
EUR	4.2	2.93	9	31.8086	59	173
EUR	3.23	2.59	409	29.7781	49	157
EUR				28.8683	68	173
EUR	2.56	2.01	298	35.6641	67	160
EUR	3.53	2.7	310	28.721	58	167
EUR	3.63	3	429	23.8424	50	155.7
EUR	1.88	1.47	150	28.0468	63	161
EUR	3.86	2.99	500	32.7107	64	173
EUR	1.83	1.07	135	26.1649	65	166
EUR	4.35	3.2	524	23.6996	54	171
EUR	2.57	2.08	285	30.7643	65	158
EUR	3.09	2.25	298	27.13	69	162
EUR	5.03	3.92	517	25.1162	65	176
EUR	3.63	2.79	355	21.4536	63	163
EUR	3.61	3.04	204	21.5972	52	159
EUR	3.97	2.98	607	33.8612	64	175
EUR	2.56	2.21	313	24.0766	55	154
EUR	3.47	2.36	341	24.5581	61	173
EUR	3.76	1.5	121	29.9403	63	177
EUR	3.01	2	329	24.0569	61	173
EUR	3.64	2.99	495	28.009	54	174
EUR	2.28	2	258	23.91	48	170
EUR	5.96	4.46	636	22.6852	46	193
EUR	4.35	2.55	163	39.8585	62	163
EUR	4.67	3.6	510	23.7476	61	184
EUR	3.23	2.69	279	26.8813	58	164
EUR	4.69	3.41	568	27.8702	56	169
EUR	3.61	2.83	337	26.3835	58	159
EUR				32.8049	50	154
EUR	4.51	3.37	497	22.1949	40	171
EUR	2.57	2.06	281	26.8122	61	161
EUR	2.87	2.19	247	21.8359	49	160
EUR	3.66	2.47	337	27.3226	64	167
EUR				27.31	63	169
EUR	4.19	3.17	376	24.8097	49	170
EUR	4.61	3.82	572	24.7662	64	168
EUR	3.36	2.79	321	22.3569	60	163
EUR	2.37	1.74	238	34.255	59	159
EUR	3.66	2.95	552	22.8446	68	171
EUR	2.94	2.35	347	33.3866	53	166
EUR	4.21	3.06	396	27.7515	51	172
EUR	4.23	3.13	448	30.251	63	169
AFR	2.99	2.55	395	20.2812	46	172
EUR	4.41	3.52	345	26.2346	59	180
EUR	2.6	1.85	293	21.6427	61	161
EUR	3.89	3.23	431	25.1913	60	168
EUR	2.87	2.24	392	25.4543	54	169
EUR	3.85	3.22	523	34.3091	44	181
EUR	3.2	2.34	355	33.045	45	170
EUR	2.6	1.91	317	31.6856	53	158
EUR				29.474	69	167
EUR	4.13	2.64	360	25.9877	48	180
EUR	4.21	2.45	340	32.8302	53	164
EUR	2.52	1.76	232	29.2021	52	158
EUR	2.75	2.2	324	20.202	49	165
EUR	3.09	2.53	313	26.7222	62	155
EUR				20.7194	59	155.5
EUR	2.79	2.31	418	19.6933	67	153
EUR	3.15	2.37	380	24.1938	57	169
EUR	4.69	3.2	485	23.6078	63	180.6
EUR	3.61	2.91	453	22.3148	44	180
EUR	3.78	2.81	420	24.1629	68	177
EUR	4.7	3.9	532	33.5633	60	183
EUR	3.53	2.5	328	26.6948	56	157
EUR	3.6	2.78	523	28.7778	63	166
EUR	2.8	1.8	155	28.845	60	155
EUR				25.7202	60	162
EUR	4.58	3.75	387	28.3108	58	178
EUR	3.41	2.57	258	25.1974	55	165
EUR	4.61	3.31	410	25.9516	50	170
EUR	2.21	1.82	274	31.6032	61	164
EUR	5.3	4.07	610	25.9568	42	180
EUR	2.94	2.24	315	37.4691	49	180
EUR	2.84	2.51	359	23.8408	62	170
EUR	4.84	3.63	559	20.9204	64	185
EUR				30.2595	62	177
EUR	3.55	2.76	403	23.6095	57	164
EUR	3.5	2.62	362	23.1891	53	166
EUR	2.9	2.17	280	26.0226	68	148
EUR	3.62	2.93	372	34.3664	55	166
EUR	3.33	2.81	447	23.2422	44	160
EUR	2.84	2.17	366	28.7991	66	154
EUR	4.33	3.31	582	24.0327	64	175
EUR	3.45	2.73	207	23.4339	57	162
EUR	5.02	3.28	487	36.6868	61	173
EUR	3.45	2.8	264	42.694	60	156
EUR	3.79	2.8	426	25.1913	45	168
EUR	2.55	1.98	361	31.7694	63	152
EUR	3.53	2.34	297	23.9137	54	169
EUR	4.85	4.14	565	25.0928	57	179
EUR	3.15	2.42	414	33.1278	62	168
EUR				24.0436	62	162
EUR	3.01	2.37	331	30.2844	55	156
EUR	3.14	2.66	450	39.1916	65	176
EUR	3.4	2.78	382	26.1157	58	165
EUR	2.9	2.46	377	28.7177	49	163
EUR	2.54	1.93	234	27.4302	60	167
EUR	3.56	2.78	339	28.1374	42	155
EUR	2.61	2.12	343	24.7656	64	160
EUR	2.92	2.39	342	27.1918	55	151
EUR	3.69	2.99	15	29.9221	65	163
EUR	2.8	2.26	295	20.889	68	163
EUR	4.39	3.59	481	20.8997	47	170
EUR	4.71	3.37	455	25.6546	58	179
EUR	4.9	3.69	565	29.3828	44	183
EUR	2.91	0.89	57	30.899	57	139
EUR	2.99	2.06	320	22.1519	68	158
EUR	5.61	3.77	529	24.2498	65	184
EUR	4.74	2.66	381	32.7123	58	159
EUR	4.17	3.31	363	27.1875	50	160
EUR	3.31	2.53	370	23.9853	45	165
EUR	3.31	2.59	443	41.391	50	155.9
EUR	4.44	3.6	531	27.6796	54	178
EUR	5.34	3.5	554	27.8818	43	187
EUR	3.13	2.43	260	28.2011	68	161
EUR				30.6482	63	179
EUR	4.16	3.44	372	23.8437	43	169
EUR	2.85	2.28	405	29.6558	50	169
EUR	5.4	4.38	594	34.4729	44	177
EUR	4.51	3.57	449	19.9121	57	168
EUR	4.04	2.98	397	25.1149	51	172
EUR					58
EUR	2.37	1.61	209	42.0237	66	167
EUR	2.74	2.09	346	34.0336	69	151
EUR	4.49	3.48	505	24.9257	44	173
EUR	2.48	1.66	237	30.2284	67	166.5
EUR				25.4603	56	173
AFR	2.88	2.22	197	25.9242	47	167
EUR	4.04	2.99	475	24.6407	65	166
EUR	3.2	2.36	367	22.7333	47	163
EUR	4.73	3.99	484	30.0865	48	179
EUR				34.0864	68	174
EUR				40.4652	70	159
EUR	6.12	4.85	483	27.0201	46	188
EUR	2.83	2	300	31.9691	52	156
EUR	4.5	3.66	412	23.3576	43	171.5
EUR	4.25	3.21	618	27.0209	65	176
EUR	3.17	2.52	467	25.4987	65	174
EUR	3.31	2.65	319	23.1274	44	167
EUR	2.9	2.08	378	25.4341	65	159
EUR				32.7859	53	182
EUR	3.4	2.54	327	29.3426	57	170
EUR	3.16	2.37	257	23.618	63	165
EUR	4.54	3.49	467	25.0694	53	174
EUR	4.35	2.61	267	25.8297	43	159
EUR	2.98	2.37	421	35.4821	52	165
EUR				25.1862	52	178
EUR	3.65	3.24	514	23.6678	45	170
EUR	2.81	2.21	369	27.9261	68	159
EUR	5.33	3.91	463	24.78	57	191
EUR	5.44	4.2	385	28.7274	46	177
EUR	3.72	2.61	330	22.5	56	160
EUR	4.77	3.61	432	21.4981	51	172
EUR	3.1	2.4	371	26.2317	56	158.5
EUR	3.59	2.41	334	27.7447	63	174
EUR	5.56	3.82	433	21.7593	59	180
EUR				29.649	55	175
EUR	4.12	3.04	336	36.2321	62	181
EUR	3.02	2.47	353	37.7131	61	163
EUR	4.69	3.35	445	26.3575	68	174
EUR	6.1	4.07	559	26.6205	42	190
EUR				32.5211	68	149
EUR	4.94	3.27	448	20.9961	43	189
EUR	2.32	1.85	296	42.8317	61	146
EUR	2.76	1.5	197	21.7637	57	181
EUR	5.15	3.68	542	29.6495	43	179
EUR	5.24	3.36	396	21.6732	63	177
EUR	3.17	2.5	367	22.3517	59	155
EUR	3.52	2.85	389	22.8287	61	164
EUR	2.69	2.17	412	35.1725	61	164
EUR	3.37	2.31	415	27.1977	65	173
EUR	2.85	2.24	321	23.2869	64	157
EUR	3.98	2.89	391	19.8505	59	166
EUR	3.81	3.02	387	45.9003	60	184
EUR	3.26	2.41	331	36.9608	65	162
EUR	3.39	2.5	337	24.2361	63	172
EUR	2.77	2.16	373	32.9879	64	167
EUR	3.27	2.48	325	22.2564	60	153
EUR	3.96	3.06	541	23.5245	65	172.5
EUR	3.43	2.11	280	22.9967	51	163
EUR	5.72	4.2	438	27.8352	59	169
EUR	3.41	2.21	220	26.483	59	165
EUR	5.75	4.25	706	20.7522	48	193
EUR	5.65	4.48	671	27.0591	53	179
EUR	2.74	2.43	185	31.1649	67	158
EUR	3.18	2.61	375	27.1681	49	162
EUR	3.94	3.23	560	30.9291	61	179
EUR	3.94	2.83	418	27.7686	45	165
EUR	5.52	4.38	34	24.839	46	178
EUR	4.57	3.64	567	28.7842	61	181
EUR	2.73	1.5	98	23.1108	69	153
EUR	3.05	2.19	10	24.7617	62	159
EUR				33.9493	57	163
EUR	6.34	5.15	696	28.144	61	190
EUR	3.44	2.39	266	27.5468	44	157
EUR				46.2082	69	174
EUR	3.55	2.98	478	22.1442	40	161
EUR	3.37	2.81	465	29.3385	63	189
EUR	5.11	4.01	571	21.1047	45	179.5
EUR	4.89	4.07	646	22.526	48	170
EUR	3.27	2.63	372	25.3391	63	162
EUR	4.36	3.52	456	27.4316	44	173
EUR	3.2	2.54	390	21.2299	46	164
EUR	4.66	3.33	503	22.8234	54	174
EUR	6.46	4.88	551	20.1666	41	182
EUR	3.08	2.23	370	25.3123	65	156
EUR	3.92	2.82	362	30.7095	54	178
EUR	2.43	2.11	322	35.9518	59	173
EUR	2.87	2.23	343	27.6398	60	158
EUR	3.87	3.1	519	26.4189	45	166
EUR	3.38	2.95	554	26.8408	61	175
EUR	3.07	2.12	250	33.822	68	166
EUR				24.083	56	170
EUR	3.31	2.72	297	36.3893	62	162
EUR	3.91	3.04	517	39.5145	61	176
EUR	2.79	2.11	237	22.4531	45	173
EUR	4.57	3.05	340	30.4351	60	168
EUR	3.3	2.73	423	24.3531	43	164
EUR	3.12	1.98	298	35.8302	67	172
EUR	3.65	2.91	558	34.714	51	174
[truncated: 461,301+ more rows]

## Sheet: Fig 3a Source Data
Term	Overlap	P_value	OddsRatio	CombinedScore
Height	311/527	1.05768e-93	6.53445	1398.92
Autism spectrum disorder or schizophrenia	325/752	5.98986e-54	3.42223	419.393
Ulcerative colitis	222/456	3.67707e-47	4.19462	448.486
Inflammatory bowel disease	276/709	8.02783e-36	2.82537	228.319
Waist circumference adjusted for body mass index	84/128	1.1574e-30	8.22648	567.063
Hip circumference adjusted for BMI	70/99	7.23182e-29	10.3722	672.081
Systolic blood pressure	244/657	4.03822e-28	2.59866	163.914
Lung function	52/67	5.41069e-25	14.8383	829.106
Extremely high intelligence	57/78	6.02857e-25	11.629	648.525
Waist circumference adjusted for BMI for smoking behaviour	58/81	1.31748e-24	10.8055	594.157
Waist circumference adjusted for BMI analysis main effects and physical activity interaction	59/87	4.65645e-23	9.02862	464.262
Waist circumference adjusted for BMI analysis main effects and smoking interaction	55/79	1.89361e-22	9.81127	490.744
Waist circumference adjusted for BMI in non-smokers	49/69	9.58641e-21	10.4751	482.838
Heel bone mineral density	285/898	1.93904e-20	2.04242	92.7045
Waist circumference adjusted for BMI in active individuals	55/85	4.07077e-20	7.8461	350.312
Pulmonary function interaction	41/54	2.33417e-19	13.4617	577.528
Diastolic blood pressure	216/646	1.44474e-18	2.19001	89.9624
Coronary artery disease	157/433	2.37292e-17	2.46399	94.3213
Lung function /FVC	50/81	3.81223e-17	6.89316	260.601
Lung cancer in ever smokers	75/153	5.87503e-17	4.12472	154.154
Pulse pressure	191/567	6.35885e-17	2.20697	82.3069
Neuroticism	70/142	4.37782e-16	4.16656	147.349
Chronic obstructive pulmonary disease	33/47	3.52368e-14	10.0393	310.984
Crohn's disease	194/613	4.10924e-14	2.00777	61.8853
Sarcoidosis 's syndrome vs non-Lofgren's syndrome	29/39	1.14145e-13	12.3414	367.79
Lung cancer	90/225	2.75492e-13	2.86112	82.7442
Lung function	39/67	1.61122e-12	5.93656	161.201
Waist-to-hip ratio adjusted for body mass index	54/111	1.91439e-12	4.04659	109.184
Pulmonary function	36/61	6.5774e-12	6.13377	157.929
Sarcoidosis -Lofgren's syndrome without extrapulmonary manifestations	22/28	1.70373e-11	15.5792	386.297
Parkinson's disease	74/184	2.58769e-11	2.8793	70.1907
Intraocular pressure	131/401	5.54808e-11	2.08764	49.2995
Hand grip strength	64/156	2.08292e-10	2.97284	66.2707
Regular attendance at a gym or sports club	26/41	6.08238e-10	7.36838	156.36
Birth weight	37/72	7.96376e-10	4.50136	94.3079
Type 2 diabetes	126/397	1.01235e-09	1.99772	41.3747
Menarche at onset	78/212	1.1593e-09	2.4903	51.239
Squamous cell lung carcinoma	57/139	2.03186e-09	2.9669	59.3804
Waist circumference adjusted for BMI in smokers	44907	2.37572e-09	194076	3.85395e+06
Hip circumference	35/69	3.56427e-09	4.38124	85.2253
Rosacea symptom severity	57/141	3.82093e-09	2.8959	56.1305
Atrial fibrillation	84/240	4.3641e-09	2.30418	44.3551
Educational attainment	35/71	9.37101e-09	4.13733	76.4812
Tonsillectomy	32/62	9.56801e-09	4.53734	83.7812
Body mass index	317/1246	9.6922e-09	1.48196	27.345
Waist-to-hip ratio adjusted for BMI	115/367	1.20353e-08	1.95731	35.6924
Cutaneous lupus erythematosus	44876	1.24449e-08	177903	3.23818e+06
Regular attendance at a religious group	40/89	2.40078e-08	3.47569	60.9806
Spherical equivalent or myopia of diagnosis	69/191	2.42143e-08	2.41565	42.3617
Diastolic blood pressure x smoking status vs non-current interaction test	46/109	2.47277e-08	3.11104	54.491
Schizophrenia	234/882	2.5045e-08	1.56033	27.3097
Systolic blood pressure x smoking status vs never interaction test	42/96	2.83543e-08	3.31229	57.5625
Waist-to-hip ratio adjusted for BMI analysis for main effect and physical activity interaction	29/56	4.26564e-08	4.56609	77.4869
Male-pattern baldness	84/251	4.52248e-08	2.15093	36.3757
Systolic blood pressure x smoking status vs non-current interaction test	46/112	6.68415e-08	2.96908	49.052
Intelligence	112/366	7.60729e-08	1.88948	30.9715
Feeling guilty	15/20	9.5749e-08	12.724	205.64
Nephropathy	15/20	9.5749e-08	12.724	205.64
Neurociticism	41/97	1.326e-07	3.11673	49.3563
Diastolic blood pressure x smoking status vs never interaction test	40/94	1.50903e-07	3.15289	49.5213
Takayasu arteritis	38/88	1.93539e-07	3.23396	49.9899
Nose size	22/39	2.55454e-07	5.49481	83.4125
Mean arterial pressure	44/110	3.14285e-07	2.83849	42.5006
Feeling miserable	20/34	3.54432e-07	6.06364	90.0618
HIV-1 control	14/19	3.78242e-07	11.8726	175.569
Loneliness	32/71	5.45614e-07	3.48831	50.3062
Waist-to-hip ratio adjusted for BMI for smoking behaviour	31/68	5.99598e-07	3.56147	51.0252
Infant length	42339	6.04899e-07	16.9541	242.753
Joint mobility score	20/35	6.78038e-07	5.65905	80.3815
Childhood ear infection	22/41	8.22146e-07	4.9158	68.877
Itch intensity from mosquito bite adjusted by bite size	45/117	8.61745e-07	2.66079	37.1561
Pubertal anthropometrics	18/30	9.15479e-07	6.36427	88.4876
Asthma	68/204	9.79887e-07	2.13315	29.5139
Response to hepatitis B vaccine	14/20	1.0374e-06	9.89326	136.317
Global electrical heterogeneity phenotypes	13/18	1.46875e-06	11.0217	148.034
General cognitive ability	91/299	1.5792e-06	1.86956	24.9747
Breast cancer	71/219	1.81646e-06	2.04677	27.0555
Waist-hip ratio	27/58	1.90736e-06	3.69978	48.7253
Myositis	41944	2.54621e-06	15.5372	200.133
Type 1 diabetes and autoimmune thyroid diseases	14/21	2.56132e-06	8.47941	109.172
Prostate cancer	114/399	2.66995e-06	1.71161	21.9658
Nodular sclerosis Hodgkin lymphoma	44843	2.82621e-06	38.1215	487.063
Polycystic ovary syndrome	23/47	3.77264e-06	4.06838	50.8049
Coronary artery disease infarction, PTCA, CABG, angina or CIHD	37/94	4.16927e-06	2.76023	34.1931
Diastolic blood pressure smoking interaction	26/57	4.71659e-06	3.56181	43.6836
Hypertension	27/61	6.28851e-06	3.3727	40.3941
Blood protein levels	476/2091	6.88182e-06	1.28045	15.2202
Chronic hepatitis B infection	42309	7.8849e-06	11.6522	136.92
Generalized epilepsy	42309	7.8849e-06	11.6522	136.92
Exhaled carbon monoxide levels in smokers with chronic obstructive pulmonary disease	44749	9.35068e-06	113211	1.31099e+06
Waist-to-hip ratio adjusted for BMI in active individuals	22/46	9.80488e-06	3.89047	44.8674
Melanoma	21/43	1.03295e-05	4.05067	46.5038
Monobrow	31/76	1.04819e-05	2.92687	33.5591
IgE levels	43435	1.38445e-05	8.47549	94.8206
Glomerular filtration rate	32/81	1.66423e-05	2.77469	30.5315
Chin dimples	30/74	1.66994e-05	2.89625	31.8591
Migraine	30/74	1.66994e-05	2.89625	31.8591
Experiencing mood swings	19/38	1.77256e-05	4.24212	46.4109
Craniofacial microsomia	25/58	2.40305e-05	3.21601	34.2061
Femoral neck bone mineral density	21/45	2.49303e-05	3.71266	39.352
Systemic lupus erythematosus	101/365	4.04763e-05	1.63349	16.5225
Ewing sarcoma	44904	4.26952e-05	12.7056	127.836
Anger	14/25	4.51487e-05	5.39465	53.9765
Feeling nervous	18/37	4.71146e-05	4.0178	40.029
Waist-to-hip ratio adjusted for BMI x sex x age interaction test	113/419	4.87254e-05	1.57765	15.665
Age-related macular degeneration	27/67	4.92634e-05	2.86573	28.4233
Bipolar disorder	60/194	5.29956e-05	1.90646	18.7697
Cold sores	44842	5.54415e-05	16.9374	165.99
Epstein-Barr virus immune response -1	44842	5.54415e-05	16.9374	165.99
Plasminogen activator inhibitor type 1 levels -1	44842	5.54415e-05	16.9374	165.99
Lung adenocarcinoma	42/123	5.78946e-05	2.20449	21.509
Pneumonia	44780	6.23003e-05	29.6346	286.968
Idiopathic membranous nephropathy	42278	7.5731e-05	8.47157	80.381
Allergic disease , hay fever or eczema	54/172	7.85793e-05	1.94731	18.4048
Diverticular disease	50/156	7.94465e-05	2.00656	18.9428
HDL cholesterol	70/238	7.99722e-05	1.77502	16.7452
Feeling fed-up	15/29	8.26365e-05	4.54177	42.6974
Systolic blood pressure smoking interaction	26/66	0.000105937	2.75887	25.251
Post bronchodilator FEV1	42/126	0.000107891	2.12536	19.4139
Lymphoma	41518	0.000115061	9.52861	86.425
Myopia	27/70	0.000120119	2.6653	24.0597
IgA nephropathy	17/36	0.000122028	3.79359	34.185
Self-reported risk-taking behaviour	16/33	0.00013033	3.98994	35.6917
Atopic dermatitis	26/67	0.000141876	2.69141	23.8474
Bone mineral density	32/89	0.000142827	2.38408	21.1083
Albumin-globulin ratio	24/60	0.000145794	2.82882	24.9879
Triglycerides	56/184	0.000148566	1.86149	16.4081
Sum basophil neutrophil counts	45/140	0.000163564	2.01372	17.5562
Itch intensity from mosquito bite	25/64	0.000167361	2.72023	23.6534
Waist circumference	28/75	0.000174985	2.52882	21.8763
Plateletcrit	67/231	0.000176212	1.73943	15.0353
Self-reported allergy	17/37	0.000185705	3.60369	30.9605
Non-albumin protein levels	26/68	0.000188275	2.62717	22.5348
Hair color	24/61	0.000197133	2.75219	23.4807
Blood pressure	34/98	0.000199581	2.25624	19.2215
Rhegmatogenous retinal detachment	43770	0.000203719	5.82465	49.5024
Lymphocyte counts	53/174	0.000215064	1.86302	15.7324
Glaucoma open-angle	28/76	0.000226991	2.47598	20.775
Hepatitis B	44811	0.000233631	14.8164	123.891
Vogt-Koyanagi-Harada syndrome	44811	0.000233631	14.8164	123.891
Red blood cell count	70/246	0.000238913	1.69349	14.1227
Mean arterial pressure -term average	44686	0.000255982	80865	668786
QRS duration	22/55	0.00027202	2.82786	23.2157
Birth length	44748	0.000286407	25.3944	207.17
Neuromyelitis optica	44748	0.000286407	25.3944	207.17
Neuromyelitis optica -IgG-positive	44748	0.000286407	25.3944	207.17
Coronary heart disease	28/77	0.000292274	2.4253	19.7367
Loneliness	35/104	0.000316648	2.15419	17.3579
Blond vs. brown/black hair color	49/160	0.000316714	1.87677	15.1221
Plasma omega-6 polyunsaturated fatty acid levels acid	43009	0.000336373	6.05038	48.3866
Headache	13/26	0.000381078	4.23702	33.356
Osteoarthritis	45261	0.000387084	4.62157	36.311
Lymphocyte percentage of white cells	41/129	0.000405631	1.97944	15.4595
Peripheral arterial disease -related air pollution interaction	44903	0.000421447	8.46766	65.8091
Feeling worry	18/43	0.000501015	3.05239	23.1947
Mean corpuscular hemoglobin	89/336	0.000551889	1.53518	11.5172
Bone mineral density , total body less head	42248	0.000554583	6.35162	47.62
Adiponectin levels	14/30	0.000561001	3.70768	27.7549
Optic cup area	14/30	0.000561001	3.70768	27.7549
Resting heart rate	40/127	0.000580873	1.95296	14.5515
Autism spectrum disorder, ADHD, bipolar disorder, MDD, and schizophrenia	19/47	0.000596915	2.87698	21.3579
Heart rate response to recovery post exercise sec	13/27	0.000606814	3.93413	29.1413
Retinal vascular caliber	43374	0.00062718	5.29375	39.0376
Age at voice drop	45627	0.000639889	4.23617	31.1537
Hip minimal joint space width	44841	0.00064941	9.87696	72.4914
Plantar warts	44841	0.00064941	9.87696	72.4914
Heart rate response to exercise	44501	0.000650816	4.65915	34.1855
Allergy	16/37	0.00066124	3.22915	23.6419
Cognitive function	31/92	0.000661809	2.15702	15.7906
Systolic blood pressure x alcohol consumption vs heavy interaction test	18/44	0.00069761	2.93481	21.3298
Obesity	21/55	0.000774068	2.61908	18.7627
HDL cholesterol levels	31/93	0.000813277	2.1221	15.0976
Cervical cancer	14/31	0.000844101	3.48936	24.6951
White blood cell count	63/227	0.00096141	1.63385	11.3505
PR interval	24/67	0.000985045	2.36729	16.3883
Feeling hurt	45992	0.00101747	3.91007	26.9421
Post bronchodilator FEV1/FVC ratio	58/206	0.00102822	1.66624	11.4636
Cutaneous malignant melanoma	44866	0.00107758	4.23532	28.9401
LDL cholesterol	52/181	0.00111406	1.7132	11.6494
Monocyte count	62/224	0.0011288	1.62753	11.0454
Body mass index analysis main effects and physical activity interaction	30/91	0.00119701	2.08689	14.0405
Mosquito bite size	31/95	0.00120934	2.05553	13.8084
Parental longevity parental attained age, Martingale residuals	14/32	0.00123857	3.29531	22.0581
Waist-to-hip ratio adjusted for BMI analysis main effects and smoking interaction	14/32	0.00123857	3.29531	22.0581
Waist-to-hip ratio adjusted for BMI in non-smokers	14/32	0.00123857	3.29531	22.0581
Chronic obstructive pulmonary disease	44717	0.00129126	21.1565	140.736
Parental lifespan	44717	0.00129126	21.1565	140.736
Neutrophil count	53/187	0.00140368	1.68092	11.0414
Age-related macular degeneration sampling	44872	0.00149023	7.40726	48.2126
Dehydroepiandrosterone sulphate levels	44872	0.00149023	7.40726	48.2126
Inflammatory bowel disease onset	44872	0.00149023	7.40726	48.2126
QRS complex -leadsum	44872	0.00149023	7.40726	48.2126
Sex hormone levels	44872	0.00149023	7.40726	48.2126
Ticagrelor levels in individuals with acute coronary syndromes treated with ticagrelor	44872	0.00149023	7.40726	48.2126
Familial squamous cell lung carcinoma	17/43	0.00153079	2.77104	17.9618
Emphysema imaging phenotypes	15/36	0.00153256	3.02653	19.6144
Vitiligo	37/121	0.00166138	1.86987	11.9674
Response to fenofibrate cholesterol levels	45231	0.00171054	3.88214	24.7329
Hepatocellular carcinoma	41852	0.00177087	5.64441	35.7646
Immune response to anthrax vaccine	41852	0.00177087	5.64441	35.7646
Subcortical brain region volumes	41852	0.00177087	5.64441	35.7646
Iron status biomarkers iron binding capacity	16/40	0.0018069	2.82498	17.843
Renal function-related traits	44105	0.00182089	4.23448	26.7129
Small cell lung carcinoma	25/74	0.0020223	2.16374	13.4228
Hemoglobin A1c levels	15/37	0.00212664	2.88878	17.7753
ALT levels after remission induction therapy in actute lymphoblastic leukemia	18/48	0.00227496	2.54287	15.4754
Giant cell arteritis	44810	0.00240895	8.46375	51.0243
Iron status biomarkers levels	44810	0.00240895	8.46375	51.0243
Tacrolimus trough concentration in kidney transplant patients	44810	0.00240895	8.46375	51.0243
Liver enzyme levels phosphatase	45597	0.00261648	3.58329	21.306
Waist-to-hip ratio adjusted for BMI x sex interaction	45597	0.00261648	3.58329	21.306
Gut microbiota units	20/56	0.00262511	2.35487	13.9941
Free thyroxine concentration	44470	0.00288461	3.84929	22.512
Iron status biomarkers levels	44470	0.00288461	3.84929	22.512
Waist-to-hip ratio adjusted for BMI >50	66/250	0.00289579	1.52491	8.91233
Triglyceride levels	32/104	0.00295607	1.88564	10.9818
Caffeine metabolism paraxanthine caffeine ratio	44902	0.00298652	5.92545	34.4484
Sex hormone-binding globulin levels	43344	0.00308968	4.23363	24.4691
Pancreatic ductal adenocarcinoma	42217	0.00316092	4.83777	27.8505
Granulocyte percentage of myeloid white cells	45/159	0.00316393	1.67612	9.64763
Alcohol use disorder score	17/46	0.00355974	2.48392	14.0045
Cognitive ability	26/81	0.00371568	2.00458	11.216
Age-related macular degeneration neovascularisation	44747	0.00380339	10.5776	58.9368
Beta-2 microglubulin plasma levels	44747	0.00380339	10.5776	58.9368
Carotid atherosclerosis in HIV infection	44747	0.00380339	10.5776	58.9368
Exudative age-related macular degeneration	44747	0.00380339	10.5776	58.9368
Hepatitis B vaccine response	44747	0.00380339	10.5776	58.9368
Hip geometry	44747	0.00380339	10.5776	58.9368
Intracranial volume	44747	0.00380339	10.5776	58.9368
Lung function vital capacity	44747	0.00380339	10.5776	58.9368
QRS complex	44747	0.00380339	10.5776	58.9368
Alzheimer disease and age of onset	45962	0.00387284	3.32714	18.4782
Heart rate response to recovery post exercise sec	45962	0.00387284	3.32714	18.4782
Psoriasis	37/127	0.00416171	1.74456	9.56341
Cognitive ability	20/58	0.00418124	2.23066	12.2176
Asthma and hay fever	44835	0.00439046	3.52829	19.1527
Telomere length	17/47	0.00459854	2.40097	12.9221
Activated partial thromboplastin time	14/36	0.00464305	2.69549	14.4812
Gestational age at birth effect	14/36	0.00464305	2.69549	14.4812
Feeling tense	43709	0.00488248	3.81003	20.2774
Colorectal cancer	36/124	0.00495446	1.73575	9.21243
Blood pressure traits -trait analysis	44840	0.00504826	6.34742	33.5697
Cholesterol efflux capacity -1 dependent assay	44840	0.00504826	6.34742	33.5697
Laryngeal squamous cell carcinoma	44840	0.00504826	6.34742	33.5697
Local histogram emphysema pattern	44840	0.00504826	6.34742	33.5697
Neonatal lupus	44840	0.00504826	6.34742	33.5697
Sporadic neuroblastoma	44840	0.00504826	6.34742	33.5697
Intelligence	20/59	0.00520782	2.17332	11.4265
AIDS progression	42583	0.00526921	4.23278	22.2047
B-cell malignancies , Hodgkin lymphoma or multiple myeloma	42583	0.00526921	4.23278	22.2047
Mitral valve prolapse	42583	0.00526921	4.23278	22.2047
Multiple sclerosis status	41456	0.0054072	4.93757	25.7742
Social communication problems	13/33	0.00553238	2.75287	14.307
Epithelial ovarian cancer	46327	0.00556675	3.10514	16.1186
Serum thyroid-stimulating hormone levels	46327	0.00556675	3.10514	16.1186
Amyotrophic lateral sclerosis in C9orf72 mutation positive individuals	44685	0.00567069	16.9207	87.5216
Breast cancer onset	44685	0.00567069	16.9207	87.5216
Caffeine metabolism caffeine level	44685	0.00567069	16.9207	87.5216
Chronic back pain	44685	0.00567069	16.9207	87.5216
Dementia with Lewy bodies	44685	0.00567069	16.9207	87.5216
Disease progression to choroidal neovascularization form in age-related macular degeneration	44685	0.00567069	16.9207	87.5216
Posterior cortical atrophy and Alzheimer's disease	44685	0.00567069	16.9207	87.5216
Pulmonary artery enlargement and chronic obstructive pulmonary disease	44685	0.00567069	16.9207	87.5216
Response to platinum-based agents	44685	0.00567069	16.9207	87.5216
Suffering from nerves	44685	0.00567069	16.9207	87.5216
Two-hour glucose challenge	44685	0.00567069	16.9207	87.5216
Cerebrospinal P-tau181p levels	17/48	0.00587276	2.32338	11.9362
Diastolic blood pressure x alcohol consumption interaction test	29/96	0.00601495	1.83551	9.38587
Body mass index in physically active individuals	25/80	0.00644234	1.92698	9.72133
Heart rate response to recovery post exercise sec	45200	0.00645195	3.25669	16.4247
Iron status biomarkers	45200	0.00645195	3.25669	16.4247
Parental longevity 's attained age	45200	0.00645195	3.25669	16.4247
LDL cholesterol levels	21/64	0.00650899	2.06974	10.4203
Tuberculosis	23/72	0.00653823	1.98959	10.0078
Breast cancer -receptor negative	11293	0.006577	2.82307	14.1836
Multiple myeloma	11293	0.006577	2.82307	14.1836
Endometrial cancer	16/45	0.00710696	2.33719	11.5613
Barrett's esophagus or Esophageal adenocarcinoma	44075	0.00738742	3.46345	16.9985
Post bronchodilator FEV1/FVC ratio in COPD	18/53	0.00764497	2.17893	10.6195
Age at first birth	46692	0.00779349	2.91089	14.1308
Asthma or severe	46692	0.00779349	2.91089	14.1308
Clozapine-induced agranulocytosis/granulocytopenia in treatment-resistant schizophrenia	46692	0.00779349	2.91089	14.1308
Knee osteoarthritis	46692	0.00779349	2.91089	14.1308
Weight	46692	0.00779349	2.91089	14.1308
Stroke	23/73	0.00785246	1.94968	9.44996
Vertical cup-disc ratio	14/38	0.00808515	2.47056	11.9025
Adverse response to chemotherapy in breast cancer /DC	44778	0.0085445	7.05128	33.5815
Arthritis idiopathic	44778	0.0085445	7.05128	33.5815
Bipolar disorder lithium response or schizophrenia	44778	0.0085445	7.05128	33.5815
Breast Cancer in BRCA1 mutation carriers	44778	0.0085445	7.05128	33.5815
Emphysema distribution in smoking	44778	0.0085445	7.05128	33.5815
Hippocampal tail volume for total hippocampal volume	44778	0.0085445	7.05128	33.5815
Non-response to citalopram or escitalopram and depression	44778	0.0085445	7.05128	33.5815
Serum protein levels	44778	0.0085445	7.05128	33.5815
Waist circumference adjusted for BMI in inactive individuals	44778	0.0085445	7.05128	33.5815
Fasting blood glucose interaction	11658	0.00889337	2.67432	12.6293
High light scatter reticulocyte count	46/172	0.00894118	1.54944	7.30884
Homocysteine levels	41821	0.00904354	4.23194	19.9142
Moderate to vigorous physical activity levels	41821	0.00904354	4.23194	19.9142
Platelet aggregation	41821	0.00904354	4.23194	19.9142
Shingles	41821	0.00904354	4.23194	19.9142
Fasting blood insulin	44871	0.00931792	5.07762	23.742
Tonometry	44871	0.00931792	5.07762	23.742
Central corneal thickness	21/66	0.00956152	1.97751	9.19543
Periodontitis PAL	13/35	0.00976546	2.5023	11.5829
Sum eosinophil basophil counts	46/173	0.00997135	1.53714	7.08321
Macular thickness	50/191	0.0101919	1.50519	6.90305
Fasting blood insulin interaction	44440	0.0107645	3.17463	14.3858
Gut microbiota diversity	44440	0.0107645	3.17463	14.3858
Worry too long after an embarrassing experience	44440	0.0107645	3.17463	14.3858
Anorexia nervosa	16/47	0.0112699	2.18613	9.80616
Urinary albumin excretion	20/63	0.0115765	1.97067	8.78676
Neutrophil percentage of granulocytes	40/148	0.0117439	1.57116	6.98292
Heart rate increase in response to exercise	43313	0.0124701	3.38581	14.8448
Idiopathic pulmonary fibrosis	43313	0.0124701	3.38581	14.8448
Total body bone mineral density	13/36	0.0126607	2.39336	10.4572
Allergic rhinitis	32/114	0.0129798	1.65465	7.18842
Reticulocyte fraction of red cells	47/180	0.0130264	1.49954	6.50918
Fibrinogen levels	21/68	0.0136734	1.89313	8.12586
Allergic sensitization	15/44	0.0137093	2.19054	9.39673
Mean arterial pressure x alcohol consumption vs heavy interaction test	15/44	0.0137093	2.19054	9.39673
Axial length	20/64	0.0138799	1.92576	8.23707
Asthma onset	17/52	0.0140922	2.05734	8.76865
Urinary albumin-to-creatinine ratio	42186	0.0141908	3.70272	15.7556
Colorectal or endometrial cancer	47423	0.0142544	2.58713	10.9971
Quantitative traits	47423	0.0142544	2.58713	10.9971
Mean corpuscular volume	87/365	0.0142783	1.33004	5.65134
Hip shape scan	44716	0.0144296	8.45985	35.8569
Hyperopia	44716	0.0144296	8.45985	35.8569
Percent mammographic density	44716	0.0144296	8.45985	35.8569
Strep throat	44716	0.0144296	8.45985	35.8569
Heart rate response to recovery post exercise sec	44805	0.0151774	2.93025	12.2717
Heart rate response to recovery post exercise sec	44805	0.0151774	2.93025	12.2717
Nicotine dependence	44805	0.0151774	2.93025	12.2717
Blood pressure interaction	12389	0.0153781	2.41932	10.1002
Irritable mood	12389	0.0153781	2.41932	10.1002
Loneliness analysis	12389	0.0153781	2.41932	10.1002
Chronic venous disease	44901	0.0156493	4.23109	17.59
Esophageal adenocarcinoma	44901	0.0156493	4.23109	17.59
Polymyositis	44901	0.0156493	4.23109	17.59
Advanced glycation end-product levels	44809	0.016214	5.28813	21.7971
Bone mineral density , lower limb	44809	0.016214	5.28813	21.7971
Cerebrospinal fluid p-Tau181p-42 ratio	44809	0.016214	5.28813	21.7971
Chronic obstructive pulmonary disease to severe	44809	0.016214	5.28813	21.7971
Length of menstrual cycle	44809	0.016214	5.28813	21.7971
White matter lesion progression	44809	0.016214	5.28813	21.7971
Eosinophil percentage of white cells	42/160	0.0165721	1.50977	6.19013
Metabolic syndrome	15/45	0.0170104	2.11739	8.62611
Endometriosis	16/49	0.017144	2.05339	8.34929
Molybdenum levels	46296	0.0172191	2.64557	10.7456
Optic disc area	46296	0.0172191	2.64557	10.7456
Periodontitis /AAP	46296	0.0172191	2.64557	10.7456
Pulse pressure x alcohol consumption vs heavy interaction test	43678	0.0179884	3.07782	12.3668
Severe malaria	43678	0.0179884	3.07782	12.3668
Eosinophil percentage of granulocytes	40/152	0.0182501	1.51467	6.06413
C-reactive protein levels	11263	0.0186992	2.45082	9.75248
Glucose homeostasis traits	21/70	0.0190735	1.81563	7.1889
Glycated hemoglobin levels	20/66	0.0195602	1.8418	7.24612
Hepcidin/ferritin ratio	12754	0.0197224	2.30921	9.06596
Waist-to-hip ratio adjusted for BMI <50	40/153	0.0202623	1.50118	5.85308
Bone mineral density	17/54	0.0206648	1.94589	7.54874
Adolescent idiopathic scoliosis	45170	0.0207866	2.72078	10.5388
Blood sugar levels	45170	0.0207866	2.72078	10.5388
Lipid traits	45170	0.0207866	2.72078	10.5388
Delirium	16/50	0.0208462	1.99287	7.71357
Psoriasis vulgaris	15/46	0.020887	2.04896	7.92667
Bone mineral density , skull	42552	0.0211299	3.2911	12.694
Cholangiocarcinoma in primary sclerosing cholangitis to event	42552	0.0211299	3.2911	12.694
Lumbar spine bone mineral density	42552	0.0211299	3.2911	12.694
Hypothyroidism	22/75	0.021634	1.75856	6.74142
Hematology traits	46661	0.0227635	2.48979	9.41787
Bone mineral density hip	11628	0.0240923	2.32813	8.6743
Response to amphetamines	11628	0.0240923	2.32813	8.6743
Prothrombin time	41426	0.0244283	3.62643	13.4613
Blood osmolality sodium	44044	0.0250557	2.82116	10.4006
Cleft lip with or without cleft palate	44044	0.0250557	2.82116	10.4006
Primary tooth development of teeth	44044	0.0250557	2.82116	10.4006
Red vs. brown/black hair color	44044	0.0250557	2.82116	10.4006
Systolic blood pressure x alcohol consumption interaction test	31/115	0.0251216	1.56417	5.76246
Endometrial cancer histology	13/39	0.0253531	2.11681	7.77895
Fasting blood glucose	13/39	0.0253531	2.11681	7.77895
Metabolite levels molecules and protein measures	13/39	0.0253531	2.11681	7.77895
Paclitaxel disposition in epithelial ovarian cancer	15/47	0.025395	1.98481	7.29061
Urate levels in overweight individuals	14/43	0.0254892	2.04397	7.50035
Glomerular filtration rate	30/111	0.0263302	1.56966	5.70892
Systemic sclerosis	20/68	0.0268895	1.76484	6.3817
Age-related macular degeneration atrophy	44839	0.0273797	4.23025	15.2202
Differentiated thyroid cancer	44839	0.0273797	4.23025	15.2202
Interstitial lung disease	44839	0.0273797	4.23025	15.2202
Parental longevity 's attained age	44839	0.0273797	4.23025	15.2202
Alopecia areata	26/94	0.027985	1.62005	5.79342
Laterality in neovascular age-related macular degeneration	44746	0.0285979	5.63955	20.0453
Perioperative myocardial infarction in coronary artery bypass surgery	44746	0.0285979	5.63955	20.0453
Remission after SSRI treatment in MDD or neuroticism	44746	0.0285979	5.63955	20.0453
BMI for smoking behaviour	22/77	0.0289688	1.6944	6.00078
Body mass index analysis main effects and smoking interaction	22/77	0.0289688	1.6944	6.00078
Nasopharyngeal carcinoma x SNP interaction	22/77	0.0289688	1.6944	6.00078
Bladder cancer	47027	0.0294909	2.35132	8.2853
Thyroid hormone levels	47027	0.0294909	2.35132	8.2853
Cholesterol, total	32/121	0.0299996	1.52385	5.34349
Glaucoma	16/52	0.0300282	1.88192	6.5973
Temperament	42917	0.0301101	2.96181	10.3749
Brown vs. black hair color	13485	0.0310456	2.11651	7.34917
Lumbar spine bone mineral density	13485	0.0310456	2.11651	7.34917
Fibrinogen	13/40	0.0311638	2.03828	7.06977
Advanced age-related macular degeneration	18/61	0.03351	1.77267	6.01983
DNA methylation	44409	0.0338502	2.60398	8.8166
Obesity onset extreme	44409	0.0338502	2.60398	8.8166
High light scatter reticulocyte percentage of red cells	43/172	0.0340441	1.41332	4.77716
Chronic inflammatory diseases	44/177	0.0353011	1.40271	4.69045
Caffeine consumption	41791	0.0359669	3.17293	10.5505
Immunoglobulin light chain amyloidosis	41791	0.0359669	3.17293	10.5505
Ischemic stroke artery atherosclerosis	41791	0.0359669	3.17293	10.5505
Response to antipsychotic treatment	45901	0.0361846	2.38039	7.90079
Thyroid stimulating hormone	45901	0.0361846	2.38039	7.90079
Fractures	47392	0.0375101	2.22743	7.31298
Nonsyndromic cleft lip with cleft palate	12359	0.0381094	2.11622	6.91432
BMI in non-smokers	17/58	0.0404823	1.75561	5.63005
Bone mineral density 's triangle area	43282	0.0413356	2.69238	8.57802
Cardiometabolic and hematological traits	43282	0.0413356	2.69238	8.57802
Migraine without aura	43282	0.0413356	2.69238	8.57802
Oleic acid -9 levels	43282	0.0413356	2.69238	8.57802
Serum total protein level	16/54	0.0418926	1.78265	5.65572
Cannabis use	44870	0.0424312	3.52499	11.1385
Homeostasis model assessment of beta-cell function	44870	0.0424312	3.52499	11.1385
Lateral ventricular volume in normal aging	44870	0.0424312	3.52499	11.1385
Sitting height ratio	44870	0.0424312	3.52499	11.1385
C-reactive protein levels or LDL-cholesterol levels	44774	0.0445204	2.41784	7.52384
C-reactive protein levels or triglyceride levels	44774	0.0445204	2.41784	7.52384
Aortic root size	46266	0.0462252	2.24022	6.88697
Response to fenofibrate cholesterol levels	46266	0.0462252	2.24022	6.88697
Monocyte percentage of white cells	42/171	0.0463877	1.38009	4.23786
Reticulocyte count	42/171	0.0463877	1.38009	4.23786
Eosinophil counts	48/199	0.0468884	1.34773	4.12405
Gallstone disease	11232	0.0469156	2.11593	6.47348
Total cholesterol levels	46/190	0.048069	1.35424	4.11027
Adiposity	44777	0.0486513	4.2294	12.7858
Bone mineral density , upper limb	44777	0.0486513	4.2294	12.7858
Chronic central serous retinopathy	44777	0.0486513	4.2294	12.7858
Congenital left-sided heart lesions	44777	0.0486513	4.2294	12.7858
Febrile seizures vaccine-related	44777	0.0486513	4.2294	12.7858
Non-alcoholic fatty liver disease histology	44777	0.0486513	4.2294	12.7858
Post bronchodilator FEV1/FVC ratio in smoking	44777	0.0486513	4.2294	12.7858
Type 1 diabetes nephropathy	44777	0.0486513	4.2294	12.7858
Vigorous physical activity	44777	0.0486513	4.2294	12.7858
Late-onset myasthenia gravis	42156	0.0504843	2.8202	8.42139
Sulfasalazine-induced agranulocytosis	42156	0.0504843	2.8202	8.42139
Thrombosis	42156	0.0504843	2.8202	8.42139
QT interval	30/117	0.0505168	1.46086	4.36133
Bortezomib-induced peripheral neuropathy in multiple myeloma	44684	0.0514695	6.34323	18.8189
Cerebral amyloid deposition positivity imaging	44684	0.0514695	6.34323	18.8189
Cingulate cortical amyloid beta load	44684	0.0514695	6.34323	18.8189
Colorectal cancer intake interaction	44684	0.0514695	6.34323	18.8189
Dermatomyositis	44684	0.0514695	6.34323	18.8189
Essential tremor	44684	0.0514695	6.34323	18.8189
Isovolumetric relaxation time	44684	0.0514695	6.34323	18.8189
Orthostatic hypotension	44684	0.0514695	6.34323	18.8189
Pre bronchodilator FEV1/FVC ratio	44684	0.0514695	6.34323	18.8189
Vascular brain injury	44684	0.0514695	6.34323	18.8189
Yeast infection	44684	0.0514695	6.34323	18.8189
Basal cell carcinoma	14/47	0.052574	1.79577	5.2895
Intracranial aneurysm	14/47	0.052574	1.79577	5.2895
Heart rate response to recovery post exercise	43647	0.0549549	2.46787	7.15988
Iron status biomarkers saturation	14580	0.0557559	1.881	5.43001
Dupuytren's disease	16/56	0.0567733	1.69331	4.85758
Pulse pressure x alcohol consumption interaction test	16/56	0.0567733	1.69331	4.85758
Bone mineral density	13089	0.0569801	1.93963	5.55714
Body fat percentage	45139	0.0571785	2.25651	6.45717
Bone ultrasound measurement ultrasound attenuation	45139	0.0571785	2.25651	6.45717
Multiple system atrophy	45139	0.0571785	2.25651	6.45717
Squamous cell carcinoma	45139	0.0571785	2.25651	6.45717
Protein quantitative trait loci	15/52	0.0592003	1.71606	4.85101
Reaction time	18/65	0.0595407	1.6214	4.57412
Chronic lymphocytic leukemia	20/74	0.0612586	1.56816	4.37934
Alzheimer's disease progression score	44900	0.0615611	3.02123	8.42236
Ischemic stroke -vessel	44900	0.0615611	3.02123	8.42236
Ossification of the posterior longitudinal ligament of the spine	44900	0.0615611	3.02123	8.42236
Peak insulin response	44900	0.0615611	3.02123	8.42236
Stevens-Johnson syndrome and toxic epidermal necrolysis -TEN	44900	0.0615611	3.02123	8.42236
Total ventricular volume 's disease interaction	44900	0.0615611	3.02123	8.42236
Platelet distribution width	41/170	0.0622665	1.34687	3.73936
Cerebrospinal T-tau levels	13/44	0.0640116	1.77484	4.87848
Platelet count	82/366	0.0640941	1.22501	3.3656
Blood urea nitrogen levels	16/57	0.0654308	1.65191	4.50435
Systolic blood pressure response to hydrochlorothiazide in hypertension	42522	0.068097	2.53803	6.81923
Hematocrit	37/153	0.0710113	1.35135	3.57422
C-reactive protein levels or HDL-cholesterol levels	44013	0.0710545	2.27789	6.02344
C-reactive protein levels or total cholesterol levels	44013	0.0710545	2.27789	6.02344
Lipid traits component 1	44013	0.0710545	2.27789	6.02344
Primary tooth development to first tooth eruption	44013	0.0710545	2.27789	6.02344
Total cholesterol change in response to fenofibrate in statin-treated type 2 diabetes	44013	0.0710545	2.27789	6.02344
White blood cell types	44013	0.0710545	2.27789	6.02344
Plasma omega-6 polyunsaturated fatty acid levels acid	46997	0.0714396	2.00416	5.28879
Urinary albumin excretion hypertensive medication	46997	0.0714396	2.00416	5.28879
Gout	14/49	0.0716693	1.69295	4.46208
Coronary artery disease or large artery stroke	45505	0.0718959	2.11534	5.56872
Low tan response	45505	0.0718959	2.11534	5.56872
Nose morphology	45505	0.0718959	2.11534	5.56872
Asparaginase hypersensitivity in acute lymphoblastic leukemia	44808	0.0746012	3.38331	8.78172
Bipolar disorder or major depressive disorder	44808	0.0746012	3.38331	8.78172
Chronic myeloid leukemia	44808	0.0746012	3.38331	8.78172
Dietary macronutrient intake	44808	0.0746012	3.38331	8.78172
Forehead morphology	44808	0.0746012	3.38331	8.78172
Papillary thyroid cancer	44808	0.0746012	3.38331	8.78172
Social science traits component 1	44808	0.0746012	3.38331	8.78172
Subiculum volume	44808	0.0746012	3.38331	8.78172
Pediatric autoimmune diseases	13/45	0.0748639	1.71927	4.45648
Ischemic stroke	18/67	0.0767494	1.55503	3.99208
Lipid metabolism phenotypes	13820	0.0811713	1.79021	4.49555
Methadone dose in opioid dependence	13820	0.0811713	1.79021	4.49555
Uterine fibroids	14/50	0.0827258	1.64582	4.10174
Follicular lymphoma	41395	0.0847691	2.64341	6.52348
Metabolite levels	41395	0.0847691	2.64341	6.52348
QT interval treatment interaction	41395	0.0847691	2.64341	6.52348
Severity of nausea and vomiting of pregnancy	41395	0.0847691	2.64341	6.52348
Tenofovir clearance in HIV infection	41395	0.0847691	2.64341	6.52348
Hodgkin's lymphoma	47362	0.0867078	1.90384	4.65528
Obesity	47362	0.0867078	1.90384	4.65528
Accelerometer-based physical activity measurement acceleration	44715	0.0885095	4.22856	10.2528
Caffeine metabolism 1,7-dimethylxanthine level	44715	0.0885095	4.22856	10.2528
Caffeine metabolism 3,7-dimethylxanthine level	44715	0.0885095	4.22856	10.2528
Crohn's disease to surgery	44715	0.0885095	4.22856	10.2528
Early onset atrial fibrillation	44715	0.0885095	4.22856	10.2528
Feeling lonely	44715	0.0885095	4.22856	10.2528
Hepatitis C induced liver fibrosis	44715	0.0885095	4.22856	10.2528
Household income	44715	0.0885095	4.22856	10.2528
Leisure-time exercise behaviour -stratified	44715	0.0885095	4.22856	10.2528
Memory dysfunction in frontotemporal lobe dementia	44715	0.0885095	4.22856	10.2528
Non-obstructive azoospermia	44715	0.0885095	4.22856	10.2528
Osteosarcoma	44715	0.0885095	4.22856	10.2528
Peak cortisol response to low dose short synacthen test in corticosteroid treated asthma	44715	0.0885095	4.22856	10.2528
Possible neuropathic pain in post total joint replacement surgery for osteoarthritis	44715	0.0885095	4.22856	10.2528
Response to SSRI in MDD or openness	44715	0.0885095	4.22856	10.2528
Type 2 diabetes heme iron intake interaction	44715	0.0885095	4.22856	10.2528
Breast cancer	45870	0.0887012	1.99079	4.82265
Systolic blood pressure x smoking status vs non-current interaction test	42887	0.0888171	2.30715	5.58603
Adult asthma	44378	0.0896566	2.11505	5.10102
Age-related hearing impairment	44378	0.0896566	2.11505	5.10102
Kawasaki disease	44378	0.0896566	2.11505	5.10102
Phosphorus levels	44378	0.0896566	2.11505	5.10102
Diastolic blood pressure x alcohol consumption vs heavy interaction test	15676	0.0910526	1.69258	4.05596
Systemic juvenile idiopathic arthritis	15676	0.0910526	1.69258	4.05596
Alzheimer's disease onset	17/64	0.0913615	1.53092	3.66339
Sjogren's syndrome	14/51	0.0948115	1.60124	3.7723
Body mass index >50	18/69	0.0969659	1.49386	3.48577
Depression	18/69	0.0969659	1.49386	3.48577
Multiple sclerosis	55/244	0.102081	1.23315	2.81403
Photic sneeze reflex	17/65	0.102631	1.49893	3.41249
Bulimia nervosa	11202	0.103762	1.81307	4.10779
Microalbuminuria	11202	0.103762	1.81307	4.10779
Refractive error	11202	0.103762	1.81307	4.10779
Cerebrospinal fluid t-tau-42 ratio	16041	0.105297	1.63788	3.68682
Accelerated cognitive decline after conversion of MCI to Alzheimer's disease	44838	0.106082	2.81925	6.32511
Acute insulin response	44838	0.106082	2.81925	6.32511
Coagulation factor levels	44838	0.106082	2.81925	6.32511
Complement C3 and C4 levels	44838	0.106082	2.81925	6.32511
Endometrial endometrioid carcinoma	44838	0.106082	2.81925	6.32511
Longevity years and older	44838	0.106082	2.81925	6.32511
Midgestational circulating levels of PBDEs genetic effect	44838	0.106082	2.81925	6.32511
Migraine - clinic-based	44838	0.106082	2.81925	6.32511
Paget's disease	44838	0.106082	2.81925	6.32511
Plasma omega-3 polyunsaturated fatty acid levels acid	44838	0.106082	2.81925	6.32511
Pancreatic cancer	31/130	0.106181	1.32594	2.97357
Lupus nephritis in systemic lupus erythematosus	46235	0.107579	1.88007	4.19167
Mitochondrial DNA levels	44743	0.11072	1.97393	4.34412
Mortality in sepsis	44743	0.11072	1.97393	4.34412
Non-glioblastoma glioma	44743	0.11072	1.97393	4.34412
Urinary albumin-to-creatinine ratio in non-diabetics	44743	0.11072	1.97393	4.34412
Digit length ratio hand	41760	0.111881	2.34956	5.14627
Gait speed in old age	41760	0.111881	2.34956	5.14627
Thyroid cancer	41760	0.111881	2.34956	5.14627
Alzheimer's disease of onset	43252	0.112558	2.11476	4.61925
Plasma omega-3 polyunsaturated fatty acid level acid	43252	0.112558	2.11476	4.61925
Potassium levels	43252	0.112558	2.11476	4.61925
Mercury levels	13058	0.116667	1.69222	3.63562
Eyebrow thickness	20/80	0.118144	1.41082	3.01331
Menopause at onset	23/94	0.119477	1.37123	2.91335
Airflow obstruction	11567	0.122571	1.73055	3.63253
Chronotype	11567	0.122571	1.73055	3.63253
Nickel levels	14916	0.127801	1.60471	3.30135
Mean arterial pressure x alcohol consumption interaction test	20/81	0.129994	1.38761	2.83109
Attention deficit hyperactivity disorder or cannabis use	44745	0.133443	3.17122	6.38709
Bronchial hyperresponsiveness in asthma	44745	0.133443	3.17122	6.38709
Childhood steroid-sensitive nephrotic syndrome	44745	0.133443	3.17122	6.38709
Cystic fibrosis severity	44745	0.133443	3.17122	6.38709
Depressive episodes in bipolar disorder	44745	0.133443	3.17122	6.38709
Facial pigmentation	44745	0.133443	3.17122	6.38709
Hypersomnia -DQB1*06 negative	44745	0.133443	3.17122	6.38709
Large artery stroke	44745	0.133443	3.17122	6.38709
Lifetime average cigarettes per day in chronic obstructive pulmonary disease	44745	0.133443	3.17122	6.38709
Ovarian reserve	44745	0.133443	3.17122	6.38709
Physical activity physical activity time	44745	0.133443	3.17122	6.38709
Plasma renin activity levels	44745	0.133443	3.17122	6.38709
Plasma thyroid-stimulating hormone levels	44745	0.133443	3.17122	6.38709
Staphylococcus aureus infection	44745	0.133443	3.17122	6.38709
Stroke	44745	0.133443	3.17122	6.38709
TB-LM or TBLH-BMD	44745	0.133443	3.17122	6.38709
antipsychotic drug dosage in schizophrenia or schizoaffective disorder	44745	0.133443	3.17122	6.38709
Plasma omega-6 polyunsaturated fatty acid levels -gamma-linolenic acid	45108	0.134145	1.85044	3.71724
Red cell distribution width	51/230	0.137534	1.20682	2.39419
Conotruncal heart defects effects	44869	0.142454	2.41635	4.70883
Dentate gyrus granule cell layer volume	44869	0.142454	2.41635	4.70883
Elevated serum carcinoembryonic antigen levels	44869	0.142454	2.41635	4.70883
Glucocorticoid-induced osteonecrosis 10 years and older	44869	0.142454	2.41635	4.70883
Hippocampal subfield CA4 volume	44869	0.142454	2.41635	4.70883
Hyperthyroidism	44869	0.142454	2.41635	4.70883
Low high density lipoprotein cholesterol levels	44869	0.142454	2.41635	4.70883
Parent of origin effect on language impairment	44869	0.142454	2.41635	4.70883
Proinsulin levels	44869	0.142454	2.41635	4.70883
RR interval rate	44869	0.142454	2.41635	4.70883
Rheumatoid arthritis -negative	44869	0.142454	2.41635	4.70883
D-dimer levels	42125	0.14258	2.11447	4.11867
Digit length ratio	42125	0.14258	2.11447	4.11867
Moyamoya disease	42125	0.14258	2.11447	4.11867
Obese vs. thin	42125	0.14258	2.11447	4.11867
Paclitaxel-induced neuropathy	42125	0.14258	2.11447	4.11867
Personality dimensions	42125	0.14258	2.11447	4.11867
Prostate cancer	42125	0.14258	2.11447	4.11867
Response to taxane treatment	42125	0.14258	2.11447	4.11867
Uterine fibroid number vs multiple	42125	0.14258	2.11447	4.11867
Coronary artery calcified atherosclerotic plaque or 130 HU threshold in type 2 diabetes	11933	0.143075	1.6552	3.21835
Dialysis-related mortality	11933	0.143075	1.6552	3.21835
Celiac disease	30/130	0.150615	1.26992	2.404
Disease progression in age-related macular degeneration	23/97	0.154019	1.31539	2.46067
Glomerular filtration rate in non diabetics	13789	0.155258	1.56668	2.9182
Smooth-surface caries	13789	0.155258	1.56668	2.9182
Chloride levels	45474	0.159776	1.74148	3.19385
Diabetic kidney disease	45474	0.159776	1.74148	3.19385
Psoriatic arthritis	45474	0.159776	1.74148	3.19385
Urate levels	18/74	0.160876	1.36006	2.48499
Initial pursuit acceleration	13/51	0.163435	1.44726	2.62149
Carotid intima media thickness	43983	0.168325	1.81243	3.22949
Nasopharyngeal carcinoma	43983	0.168325	1.81243	3.22949
Prudent dietary pattern	17502	0.174349	1.45034	2.53329
Urate levels in obese individuals	17502	0.174349	1.45034	2.53329
Monoclonal gammopathy of undetermined significance	47331	0.175889	1.61119	2.8001
BRCA1/2-negative high-risk breast cancer	42491	0.176436	1.92213	3.3345
Cancer	42491	0.176436	1.92213	3.3345
Non-small cell lung cancer	42491	0.176436	1.92213	3.3345
Sexual dimorphism in anthropometric traits	42491	0.176436	1.92213	3.3345
Stearic acid levels	42491	0.176436	1.92213	3.3345
Corneal structure	14154	0.176658	1.51063	2.61873
Coronary artery calcified atherosclerotic plaque HU threshold in type 2 diabetes	14154	0.176658	1.51063	2.61873
Heschl's gyrus morphology	14154	0.176658	1.51063	2.61873
Urate levels in lean individuals	14154	0.176658	1.51063	2.61873
Subcutaneous adipose tissue	15/61	0.17674	1.37954	2.39084
Bipolar disorder mass index interaction	44899	0.182901	2.11418	3.59159
Cannabis dependence symptom count	44899	0.182901	2.11418	3.59159
Chronic bronchitis and chronic obstructive pulmonary disease	44899	0.182901	2.11418	3.59159
Food addiction	44899	0.182901	2.11418	3.59159
Modified Stumvoll Insulin Sensitivity Index interaction	44899	0.182901	2.11418	3.59159
Renal function-related traits	44899	0.182901	2.11418	3.59159
Response to anti-retroviral therapy /d4T in HIV-1 3 peripheral neuropathy	44899	0.182901	2.11418	3.59159
Triptolide cytotoxicity	44899	0.182901	2.11418	3.59159
Beta2-Glycoprotein I plasma levels	44776	0.184318	2.53682	4.28999
Brain imaging in schizophrenia prefrontal cortex interaction	44776	0.184318	2.53682	4.28999
Bronchopulmonary dysplasia in preterm infants	44776	0.184318	2.53682	4.28999
Circulating myeloperoxidase levels	44776	0.184318	2.53682	4.28999
Current cigarettes per day in chronic obstructive pulmonary disease	44776	0.184318	2.53682	4.28999
Diffuse large B cell lymphoma	44776	0.184318	2.53682	4.28999
Fuchs's corneal dystrophy	44776	0.184318	2.53682	4.28999
Hypertension x SNP interaction	44776	0.184318	2.53682	4.28999
Nephrolithiasis	44776	0.184318	2.53682	4.28999
Neuroblastoma	44776	0.184318	2.53682	4.28999
Parental longevity parents in top 10 percent	44776	0.184318	2.53682	4.28999
Post bronchodilator percent predicted FEV1 in smoking	44776	0.184318	2.53682	4.28999
Response to selective serotonin reuptake inhibitors and depression	44776	0.184318	2.53682	4.28999
Strenuous sports or other exercises	44776	0.184318	2.53682	4.28999
Thyroid cancer , radiation-related	44776	0.184318	2.53682	4.28999
Uterine fibroid size volume	44776	0.184318	2.53682	4.28999
Vitamin B levels in ischemic stroke	44776	0.184318	2.53682	4.28999
Mild influenza infection	16011	0.186266	1.454	2.44357
Aluminium levels	45839	0.187417	1.64463	2.75381
Alzheimer's disease biomarkers	45839	0.187417	1.64463	2.75381
Coronary artery calcified atherosclerotic plaque score in type 2 diabetes	45839	0.187417	1.64463	2.75381
Glioma	45839	0.187417	1.64463	2.75381
Spherical equivalent analysis main effects and education interaction	45839	0.187417	1.64463	2.75381
Attention deficit hyperactivity disorder	21/90	0.187485	1.28776	2.15578
Immune reponse to smallpox IFN-alpha	12663	0.188793	1.5226	2.53833
Periodontal microbiota	12663	0.188793	1.5226	2.53833
Creatine kinase levels	17868	0.194412	1.40996	2.3092
Severe influenza A infection	17868	0.194412	1.40996	2.3092
Response to fenofibrate cholesterol levels	44348	0.199792	1.69149	2.72411
Systemic lupus erythematosus and Systemic sclerosis	44348	0.199792	1.69149	2.72411
Type 1 diabetes	21/91	0.202252	1.26929	2.02863
Immature fraction of reticulocytes	28/125	0.204752	1.2215	1.93725
Visceral adipose tissue/subcutaneous adipose tissue ratio	14/58	0.207416	1.34591	2.11715
Fractional exhaled nitric oxide	42856	0.212944	1.76184	2.72509
QRS interval treatment interaction	42856	0.212944	1.76184	2.72509
Total hippocampal volume	42856	0.212944	1.76184	2.72509
Perceived unattractiveness to mosquitoes	46204	0.216831	1.55798	2.38159
Plasma omega-6 polyunsaturated fatty acid levels -linolenic acid	46204	0.216831	1.55798	2.38159
Response to fenofibrate levels	46204	0.216831	1.55798	2.38159
Creatinine levels	22/97	0.22015	1.24102	1.87822
Selective IgA deficiency	14885	0.223184	1.40975	2.11428
Serum albumin level	14885	0.223184	1.40975	2.11428
Barrett's esophagus	41365	0.226515	1.87915	2.79044
Digit length ratio hand	41365	0.226515	1.87915	2.79044
Estrone/androstenedione ratio in resected early stage-receptor positive breast cancer	41365	0.226515	1.87915	2.79044
Lewy body disease	41365	0.226515	1.87915	2.79044
Multiple myeloma and monoclonal gammopathy	41365	0.226515	1.87915	2.79044
Reading disability or specific language impairment	41365	0.226515	1.87915	2.79044
Skin aging measurement	41365	0.226515	1.87915	2.79044
Type 2 diabetes nephropathy	41365	0.226515	1.87915	2.79044
Gamma glutamyl transferase levels	14/59	0.227102	1.31592	1.95066
Myocardial infarction	14/59	0.227102	1.31592	1.95066
1,5-anhydroglucitol levels	44807	0.239177	2.11389	3.02402
Adverse response to chemotherapy /leucopenia	44807	0.239177	2.11389	3.02402
Bone fracture in osteoporosis	44807	0.239177	2.11389	3.02402
Chronic hepatitis C infection	44807	0.239177	2.11389	3.02402
Clozapine-induced cytotoxicity	44807	0.239177	2.11389	3.02402
Diffuse cutaneous systemic sclerosis	44807	0.239177	2.11389	3.02402
Food antigen IgG levels	44807	0.239177	2.11389	3.02402
Glucocorticoid-induced osteonecrosis	44807	0.239177	2.11389	3.02402
Hepcidin levels	44807	0.239177	2.11389	3.02402
High altitude adaptation	44807	0.239177	2.11389	3.02402
Hippocampal subfield CA3 volume	44807	0.239177	2.11389	3.02402
Immunoglobulin A vasculitis	44807	0.239177	2.11389	3.02402
Lobe attachment -scored or self-reported	44807	0.239177	2.11389	3.02402
Lung disease severity in cystic fibrosis	44807	0.239177	2.11389	3.02402
Metabolite levels /5-HIAA ratio	44807	0.239177	2.11389	3.02402
Plasma amyloid beta peptide concentrations -40	44807	0.239177	2.11389	3.02402
Prostate-specific antigen levels on lead SNPs	44807	0.239177	2.11389	3.02402
Rapid functional decline in sporadic amyotrophic lateral sclerosis	44807	0.239177	2.11389	3.02402
Response to antipsychotic treatment in schizophrenia	44807	0.239177	2.11389	3.02402
Serum sulfate level	44807	0.239177	2.11389	3.02402
Severe aortic features in Marfan syndrome	44807	0.239177	2.11389	3.02402
Type 2 diabetes and other traits	44807	0.239177	2.11389	3.02402
Rheumatoid arthritis -positive	17/74	0.239316	1.26156	1.80399
Primary sclerosing cholangitis	13394	0.239935	1.40964	2.0121
Aging traits	44683	0.245094	2.8183	3.96285
Appendicular lean mass	44683	0.245094	2.8183	3.96285
Callous-unemotional behaviour	44683	0.245094	2.8183	3.96285
Cannabis dependence	44683	0.245094	2.8183	3.96285
Cervical artery dissection	44683	0.245094	2.8183	3.96285
Cholesterol efflux capacity stimulated assay	44683	0.245094	2.8183	3.96285
Congenital heart disease effect	44683	0.245094	2.8183	3.96285
Diabetes in response to antihypertensive drug treatment strategy interaction	44683	0.245094	2.8183	3.96285
Extraversion	44683	0.245094	2.8183	3.96285
Febrile seizures	44683	0.245094	2.8183	3.96285
Formal thought disorder in schizophrenia	44683	0.245094	2.8183	3.96285
Incident atrial fibrillation	44683	0.245094	2.8183	3.96285
Iris characteristics	44683	0.245094	2.8183	3.96285
Liver fibrosis in pediatric non-alcoholic fatty acid liver disease	44683	0.245094	2.8183	3.96285
Lung cancer interaction	44683	0.245094	2.8183	3.96285
Methotrexate phramacokinetics lymphoblastic leukemia	44683	0.245094	2.8183	3.96285
Mumps	44683	0.245094	2.8183	3.96285
Myeloproliferative neoplasms	44683	0.245094	2.8183	3.96285
Optic disc parameters	44683	0.245094	2.8183	3.96285
Poor prognosis in Crohn's disease	44683	0.245094	2.8183	3.96285
Pulmonary arterial hypertension	44683	0.245094	2.8183	3.96285
Response to antidepressants	44683	0.245094	2.8183	3.96285
Response to exercise level interaction	44683	0.245094	2.8183	3.96285
Response to platinum-based chemotherapy	44683	0.245094	2.8183	3.96285
Schizophrenia, bipolar disorder and depression	44683	0.245094	2.8183	3.96285
Schizophrenia, schizoaffective disorder or bipolar disorder	44683	0.245094	2.8183	3.96285
Spontaneous preterm birth birth	44683	0.245094	2.8183	3.96285
Thyroid function	44683	0.245094	2.8183	3.96285
Tooth agenesis	44683	0.245094	2.8183	3.96285
Vincristine-induced peripheral neuropathy in acute lymphoblastic leukemia	44683	0.245094	2.8183	3.96285
Whole-brain volume 's disease interaction	44683	0.245094	2.8183	3.96285
facial morphology traits analysis	44683	0.245094	2.8183	3.96285
middle facial morphology traits measurement	44683	0.245094	2.8183	3.96285
Granulocyte count	29/133	0.246096	1.17977	1.65408
Thiazide-induced adverse metabolic effects in hypertensive patients	14/60	0.247523	1.28723	1.7973
White matter hyperintensity burden	46569	0.247755	1.47999	2.06505
Liver enzyme levels -glutamyl transferase	15250	0.248069	1.36419	1.90174
Immune reponse to smallpox IL-2	43221	0.251554	1.62621	2.24433
Peanut allergy	43221	0.251554	1.62621	2.24433
Urinary metabolites	43221	0.251554	1.62621	2.24433
Acne	47/223	0.252948	1.13014	1.55346
Visceral fat	17107	0.2547	1.32913	1.8178
Hippocampal atrophy	11902	0.258689	1.40953	1.90587
Orofacial clefts	11902	0.258689	1.40953	1.90587
Hippocampal volume	13/56	0.264754	1.27858	1.69918
Electrocardiographic traits	45078	0.268153	1.49231	1.96417
Plasma omega-6 polyunsaturated fatty acid levels acid	45078	0.268153	1.49231	1.96417
Calcium levels	14/61	0.268607	1.25977	1.65597
Dimensional psychopathology	41730	0.272368	1.69113	2.19949
Early-onset Parkinson's disease	41730	0.272368	1.69113	2.19949
Heart rate variability traits	41730	0.272368	1.69113	2.19949
Mammographic density area	41730	0.272368	1.69113	2.19949
Right lateral prefrontal cortical growth	41730	0.272368	1.69113	2.19949
Morning vs. evening chronotype	15615	0.273855	1.32147	1.71151
Myeloid white cell count	30/140	0.274669	1.15376	1.49087
Pelvic organ prolapse /severe	17472	0.279251	1.29213	1.64829
Vitamin D levels	46935	0.279912	1.40942	1.79459
Metabolite levels	24/111	0.286407	1.16685	1.45896
Coronary artery disease or ischemic stroke	43586	0.2917	1.50996	1.86032
Frontotemporal dementia	43586	0.2917	1.50996	1.86032
Acute graft versus host disease in bone marrow transplantation effect	44837	0.296218	1.81179	2.20433
Body mass index x SNP interaction	44837	0.296218	1.81179	2.20433
Brain imaging	44837	0.296218	1.81179	2.20433
Deep ovarian and/or rectovaginal disease with dense adhesions	44837	0.296218	1.81179	2.20433
Diastolic blood pressure response to hydrochlorothiazide in hypertension	44837	0.296218	1.81179	2.20433
Familial lung cancer	44837	0.296218	1.81179	2.20433
Folate pathway vitamin levels	44837	0.296218	1.81179	2.20433
Hippocampal subfield CA1 volume	44837	0.296218	1.81179	2.20433
Lobe attachment scored	44837	0.296218	1.81179	2.20433
Renal function-related traits	44837	0.296218	1.81179	2.20433
Urinary bladder cancer	44837	0.296218	1.81179	2.20433
Red blood cell traits	18/82	0.298072	1.18946	1.43975
Prostate-specific antigen levels	15980	0.300397	1.28135	1.54101
Rheumatoid arthritis	38/182	0.301424	1.11636	1.33878
Body mass index in physically inactive individuals	45444	0.304279	1.40932	1.67682
Childhood body mass index	45444	0.304279	1.40932	1.67682
Lumbar spine bone mineral density	45444	0.304279	1.40932	1.67682
Presence of antiphospholipid antibodies	45444	0.304279	1.40932	1.67682
Relative hand skill in reading disability	45444	0.304279	1.40932	1.67682
C-reactive protein	47300	0.31301	1.34528	1.56257
Sum neutrophil eosinophil counts	28/133	0.318777	1.12788	1.28946
Neutrophil percentage of white cells	24/113	0.319367	1.14048	1.30176
Behcet's disease	42095	0.319564	1.5373	1.75375
Blood trace element levels	42095	0.319564	1.5373	1.75375
Common carotid intima-media thickness in HIV negative individuals	42095	0.319564	1.5373	1.75375
Periodontitis	42095	0.319564	1.5373	1.75375
Psychosis	42095	0.319564	1.5373	1.75375
Sense of smell	42095	0.319564	1.5373	1.75375
Adverse response to chemotherapy in breast cancer -microtubule	44714	0.323387	2.11359	2.38605
Asperger disorder	44714	0.323387	2.11359	2.38605
Blood pressure measurement sodium and potassium intervention	44714	0.323387	2.11359	2.38605
Blood pressure measurement sodium intervention	44714	0.323387	2.11359	2.38605
Blood pressure measurement sodium intervention	44714	0.323387	2.11359	2.38605
Brain volume in infants matter	44714	0.323387	2.11359	2.38605
Breast milk fatty acid composition genotype effect	44714	0.323387	2.11359	2.38605
Cardiac structure and function	44714	0.323387	2.11359	2.38605
Cerebellum growth	44714	0.323387	2.11359	2.38605
Conduct disorder count	44714	0.323387	2.11359	2.38605
EGFR mutation-positive lung adenocarcinoma	44714	0.323387	2.11359	2.38605
Event free survival in diffuse large B-cell lymphoma treated with immunochemotherapy	44714	0.323387	2.11359	2.38605
Glioblastoma -stratified	44714	0.323387	2.11359	2.38605
Glycemic traits	44714	0.323387	2.11359	2.38605
Immune reponse to smallpox IL-10	44714	0.323387	2.11359	2.38605
Left superior temporal gyrus thickness interaction	44714	0.323387	2.11359	2.38605
Lobe size	44714	0.323387	2.11359	2.38605
Male fertility	44714	0.323387	2.11359	2.38605
Multiple sclerosis and triglyceride levels	44714	0.323387	2.11359	2.38605
Myasthenia gravis	44714	0.323387	2.11359	2.38605
Optic nerve measurement area	44714	0.323387	2.11359	2.38605
Personality traits in bipolar disorder	44714	0.323387	2.11359	2.38605
Reading and spelling	44714	0.323387	2.11359	2.38605
Remission after SSRI treatment in MDD or openness	44714	0.323387	2.11359	2.38605
Response to citalopram or escitalopram and depression	44714	0.323387	2.11359	2.38605
Response to mTOR inhibitor	44714	0.323387	2.11359	2.38605
Serum prostate-specific antigen levels	44714	0.323387	2.11359	2.38605
Skin sensitivity to sun	44714	0.323387	2.11359	2.38605
Sleep traits -trait analysis	44714	0.323387	2.11359	2.38605
Temporomandibular joint disorder	44714	0.323387	2.11359	2.38605
Weight loss bypass surgery	44714	0.323387	2.11359	2.38605
Depression in smokers	20059	0.332301	1.20809	1.33097
Cardiovascular disease risk factors	43952	0.332825	1.40921	1.55033
Venous thromboembolism	43952	0.332825	1.40921	1.55033
Toenail selenium levels	11140	0.34676	1.28671	1.36278
Very long-chain saturated fatty acid levels acid 20	11140	0.34676	1.28671	1.36278
Erosive tooth wear vs non-severe	14855	0.353279	1.22745	1.27715
Bone properties	44868	0.353879	1.58522	1.64673
Cutaneous psoriasis	44868	0.353879	1.58522	1.64673
Depression trait	44868	0.353879	1.58522	1.64673
Oropharynx cancer	44868	0.353879	1.58522	1.64673
Parental longevity parental age at death	44868	0.353879	1.58522	1.64673
Proteinuria and chronic kidney disease	44868	0.353879	1.58522	1.64673
Retinopathy in non-diabetics	44868	0.353879	1.58522	1.64673
Tanning	44868	0.353879	1.58522	1.64673
Virologic severity in Herpes simplex virus type 2 infection	44868	0.353879	1.58522	1.64673
White blood cell count	20/95	0.356144	1.12761	1.16416
Alcohol dependence	20424	0.357257	1.17992	1.21449
Electroencephalogram traits	42461	0.367274	1.4091	1.41143
Esophageal squamous cell carcinoma	42461	0.367274	1.4091	1.41143
Response to cytadine analogues arabinoside	42461	0.367274	1.4091	1.41143
Cerebrospinal AB1-42 levels in Alzheimer's disease dementia	44317	0.374398	1.32105	1.29785
Colorectal cancer interaction	44317	0.374398	1.32105	1.29785
Iron status biomarkers levels	44317	0.374398	1.32105	1.29785
Plasma omega-3 polyunsaturated fatty acid levels acid	44317	0.374398	1.32105	1.29785
Cerebrospinal fluid p-tau levels in mild cognitive impairment	46174	0.378488	1.26823	1.23217
Erosive tooth wear vs none or mild	46174	0.378488	1.26823	1.23217
Chronic obstructive pulmonary disease-related biomarkers	13363	0.382217	1.20787	1.16169
Heart rate	13363	0.382217	1.20787	1.16169
Sleep duration	20790	0.382484	1.15303	1.10814
Type 2 diabetes of onset	20790	0.382484	1.15303	1.10814
Cerebral amyloid deposition imaging	15220	0.382869	1.18901	1.14153
Adverse response to chemotherapy /leucopenia + carboplatin	44744	0.399364	1.69077	1.55193
Age-related cataracts	44744	0.399364	1.69077	1.55193
Alcohol consumption in current drinkers	44744	0.399364	1.69077	1.55193
Asthma interaction	44744	0.399364	1.69077	1.55193
Bacteremia	44744	0.399364	1.69077	1.55193
Biomedical quantitative traits	44744	0.399364	1.69077	1.55193
Breast milk fatty acid composition genotype effect	44744	0.399364	1.69077	1.55193
Chemerin levels	44744	0.399364	1.69077	1.55193
Childhood and early adolescence aggressive behavior	44744	0.399364	1.69077	1.55193
Cholesterol efflux capacity	44744	0.399364	1.69077	1.55193
Depressive and manic episodes in bipolar disorder	44744	0.399364	1.69077	1.55193
End-stage renal disease	44744	0.399364	1.69077	1.55193
Gamma glutamyl transpeptidase	44744	0.399364	1.69077	1.55193
Influenza A severity	44744	0.399364	1.69077	1.55193
Intrinsic epigenetic age acceleration	44744	0.399364	1.69077	1.55193
Lean body mass	44744	0.399364	1.69077	1.55193
MGMT methylation in smokers	44744	0.399364	1.69077	1.55193
Menarche and menopause at onset	44744	0.399364	1.69077	1.55193
Neurocognitive impairment in HIV-1 infection	44744	0.399364	1.69077	1.55193
Non-response to bupropion and depression	44744	0.399364	1.69077	1.55193
Number of children ever born	44744	0.399364	1.69077	1.55193
Plasma amyloid beta peptide concentrations -42	44744	0.399364	1.69077	1.55193
Psychosis in Alzheimer's disease	44744	0.399364	1.69077	1.55193
QT interval particulate matter interaction	44744	0.399364	1.69077	1.55193
Response to lithium treatment in bipolar disorder	44744	0.399364	1.69077	1.55193
Sensory disturbances after bilateral sagittal split ramus osteotomy	44744	0.399364	1.69077	1.55193
Systolic blood pressure change trajectories	44744	0.399364	1.69077	1.55193
Ulna and radius bone mineral density	44744	0.399364	1.69077	1.55193
White blood cell count	44744	0.399364	1.69077	1.55193
White matter hyperintensities in ischemic stroke	44744	0.399364	1.69077	1.55193
Hemoglobin concentration	26/128	0.401817	1.07775	0.982649
Verbal declarative memory	21155	0.407874	1.12734	1.011
Congenital heart disease effect	44898	0.410872	1.409	1.25327
Dentate gyrus molecular layer volume	44898	0.410872	1.409	1.25327
Freckles	44898	0.410872	1.409	1.25327
GIP levels in response to oral glucose tolerance test minutes	44898	0.410872	1.409	1.25327
Ischemic stroke	44898	0.410872	1.409	1.25327
Metabolite levels -HIAA	44898	0.410872	1.409	1.25327
Multiple sclerosis	44898	0.410872	1.409	1.25327
Osteoarthritis	44898	0.410872	1.409	1.25327
PR segment	44898	0.410872	1.409	1.25327
Preterm birth effect	44898	0.410872	1.409	1.25327
Prevalent atrial fibrillation	44898	0.410872	1.409	1.25327
Reading disability or specific language impairment adjusted for IQ	44898	0.410872	1.409	1.25327
Small vessel stroke	44898	0.410872	1.409	1.25327
Ankylosing spondylitis	17441	0.4111	1.14254	1.01563
Primary biliary cirrhosis	17441	0.4111	1.14254	1.01563
Lipoprotein levels	15585	0.4126	1.15291	1.02065
Myopia	15585	0.4126	1.15291	1.02065
Juvenile idiopathic arthritis or rheumatoid factor-negative polyarticular	13728	0.413959	1.16615	1.02853
Bipolar disorder with mood-incongruent psychosis	42826	0.41476	1.30063	1.14463
Brain structure	42826	0.41476	1.30063	1.14463
Cough in response to angiotensin-converting enzyme inhibitor drugs	42826	0.41476	1.30063	1.14463
P wave duration	42826	0.41476	1.30063	1.14463
QT interval interaction	42826	0.41476	1.30063	1.14463
Red blood cell fatty acid levels	42826	0.41476	1.30063	1.14463
Response to TNF inhibitor in rheumatoid arthritis in swollen 28-joint count	42826	0.41476	1.30063	1.14463
Serum folate levels	42826	0.41476	1.30063	1.14463
Fasting plasma glucose	46539	0.415841	1.20776	1.05975
HIV-1 susceptibility	46539	0.415841	1.20776	1.05975
Phospholipid levels	46539	0.415841	1.20776	1.05975
Seasonality and depression	46539	0.415841	1.20776	1.05975
Alcohol consumption	44682	0.415928	1.24327	1.09065
Hemostatic factors and hematological phenotypes	44682	0.415928	1.24327	1.09065
Major depressive disorder	42/212	0.428157	1.04457	0.886068
Corneal astigmatism	13/63	0.430579	1.0991	0.926132
Regular attendance at a pub or social club	19664	0.436171	1.10712	0.918603
Acute lymphoblastic leukemia	14093	0.445618	1.12721	0.911113
Alanine transaminase levels	14093	0.445618	1.12721	0.911113
Response to bronchodilator in chronic obstructive pulmonary disease in FEV1	14093	0.445618	1.12721	0.911113
Longevity	15/74	0.448	1.07471	0.862948
Prostate cancer x SNP interaction	15/74	0.448	1.07471	0.862948
Hemoglobin	12236	0.449142	1.13803	0.910895
Pelvic organ prolapse	12236	0.449142	1.13803	0.910895
Attention function in attention deficit hyperactive disorder	45047	0.456976	1.17412	0.919484
IgG glycosylation	45047	0.456976	1.17412	0.919484
Non-melanoma skin cancer	45047	0.456976	1.17412	0.919484
BMI in smokers	43191	0.46139	1.20765	0.934133
Coffee consumption per day	43191	0.46139	1.20765	0.934133
Influenza A infection	43191	0.46139	1.20765	0.934133
Preeclampsia	43191	0.46139	1.20765	0.934133
Renal cell carcinoma	43191	0.46139	1.20765	0.934133
Staphylococcus aureus nasal carriage	43191	0.46139	1.20765	0.934133
Dysmenorrheic pain	41334	0.466178	1.26802	0.967734
Hearing function	41334	0.466178	1.26802	0.967734
Heart rate variability traits	41334	0.466178	1.26802	0.967734
Hematological parameters	41334	0.466178	1.26802	0.967734
IgG galactosylation phenotypes analysis	41334	0.466178	1.26802	0.967734
Magnesium levels	41334	0.466178	1.26802	0.967734
Response to anti-depressant treatment in major depressive disorder	41334	0.466178	1.26802	0.967734
Severe malaria for sickle cell variant rs334	41334	0.466178	1.26802	0.967734
Wegener's granulomatosis	41334	0.466178	1.26802	0.967734
Alcohol use disorder score	44775	0.471046	1.40889	1.06061
Alzheimer's disease time	44775	0.471046	1.40889	1.06061
Antibody level in response to infection	44775	0.471046	1.40889	1.06061
Anticoagulant levels	44775	0.471046	1.40889	1.06061
Disrupted circadian rhythm relative amplitude of rest-activity cycles	44775	0.471046	1.40889	1.06061
Drug-induced Stevens-Johnson syndrome or toxic epidermal necrolysis /TEN	44775	0.471046	1.40889	1.06061
Epilepsy	44775	0.471046	1.40889	1.06061
Estradiol levels	44775	0.471046	1.40889	1.06061
Heart rate variability traits /HF	44775	0.471046	1.40889	1.06061
Insulin-like growth factors	44775	0.471046	1.40889	1.06061
Metabolite levels measures	44775	0.471046	1.40889	1.06061
P wave terminal force	44775	0.471046	1.40889	1.06061
Parental longevity 's age at death	44775	0.471046	1.40889	1.06061
Partial epilepsies	44775	0.471046	1.40889	1.06061
Renal sinus fat	44775	0.471046	1.40889	1.06061
Response to TNF-alpha inhibitors in rheumatoid arthritis	44775	0.471046	1.40889	1.06061
Response to bupropion and depression	44775	0.471046	1.40889	1.06061
Response to tocilizumab in rheumatoid arthritis	44775	0.471046	1.40889	1.06061
Response to treatment for acute lymphoblastic leukemia	44775	0.471046	1.40889	1.06061
Schizophrenia and infection response interaction	44775	0.471046	1.40889	1.06061
Serum bilirubin levels x Mediterranean diet adherence interaction in metabolic syndrome	44775	0.471046	1.40889	1.06061
Waist-to-hip ratio adjusted for BMI in inactive individuals	44775	0.471046	1.40889	1.06061
Obesity-related traits	155/804	0.472679	1.00969	0.756601
Serum alkaline phosphatase levels	14458	0.477002	1.09078	0.807432
Cerebrospinal fluid AB1-42 levels	22251	0.483945	1.05668	0.766924
Chronic kidney disease	16/81	0.488299	1.04042	0.745802
Coronary artery calcification	20394	0.489115	1.05667	0.755686
Visceral adipose tissue adjusted for BMI	20394	0.489115	1.05667	0.755686
Blood metabolite ratios	18537	0.494754	1.05665	0.743561
Cerebrospinal fluid clusterin levels	45413	0.49716	1.11226	0.777295
Hypospadias	45413	0.49716	1.11226	0.777295
Oppositional defiant disorder dimensions in attention-deficit hyperactivity disorder	45413	0.49716	1.11226	0.777295
High density lipoprotein cholesterol levels	14/71	0.49789	1.03811	0.723953
Liver enzyme levels	43556	0.506641	1.12707	0.766357
Sodium levels	43556	0.506641	1.12707	0.766357
Post bronchodilator FEV1 in COPD	14824	0.507932	1.05662	0.715765
Airway wall thickness	41699	0.519036	1.15267	0.755902
Body mass index over time	41699	0.519036	1.15267	0.755902
Corneal curvature	41699	0.519036	1.15267	0.755902
Cutaneous squamous cell carcinoma	41699	0.519036	1.15267	0.755902
Mood instability	41699	0.519036	1.15267	0.755902
Obstetric antiphospholipid syndrome	41699	0.519036	1.15267	0.755902
Response to SSRI remission	41699	0.519036	1.15267	0.755902
Triglyceride change in response to fenofibrate in statin-treated type 2 diabetes	41699	0.519036	1.15267	0.755902
Upper eyelid morphology	41699	0.519036	1.15267	0.755902
Breast size	18/93	0.520327	1.01431	0.662648
Thrombin-activatable fibrinolysis inhibitor activation peptide	11110	0.525071	1.0566	0.680682
Gut microbiota taxa	13/67	0.526959	1.01744	0.651803
Logical memory recall in normal cognition	13/67	0.526959	1.01744	0.651803
Cadmium levels	17046	0.529661	1.02802	0.653325
Late-onset Alzheimer's disease	17046	0.529661	1.02802	0.653325
Antineutrophil cytoplasmic antibody-associated vasculitis	45778	0.536154	1.05658	0.658602
Nicotine dependence and major depression of comorbidity	45778	0.536154	1.05658	0.658602
Disc degeneration	44806	0.537295	1.20754	0.750137
Ear morphology	44806	0.537295	1.20754	0.750137
Facial morphology	44806	0.537295	1.20754	0.750137
Liver transplant-free survival in primary sclerosing cholangitis to event	44806	0.537295	1.20754	0.750137
Matrix metalloproteinase-8 levels	44806	0.537295	1.20754	0.750137
Metabolite levels -HIAA/ MHPG Ratio	44806	0.537295	1.20754	0.750137
Molar-incisor hypomineralization	44806	0.537295	1.20754	0.750137
Paneth cell defects in Crohn's disease	44806	0.537295	1.20754	0.750137
Putamen volume	44806	0.537295	1.20754	0.750137
Renal underexcretion gout	44806	0.537295	1.20754	0.750137
Response to antipsychotic treatment in schizophrenia memory	44806	0.537295	1.20754	0.750137
Skin colour saturation	44806	0.537295	1.20754	0.750137
Social autistic-like traits	44806	0.537295	1.20754	0.750137
Staphylococcus aureus nasal carriage	44806	0.537295	1.20754	0.750137
Susceptibility to persistent hepatitis B virus infection	44806	0.537295	1.20754	0.750137
Type 1 diabetes in high risk HLA genotype individuals to event	44806	0.537295	1.20754	0.750137
Logical memory recall in normal cognition	13332	0.548106	1.02011	0.61338
Eating disorders	43922	0.550095	1.05657	0.631472
Immunoglobulin A	43922	0.550095	1.05657	0.631472
Post-traumatic stress disorder	43922	0.550095	1.05657	0.631472
Total bilirubin levels	43922	0.550095	1.05657	0.631472
Uric acid levels	11475	0.559677	1.01427	0.588676
Bone ultrasound measurement of sound	42064	0.568904	1.05655	0.595941
Glycerophospholipid levels	42064	0.568904	1.05655	0.595941
Midgestational circulating levels of PCBs	42064	0.568904	1.05655	0.595941
Percentage gas trapping	42064	0.568904	1.05655	0.595941
Post-traumatic stress disorder for relatedness	42064	0.568904	1.05655	0.595941
Self-rated health	42064	0.568904	1.05655	0.595941
Mean platelet volume	53/281	0.57104	0.982118	0.550277
Idiopathic dilated cardiomyopathy	13/69	0.573342	0.980977	0.545691
Carboplatin disposition in epthelial ovarian cancer	46143	0.573694	1.0062	0.559107
Coronary artery aneurysm in Kawasaki disease	46143	0.573694	1.0062	0.559107
Body mass index <50	19633	0.57503	0.982752	0.543789
HIV-1 viral setpoint	13697	0.579407	0.986047	0.538136
Alzheimer's disease	17777	0.585105	0.975178	0.52266
Homeostasis model assessment of beta-cell function factor interaction	44287	0.591435	0.994353	0.522237
Narcolepsy	44287	0.591435	0.994353	0.522237
Response to serotonin reuptake inhibitors in major depressive disorder	44287	0.591435	0.994353	0.522237
Motion sickness	11841	0.593044	0.975198	0.509528
Cognitive decline -related	15919	0.596505	0.965877	0.499038
Acylcarnitine levels	44836	0.597564	1.05654	0.544004
Amyotrophic lateral sclerosis of onset	44836	0.597564	1.05654	0.544004
Anthropometric traits	44836	0.597564	1.05654	0.544004
Cerebrospinal fluid p-tau levels in Alzheimer's disease dementia	44836	0.597564	1.05654	0.544004
Cortisol levels	44836	0.597564	1.05654	0.544004
Depressive symptoms exposure interaction	44836	0.597564	1.05654	0.544004
Dimensional psychopathology	44836	0.597564	1.05654	0.544004
Hepcidin/transferrin saturation ratio	44836	0.597564	1.05654	0.544004
IgE grass sensitization	44836	0.597564	1.05654	0.544004
Low vWF levels	44836	0.597564	1.05654	0.544004
N-glycan levels	44836	0.597564	1.05654	0.544004
Response to platinum-based chemotherapy in non-small-cell lung cancer	44836	0.597564	1.05654	0.544004
Seborrheic dermatitis	44836	0.597564	1.05654	0.544004
Subclinical trait of interstitial lung disease peel-core ratio of HAA on CT scan	44836	0.597564	1.05654	0.544004
Superior frontal gyrus grey matter volume	44836	0.597564	1.05654	0.544004
Systolic blood pressure consumption interaction	44836	0.597564	1.05654	0.544004
Type 1 diabetes autoantibodies in high risk HLA genotype individuals to event	44836	0.597564	1.05654	0.544004
Uterine fibroid size dimension	44836	0.597564	1.05654	0.544004
Very long-chain saturated fatty acid levels acid 22	44836	0.597564	1.05654	0.544004
White matter integrity	44836	0.597564	1.05654	0.544004
nicotine metabolite ratio in current smokers	44836	0.597564	1.05654	0.544004
Daytime sleep phenotypes	49/263	0.607687	0.967222	0.481769
Aging	42430	0.615434	0.975217	0.473398
Alcohol consumption -drinks	42430	0.615434	0.975217	0.473398
Cotinine glucuronidation	42430	0.615434	0.975217	0.473398
Multiple system atrophy confirmed	42430	0.615434	0.975217	0.473398
Progressive supranuclear palsy	42430	0.615434	0.975217	0.473398
Resting metabolic rate	42430	0.615434	0.975217	0.473398
Vascular endothelial growth factor levels	42430	0.615434	0.975217	0.473398
Urate levels interaction	12206	0.625022	0.939021	0.441311
Ability to confide in someone	44652	0.630437	0.939053	0.433225
Response to cognitive-behavioural therapy in anxiety disorder	44652	0.630437	0.939053	0.433225
Hippocampal volume in Alzheimer's disease dementia	22586	0.637767	0.929523	0.418083
Cobalt levels	46874	0.643625	0.918595	0.404768
Lead levels	16650	0.650861	0.913555	0.392335
Age-related nuclear cataracts	44867	0.651716	0.939085	0.402066
Bipolar disorder or attention deficit hyperactivity disorder	44867	0.651716	0.939085	0.402066
F-cell distribution	44867	0.651716	0.939085	0.402066
Insulin resistance/response	44867	0.651716	0.939085	0.402066
LDL peak particle diameter fat intake interaction	44867	0.651716	0.939085	0.402066
Protein C levels	44867	0.651716	0.939085	0.402066
Radiation response	44867	0.651716	0.939085	0.402066
Response to antidepressants in depression	44867	0.651716	0.939085	0.402066
Systemic lupus erythematosus or rheumatoid arthritis	44867	0.651716	0.939085	0.402066
Adverse response to chemotherapy /leucopenia	44682	0.654258	1.05652	0.448233
Adverse response to chemotherapy in breast cancer	44682	0.654258	1.05652	0.448233
Binge eating behaviour and bipolar disorder	44682	0.654258	1.05652	0.448233
Birdshot chorioretinopathy	44682	0.654258	1.05652	0.448233
Blond vs. brown hair color	44682	0.654258	1.05652	0.448233
Body mass index over time in lung cancer or chronic obstructive pulmonary disease	44682	0.654258	1.05652	0.448233
Branched-chain amino acid levels	44682	0.654258	1.05652	0.448233
Breast cancer	44682	0.654258	1.05652	0.448233
Circulating phylloquinone levels	44682	0.654258	1.05652	0.448233
Circulating vasoactive peptide levels	44682	0.654258	1.05652	0.448233
Cleft palate	44682	0.654258	1.05652	0.448233
Coronary heart disease X SNP interaction	44682	0.654258	1.05652	0.448233
Corticobasal degeneration	44682	0.654258	1.05652	0.448233
Diastolic blood pressure night-to-day ratio in hypertension	44682	0.654258	1.05652	0.448233
Discordance in emotional problems in monozygotic twins	44682	0.654258	1.05652	0.448233
Drinking behavior	44682	0.654258	1.05652	0.448233
Echocardiographic traits	44682	0.654258	1.05652	0.448233
Electrodermal activity	44682	0.654258	1.05652	0.448233
Entorhinal cortical thickness	44682	0.654258	1.05652	0.448233
Erythrocyte cadmium concentration	44682	0.654258	1.05652	0.448233
Erythrocyte sedimentation rate	44682	0.654258	1.05652	0.448233
Esophageal adenocarcinoma x gastroesophageal reflux disease interaction	44682	0.654258	1.05652	0.448233
Free cholesterol levels in large LDL	44682	0.654258	1.05652	0.448233
Glomerular filtration rate change in heart transplantation	44682	0.654258	1.05652	0.448233
HDL cholesterol change in response to fenofibrate in statin-treated type 2 diabetes	44682	0.654258	1.05652	0.448233
Immunoglobulin measurement sulfate turbidity test	44682	0.654258	1.05652	0.448233
Iris color * coordinate	44682	0.654258	1.05652	0.448233
Left ventricular internal dimension in diastole	44682	0.654258	1.05652	0.448233
Longitudinal change in brain amyloid plaque burden	44682	0.654258	1.05652	0.448233
Male infertility	44682	0.654258	1.05652	0.448233
Manic episodes in bipolar disorder	44682	0.654258	1.05652	0.448233
Monocyte early outgrowth colony forming units	44682	0.654258	1.05652	0.448233
Multiple keratinocyte cancers	44682	0.654258	1.05652	0.448233
Neuritic plaques or neurofibrillary tangles	44682	0.654258	1.05652	0.448233
Neuritic plaques or neurofibrillary tangles or cerebral amyloid angiopathy	44682	0.654258	1.05652	0.448233
Neurocognitive impairment in HIV-1 infection	44682	0.654258	1.05652	0.448233
Normalized brain volume	44682	0.654258	1.05652	0.448233
Obesity in adult survivors of childhood cancer exposed to cranial radiation	44682	0.654258	1.05652	0.448233
Opioid sensitivity	44682	0.654258	1.05652	0.448233
Pediatric bone mineral content	44682	0.654258	1.05652	0.448233
Plasma plasminogen activator levels	44682	0.654258	1.05652	0.448233
Problematic alcohol use in trauma-exposed individuals	44682	0.654258	1.05652	0.448233
Psychosis proneness personality scale and revised social anhedonia scale	44682	0.654258	1.05652	0.448233
Recalcitrant atopic dermatitis	44682	0.654258	1.05652	0.448233
Response to acetaminophen	44682	0.654258	1.05652	0.448233
Response to n-3 LC-PUFA supplementation in triglyceride levels	44682	0.654258	1.05652	0.448233
Response to perphenazine in schizophrenia	44682	0.654258	1.05652	0.448233
Rheumatoid arthritis factor and/or anti-CCP seropositive	44682	0.654258	1.05652	0.448233
Sexual dysfunction /SNRI-related	44682	0.654258	1.05652	0.448233
Sickle cell anemia	44682	0.654258	1.05652	0.448233
Suicide risk	44682	0.654258	1.05652	0.448233
Survival in microsatellite instability low/stable colorectal cancer	44682	0.654258	1.05652	0.448233
Survival in sporadic amyotrophic lateral sclerosis	44682	0.654258	1.05652	0.448233
Visceral adipose tissue	44682	0.654258	1.05652	0.448233
Waist-to-hip circumference ratio vs never smoking interaction	44682	0.654258	1.05652	0.448233
Lung cancer in never smokers	12571	0.655498	0.905429	0.382417
Cerebrospinal fluid t-tau levels in mild cognitive impairment	42795	0.658435	0.905503	0.3784
Heart failure	42795	0.658435	0.905503	0.3784
Sphingolipid levels	42795	0.658435	0.905503	0.3784
Carotid plaque burden	14793	0.66635	0.89624	0.36382
Cardiac hypertrophy	45017	0.666955	0.889574	0.360307
Metabolite levels /MHPG ratio	45017	0.666955	0.889574	0.360307
Metabolite levels	45017	0.666955	0.889574	0.360307
Ovarian cancer	25173	0.670425	0.90528	0.361971
Primary biliary cholangitis	20/112	0.671984	0.918274	0.365033
Smoking behavior	47239	0.675754	0.880266	0.345
Sudden cardiac arrest	47239	0.675754	0.880266	0.345
Venous thromboembolism adjusted for sickle cell variant rs77121243-T	15/86	0.697302	0.892401	0.321743
Aggressiveness in attention deficit hyperactivity disorder	43160	0.697844	0.845084	0.304027
Diastolic blood pressure x smoking status vs non-current interaction test	43160	0.697844	0.845084	0.304027
Familial lung adenocarcinoma	43160	0.697844	0.845084	0.304027
Food allergy	43160	0.697844	0.845084	0.304027
JT interval treatment interaction	43160	0.697844	0.845084	0.304027
Lead levels in blood	43160	0.697844	0.845084	0.304027
Response to fenofibrate levels	43160	0.697844	0.845084	0.304027
Dental caries	13/75	0.699298	0.885714	0.3168
Adverse response to lamotrigine and phenytoin	44897	0.699885	0.845124	0.301574
Brain volume in infants matter	44897	0.699885	0.845124	0.301574
Cleft lip with or without cleft palate periconceptional vitamin use interaction	44897	0.699885	0.845124	0.301574
Energy expenditure	44897	0.699885	0.845124	0.301574
Frontotemporal dementia with GRN mutation	44897	0.699885	0.845124	0.301574
Gastric cancer	44897	0.699885	0.845124	0.301574
Glaucoma angle closure	44897	0.699885	0.845124	0.301574
Lactate dehydrogenase levels	44897	0.699885	0.845124	0.301574
Response to TNF inhibitor in rheumatoid arthritis in tender 28-joint count	44897	0.699885	0.845124	0.301574
Response to anti-retroviral therapy /d4T in HIV-1 2 peripheral neuropathy	44897	0.699885	0.845124	0.301574
Response to zileuton treatment in asthma change interaction	44897	0.699885	0.845124	0.301574
Serum bilirubin levels in metabolic syndrome	44897	0.699885	0.845124	0.301574
Thrombin-activatable fibrinolysis inhibitor levels	44897	0.699885	0.845124	0.301574
Huntington's disease progression	17380	0.700712	0.866598	0.308212
Immune response to smallpox vaccine -6	17380	0.700712	0.866598	0.308212
Beard thickness	13302	0.711647	0.844962	0.287433
Cerebral amyloid deposition in APOEe4 non-carriers imaging	13302	0.711647	0.844962	0.287433
Body mass index x sex x age interaction test	19/109	0.711694	0.891623	0.303248
Resting-state electroencephalogram vigilance	15523	0.717705	0.844921	0.280258
Adverse response to chemotherapy /leucopenia anthracycline-based drugs	44713	0.720432	0.845165	0.277133
Adverse response to chemotherapy /leucopenia antimetabolite drugs	44713	0.720432	0.845165	0.277133
Adverse response to chemotherapy /leucopenia platinum-based drugs	44713	0.720432	0.845165	0.277133
Alcohol consumption vs non-drinkers	44713	0.720432	0.845165	0.277133
Asthma response	44713	0.720432	0.845165	0.277133
Black vs. blond hair color	44713	0.720432	0.845165	0.277133
Black vs. red hair color	44713	0.720432	0.845165	0.277133
Blond vs non-blond hair color	44713	0.720432	0.845165	0.277133
Body mass index years interaction	44713	0.720432	0.845165	0.277133
Body mass index over time in chronic obstructive pulmonary disease	44713	0.720432	0.845165	0.277133
Cardiac repolarization	44713	0.720432	0.845165	0.277133
Carotid plaque burden interaction	44713	0.720432	0.845165	0.277133
Chlamydia trachomatis seropositivity	44713	0.720432	0.845165	0.277133
Chronic mucus hypersecretion	44713	0.720432	0.845165	0.277133
Cisplatin-induced ototoxicity	44713	0.720432	0.845165	0.277133
Cold medicine-related SJS/TEN with severe ocular complications	44713	0.720432	0.845165	0.277133
Corrected insulin response	44713	0.720432	0.845165	0.277133
Corrected insulin response adjusted for insulin sensitivity index	44713	0.720432	0.845165	0.277133
Delta-5 desaturase activity response to n3-polyunsaturated fat supplement	44713	0.720432	0.845165	0.277133
Depression and alcohol dependence	44713	0.720432	0.845165	0.277133
Dermatomyositis or juvenile dermatomyositis	44713	0.720432	0.845165	0.277133
Diffusing capacity of the lung for carbon monoxide traits	44713	0.720432	0.845165	0.277133
Egg allergy	44713	0.720432	0.845165	0.277133
Electrocardiographic conduction measures	44713	0.720432	0.845165	0.277133
Erectile dysfunction in type 1 diabetes	44713	0.720432	0.845165	0.277133
Eye color traits	44713	0.720432	0.845165	0.277133
Fractional shortening	44713	0.720432	0.845165	0.277133
Frontotemporal dementia with GRN mutation at onset	44713	0.720432	0.845165	0.277133
Gastric adenocarcinoma verified	44713	0.720432	0.845165	0.277133
Hepatitis B surface antigen seroclearance in chronic hepatitis B infection	44713	0.720432	0.845165	0.277133
Hyperactive-impulsive symptoms	44713	0.720432	0.845165	0.277133
Intracranial, abdominal aortic or thoracic aortic aneurysm	44713	0.720432	0.845165	0.277133
L-arginine levels	44713	0.720432	0.845165	0.277133
Left ventricular internal dimension in systole	44713	0.720432	0.845165	0.277133
Longitudinal alcohol consumption	44713	0.720432	0.845165	0.277133
Midgestational circulating levels of PBDEs	44713	0.720432	0.845165	0.277133
Neuropathic pain in type 2 diabetes	44713	0.720432	0.845165	0.277133
Peanut allergy -of-origin effect	44713	0.720432	0.845165	0.277133
Plasma factor VII activating protease levels	44713	0.720432	0.845165	0.277133
Plasma trimethylamine N-oxide levels	44713	0.720432	0.845165	0.277133
Psychosis proneness personality scale and revised physical anhedonia scale	44713	0.720432	0.845165	0.277133
Residual cognition	44713	0.720432	0.845165	0.277133
Resistant hypertension	44713	0.720432	0.845165	0.277133
Response to chemotherapy in breast cancer hypertensive cases dose	44713	0.720432	0.845165	0.277133
Response to haloperidol in schizophrenia	44713	0.720432	0.845165	0.277133
Retinal arteriolar caliber	44713	0.720432	0.845165	0.277133
Schizophrenia or bipolar disorder	44713	0.720432	0.845165	0.277133
Severe gingival inflammation	44713	0.720432	0.845165	0.277133
Survival in colon cancer	44713	0.720432	0.845165	0.277133
Testicular germ cell cancer	44713	0.720432	0.845165	0.277133
Time-dependent creatinine clearance change response to tenofovir treatment in HIV infection	44713	0.720432	0.845165	0.277133
Triglycerides-Blood Pressure -BP	44713	0.720432	0.845165	0.277133
Type 2 diabetes nephropathy including microalbuminuria	44713	0.720432	0.845165	0.277133
Urinary magnesium-to-creatinine ratio	44713	0.720432	0.845165	0.277133
Vitamin B12 levels	44713	0.720432	0.845165	0.277133
White matter lesion progression for white matter lesion burden at baseline	44713	0.720432	0.845165	0.277133
Inflammatory skin disease	16/93	0.722025	0.877624	0.285838
Amyotrophic lateral sclerosis	32/182	0.731627	0.900722	0.281462
Facial emotion recognition faces	45748	0.732296	0.804753	0.250737
Inflammatory biomarkers	45748	0.732296	0.804753	0.250737
Blood trace element levels	43525	0.733695	0.792217	0.24532
Cerebrospinal AB1-42 levels in mild cognitive impairment	43525	0.733695	0.792217	0.24532
Obsessive-compulsive disorder	43525	0.733695	0.792217	0.24532
Bilirubin levels	11444	0.734008	0.812452	0.251239
Serum uric acid levels in response to allopurinol in gout	11444	0.734008	0.812452	0.251239
Mean corpuscular hemoglobin concentration	23/133	0.738617	0.88292	0.267504
Airway responsiveness in chronic obstructive pulmonary disease	41306	0.742377	0.768247	0.22886
Biochemical measures	41306	0.742377	0.768247	0.22886
Eye morphology	41306	0.742377	0.768247	0.22886
Nonalcoholic fatty liver disease	41306	0.742377	0.768247	0.22886
Nonsyndromic cleft lip with or without cleft palate	41306	0.742377	0.768247	0.22886
Oral cavity cancer	41306	0.742377	0.768247	0.22886
Skin pigmentation	41306	0.742377	0.768247	0.22886
Urinary metabolite concentrations in chronic kidney disease	41306	0.742377	0.768247	0.22886
Bipolar disorder and schizophrenia	11810	0.760113	0.782313	0.21458
Cancer	46113	0.761133	0.768126	0.209658
Alzheimer's disease in APOE e4- carriers	16254	0.763417	0.799151	0.215731
Angiotensin-converting enzyme inhibitor intolerance	16254	0.763417	0.799151	0.215731
Borderline personality disorder	43891	0.766094	0.74557	0.198657
Dimensional psychopathology	43891	0.766094	0.74557	0.198657
Metabolite levels docosatrienoic acid	43891	0.766094	0.74557	0.198657
Type 2 diabetes x SNP interaction, 2df	43891	0.766094	0.74557	0.198657
Alzheimer's disease decline	18476	0.766369	0.804549	0.214084
Basophil percentage of white cells	18476	0.766369	0.804549	0.214084
Acute lymphoblastic leukemia -cell precursor	44743	0.773943	0.70426	0.180472
Acute urticaria and angioedema -steroidal anti-inflammatory drug-induced	44743	0.773943	0.70426	0.180472
Bipolar disorder and eating disorder	44743	0.773943	0.70426	0.180472
Brown vs. non-brown hair color	44743	0.773943	0.70426	0.180472
Clinical laboratory measurements	44743	0.773943	0.70426	0.180472
Conduct disorder expressed emotions interaction	44743	0.773943	0.70426	0.180472
Decline in glucose metabolism in posterior cingulate cortex	44743	0.773943	0.70426	0.180472
Docetaxel-induced peripheral neuropathy in metastatic castrate-resistant prostate cancer	44743	0.773943	0.70426	0.180472
Drug-induced liver injury	44743	0.773943	0.70426	0.180472
Endometrial cancer -endometrioid histology	44743	0.773943	0.70426	0.180472
Esophageal cancer cell	44743	0.773943	0.70426	0.180472
Exhaled nitric oxide levels	44743	0.773943	0.70426	0.180472
Exhaled nitric oxide output	44743	0.773943	0.70426	0.180472
Exploratory eye movement dysfunction in schizophrenia search score	44743	0.773943	0.70426	0.180472
Forced expiratory volume in 1 second environmental exposures interaction	44743	0.773943	0.70426	0.180472
Hippocampal volume in normal cognition	44743	0.773943	0.70426	0.180472
Leisure-time exercise behaviour	44743	0.773943	0.70426	0.180472
Light vs. dark hair color	44743	0.773943	0.70426	0.180472
Lipoprotein - cholesterol levels	44743	0.773943	0.70426	0.180472
Lipoprotein-associated phospholipase A2 activity change in response to statin therapy	44743	0.773943	0.70426	0.180472
Metabolic syndrome analysis	44743	0.773943	0.70426	0.180472
Middle childhood and early adolescence aggressive behavior	44743	0.773943	0.70426	0.180472
Narcolepsy with cataplexy	44743	0.773943	0.70426	0.180472
Non-response to antidepressants and depression	44743	0.773943	0.70426	0.180472
Optic nerve measurement area	44743	0.773943	0.70426	0.180472
Pulmonary function in asthmatics	44743	0.773943	0.70426	0.180472
Response to antidepressants and depression	44743	0.773943	0.70426	0.180472
Response to antipsychotic treatment in schizophrenia	44743	0.773943	0.70426	0.180472
Response to bupropion in depression	44743	0.773943	0.70426	0.180472
Response to platinum-based chemotherapy	44743	0.773943	0.70426	0.180472
Serum parathyroid hormone levels	44743	0.773943	0.70426	0.180472
Serum total cholesterol levels	44743	0.773943	0.70426	0.180472
Serum urate levels in chronic kidney disease	44743	0.773943	0.70426	0.180472
Suicide in bipolar disorder	44743	0.773943	0.70426	0.180472
Total cholesterol levels in HDL	44743	0.773943	0.70426	0.180472
Total cholesterol levels in LDL	44743	0.773943	0.70426	0.180472
Asthma exacerbations in inhaled corticosteroid treatment	41671	0.7796	0.704183	0.175323
Breastfeeding duration	41671	0.7796	0.704183	0.175323
Celiac disease or Rheumatoid arthritis	41671	0.7796	0.704183	0.175323
Excessive daytime sleepiness	41671	0.7796	0.704183	0.175323
Lipoprotein-associated phospholipase A2 activity and mass	41671	0.7796	0.704183	0.175323
Neurofibrillary tangles	41671	0.7796	0.704183	0.175323
Response to Vitamin E supplementation	41671	0.7796	0.704183	0.175323
Restless legs syndrome	14397	0.783453	0.768005	0.187427
Cerebrospinal fluid t-tau levels	46478	0.787492	0.734684	0.175517
Survival in pancreatic cancer	46478	0.787492	0.734684	0.175517
Serum metabolite ratios in chronic kidney disease	44256	0.795204	0.704106	0.16135
Erectile dysfunction	16984	0.803495	0.758075	0.165855
Body mass index x age interaction	14763	0.804118	0.74537	0.162498
Manganese levels	21429	0.805199	0.775681	0.168063
Circulating fibroblast growth factor 23 levels	46844	0.81147	0.704028	0.147077
Coffee consumption	46844	0.81147	0.704028	0.147077
Epilepsy and lamotrigine-induced maculopapular eruptions	46844	0.81147	0.704028	0.147077
Loneliness analysis	46844	0.81147	0.704028	0.147077
Atopic march	42036	0.812015	0.649975	0.135348
Dementia and core Alzheimer's disease neuropathologic changes	42036	0.812015	0.649975	0.135348
Eosinophilic esophagitis	42036	0.812015	0.649975	0.135348
Esophageal cancer	42036	0.812015	0.649975	0.135348
Exploratory eye movement dysfunction in schizophrenia search score	42036	0.812015	0.649975	0.135348
Hirschsprung disease	42036	0.812015	0.649975	0.135348
PR interval in Tripanosoma cruzi seropositivity	42036	0.812015	0.649975	0.135348
Pit-and-Fissure caries	42036	0.812015	0.649975	0.135348
Sarcoidosis	42036	0.812015	0.649975	0.135348
Aging to event	44774	0.817214	0.603614	0.121842
Alzheimer's disease e4 interaction	44774	0.817214	0.603614	0.121842
Anxiety in major depressive disorder	44774	0.817214	0.603614	0.121842
Beta thalassemia/hemoglobin E disease	44774	0.817214	0.603614	0.121842
Cannabis use	44774	0.817214	0.603614	0.121842
Capecitabine sensitivity	44774	0.817214	0.603614	0.121842
Clopidogrel active metabolite levels	44774	0.817214	0.603614	0.121842
Cocaine dependence	44774	0.817214	0.603614	0.121842
Dimensional psychopathology	44774	0.817214	0.603614	0.121842
Food allergy -of-origin effect	44774	0.817214	0.603614	0.121842
Frontotemporal dementia at onset	44774	0.817214	0.603614	0.121842
Functional impairment in major depressive disorder, bipolar disorder and schizophrenia	44774	0.817214	0.603614	0.121842
HDL Cholesterol - Triglycerides -TG	44774	0.817214	0.603614	0.121842
Hippocampal sclerosis	44774	0.817214	0.603614	0.121842
Idiopathic inflammatory myopathy	44774	0.817214	0.603614	0.121842
Immune reponse to smallpox TNF-alpha	44774	0.817214	0.603614	0.121842
Iris color * coordinate	44774	0.817214	0.603614	0.121842
LDL cholesterol change in response to fenofibrate in statin-treated type 2 diabetes	44774	0.817214	0.603614	0.121842
Lentiform nucleus volume	44774	0.817214	0.603614	0.121842
Lifespan	44774	0.817214	0.603614	0.121842
Liver enzyme levels transaminase	44774	0.817214	0.603614	0.121842
Lower body strength	44774	0.817214	0.603614	0.121842
Major depressive disorder	44774	0.817214	0.603614	0.121842
Metabolite levels -5-HIAA Factor score	44774	0.817214	0.603614	0.121842
Milk allergy	44774	0.817214	0.603614	0.121842
Placental abruption	44774	0.817214	0.603614	0.121842
Response to TNF antagonist treatment	44774	0.817214	0.603614	0.121842
Response to ziprazidone in schizophrenia	44774	0.817214	0.603614	0.121842
Serum 25-Hydroxyvitamin D levels	44774	0.817214	0.603614	0.121842
Smoking cessation in chronic obstructive pulmonary disease	44774	0.817214	0.603614	0.121842
Total ventricular volume	44774	0.817214	0.603614	0.121842
Treatment response for severe sepsis	44774	0.817214	0.603614	0.121842
Tumor biomarkers	44774	0.817214	0.603614	0.121842
Type 2 diabetes x SNP interaction, 1df	44774	0.817214	0.603614	0.121842
Warfarin maintenance dose	44774	0.817214	0.603614	0.121842
White matter integrity disorder risk interaction	44774	0.817214	0.603614	0.121842
Pyoderma gangrenosum in inflammatory bowel disease	44621	0.82122	0.667006	0.131376
Response to platinum-based neoadjuvant chemotherapy in cervical cancer	44621	0.82122	0.667006	0.131376
Insomnia	12905	0.826772	0.703951	0.13391
Metabolite levels -11787	47209	0.833184	0.675825	0.123338
Autism	42401	0.840098	0.603511	0.105154
Eating disorders via substances	42401	0.840098	0.603511	0.105154
Glioblastoma	42401	0.840098	0.603511	0.105154
Pulmonary function decline	42401	0.840098	0.603511	0.105154
Erectile dysfunction and prostate cancer treatment	44986	0.84436	0.633617	0.107193
Logical memory recall	44986	0.84436	0.633617	0.107193
Response to metformin	44986	0.84436	0.633617	0.107193
Western dietary pattern	44986	0.84436	0.633617	0.107193
Response to statin therapy	16/102	0.845094	0.78534	0.132178
Hair greying	13271	0.845341	0.681201	0.114452
Copper levels	24746	0.850094	0.740731	0.120301
Serum uric acid levels	20302	0.851521	0.718736	0.115523
Acute lymphoblastic leukemia in childhood cell precursor	44805	0.852204	0.52813	0.0844636
Amino acid levels	44805	0.852204	0.52813	0.0844636
Anxiety disorder	44805	0.852204	0.52813	0.0844636
Attention deficit hyperactivity disorder symptom score	44805	0.852204	0.52813	0.0844636
Bipolar disorder lithium response or schizophrenia	44805	0.852204	0.52813	0.0844636
Bone mineral density neck	44805	0.852204	0.52813	0.0844636
Cardiovascular risk factors interaction	44805	0.852204	0.52813	0.0844636
Cerebrospinal fluid beta-site APP cleaving enzyme levels	44805	0.852204	0.52813	0.0844636
Chronic periodontitis interproximal clinical attachment level	44805	0.852204	0.52813	0.0844636
Coenzyme Q10 levels	44805	0.852204	0.52813	0.0844636
Economic and political preferences	44805	0.852204	0.52813	0.0844636
End-stage coagulation	44805	0.852204	0.52813	0.0844636
Excessive hairiness	44805	0.852204	0.52813	0.0844636
Idiopathic intracranial hypertension	44805	0.852204	0.52813	0.0844636
Insomnia -induced	44805	0.852204	0.52813	0.0844636
Left ventricular obstructive tract defect effect	44805	0.852204	0.52813	0.0844636
Optic nerve measurement area	44805	0.852204	0.52813	0.0844636
Recurrent major depressive disorder	44805	0.852204	0.52813	0.0844636
Red blood cell density in sickle cell anemia	44805	0.852204	0.52813	0.0844636
Response to anti-retroviral therapy /d4T in HIV-1 1 peripheral neuropathy	44805	0.852204	0.52813	0.0844636
Response to cytidine analogues	44805	0.852204	0.52813	0.0844636
Response to inhaled corticosteroid treatment in asthma in FEV1	44805	0.852204	0.52813	0.0844636
Response to radiotherapy in cancer toxicity	44805	0.852204	0.52813	0.0844636
Serum bilirubin levels x sex interaction in metabolic syndrome	44805	0.852204	0.52813	0.0844636
Fat distribution	42767	0.86432	0.563242	0.0821277
Response to lurasidone in schizophrenia	42767	0.86432	0.563242	0.0821277
Response to statins cholesterol change	42767	0.86432	0.563242	0.0821277
Cerebrospinal fluid p-tau levels	45352	0.864852	0.603407	0.0876127
Fasting insulin factor interaction	45352	0.864852	0.603407	0.0876127
Irritable bowel syndrome	45352	0.864852	0.603407	0.0876127
Logical memory recall	45352	0.864852	0.603407	0.0876127
Tuberculosis x SNP interaction	45352	0.864852	0.603407	0.0876127
Cognitive performance	18/116	0.86844	0.775151	0.109341
Attention deficit hyperactivity disorder and conduct disorder	11414	0.870362	0.625687	0.0868742
Low density lipoprotein cholesterol levels	16224	0.871705	0.666745	0.0915468
Pursuit maintenance gain	15/99	0.874511	0.753682	0.101061
Anti-saccade response	14001	0.877543	0.639836	0.0835812
Epstein-Barr virus copy number in lymphoblastoid cell lines	21033	0.877742	0.689314	0.089888
Refractive astigmatism	21033	0.877742	0.689314	0.089888
Age at smoking initiation in chronic obstructive pulmonary disease	44835	0.880497	0.46942	0.0597425
CSF tryptophan concentration in tuberculous meningitis	44835	0.880497	0.46942	0.0597425
Fast beta electroencephalogram	44835	0.880497	0.46942	0.0597425
Idiopathic osteonecrosis of the femoral head	44835	0.880497	0.46942	0.0597425
IgG fucosylation phenotypes analysis	44835	0.880497	0.46942	0.0597425
Panic disorder	44835	0.880497	0.46942	0.0597425
Parkinson disease and lewy body pathology	44835	0.880497	0.46942	0.0597425
Response to citalopram or escitalopram in depression	44835	0.880497	0.46942	0.0597425
Response to selective serotonin reuptake inhibitors in depression	44835	0.880497	0.46942	0.0597425
Seasonality	44835	0.880497	0.46942	0.0597425
Temperament disorder	44835	0.880497	0.46942	0.0597425
Tourette syndrome	44835	0.880497	0.46942	0.0597425
Urinary metabolites -NMR features	44835	0.880497	0.46942	0.0597425
Basophil percentage of granulocytes	18810	0.880794	0.671722	0.0852627
Homeostasis model assessment of insulin resistance factor interaction	45717	0.882928	0.575944	0.0717117
Monobrow thickness	45717	0.882928	0.575944	0.0717117
Cerebrospinal fluid levels of Alzheimer's disease-related proteins	43132	0.885129	0.528007	0.0644282
Obsessive-compulsive symptoms	43132	0.885129	0.528007	0.0644282
Chromium levels	11780	0.886112	0.603303	0.0729467
Metabolic traits	16954	0.897427	0.633329	0.0685412
Scalp hair shape	46082	0.898814	0.550869	0.0587661
Hematological and biochemical traits	12145	0.900164	0.582464	0.0612628
Testicular germ cell tumor	13/90	0.901251	0.712508	0.0740807
Alcohol dependence symptom count	43497	0.902945	0.496917	0.050732
Cardiac Troponin-T levels	43497	0.902945	0.496917	0.050732
Initial pursuit acceleration in psychotic disorders	43497	0.902945	0.496917	0.050732
Logical memory recall in mild cognitive impairment	43497	0.902945	0.496917	0.050732
Conotruncal heart defects	44866	0.903375	0.422452	0.0429285
Erythema nodosum in inflammatory bowel disease	44866	0.903375	0.422452	0.0429285
Mortality in heart failure	44866	0.903375	0.422452	0.0429285
Non-alcoholic fatty liver disease histology	44866	0.903375	0.422452	0.0429285
Optic nerve measurement -to-disc ratio	44866	0.903375	0.422452	0.0429285
Peripheral artery disease	44866	0.903375	0.422452	0.0429285
Psychosis and Alzheimer's disease	44866	0.903375	0.422452	0.0429285
Pursuit maintenance gain in psychotic disorders	44866	0.903375	0.422452	0.0429285
Thiopurine-induced alopecia in inflammatory bowel disease	44866	0.903375	0.422452	0.0429285
Upper eyelid sagging severity	44866	0.903375	0.422452	0.0429285
Zinc levels	14732	0.903846	0.6032	0.0609812
Serum metabolite concentrations in chronic kidney disease	12510	0.912661	0.563013	0.0514541
Metabolite levels measures	46447	0.912729	0.527883	0.0482041
Hypertriglyceridemia	15097	0.915045	0.586408	0.0520626
Abdominal aortic aneurysm	43862	0.918151	0.469281	0.0400737
Limited cutaneous systemic scleroderma	43862	0.918151	0.469281	0.0400737
Response to angiotensin II receptor blocker therapy	43862	0.918151	0.469281	0.0400737
Adverse response to chemotherapy /leucopenia antimicrotubule drugs	44896	0.921874	0.384023	0.031239
Blood and toenail selenium levels	44896	0.921874	0.384023	0.031239
Dimensional psychopathology	44896	0.921874	0.384023	0.031239
Eye color	44896	0.921874	0.384023	0.031239
Gastroesophageal reflux disease	44896	0.921874	0.384023	0.031239
IgG N-glycosylation phenotypes analysis	44896	0.921874	0.384023	0.031239
Interleukin-1-receptor antagonist levels	44896	0.921874	0.384023	0.031239
Metabolite levels	44896	0.921874	0.384023	0.031239
Obstructive sleep apnea trait respiratory event duration	44896	0.921874	0.384023	0.031239
Oral cavity and pharyngeal cancer	44896	0.921874	0.384023	0.031239
Response to antidepressants remission	44896	0.921874	0.384023	0.031239
Information processing speed	46813	0.924881	0.506736	0.0395714
Leprosy	46813	0.924881	0.506736	0.0395714
Serum metabolite levels	14/100	0.929197	0.686812	0.0504359
Alzheimer's disease in APOE e4+ carriers	44228	0.931092	0.444555	0.0317398
Interleukin-6 levels	44228	0.931092	0.444555	0.0317398
Plasma parathyroid hormone levels	44228	0.931092	0.444555	0.0317398
Airway imaging phenotypes	41275	0.936832	0.351999	0.0229684
Alcohol and nicotine co-dependence	41275	0.936832	0.351999	0.0229684
Autoimmune thyroid diseases disease or Hashimoto's thyroiditis	41275	0.936832	0.351999	0.0229684
Bipolar disorder and infection response interaction	41275	0.936832	0.351999	0.0229684
Lipoprotein phospholipase A2 activity in cardiovascular disease	41275	0.936832	0.351999	0.0229684
Objective response to lithium treatment	41275	0.936832	0.351999	0.0229684
Response to anti-TNF therapy in rheumatoid arthritis	41275	0.936832	0.351999	0.0229684
Cognitive decline rate in late mild cognitive impairment	18/126	0.937786	0.70294	0.045152
Glomerular filtration rate in chronic kidney disease	11018	0.944649	0.469142	0.0267139
Blood trace element levels	41640	0.948927	0.324902	0.0170326
Glycemic traits	41640	0.948927	0.324902	0.0170326
Immune reponse to smallpox IL-1beta	41640	0.948927	0.324902	0.0170326
Myocardial infarction onset	41640	0.948927	0.324902	0.0170326
Osteoprotegerin levels	41640	0.948927	0.324902	0.0170326
Plasma PCSK9 levels in stable coronary artery disease	41640	0.948927	0.324902	0.0170326
Response to hepatitis C treatment	41640	0.948927	0.324902	0.0170326
Response to quetiapine in schizophrenia	41640	0.948927	0.324902	0.0170326
Systolic blood pressure in sickle cell anemia	41640	0.948927	0.324902	0.0170326
Graves' disease	13971	0.949793	0.496653	0.0255833
Breast cancer and/or colorectal cancer	42005	0.958706	0.301676	0.0127219
Hair morphology	42005	0.958706	0.301676	0.0127219
Prostate cancer onset	42005	0.958706	0.301676	0.0127219
Smoking initiation	42005	0.958706	0.301676	0.0127219
Subjective response to lithium treatment in bipolar disorder	42005	0.958706	0.301676	0.0127219
Cerebrospinal fluid t-tau levels in normal cognition	45323	0.959253	0.383862	0.015969
Obstructive sleep apnea trait hypopnea index	45323	0.959253	0.383862	0.015969
Tourette's syndrome or obsessive-compulsive disorder	14702	0.962316	0.469003	0.0180157
Hippocampal volume in mild cognitive impairment	42370	0.966613	0.281547	0.00956045
Interleukin-10 levels	42370	0.966613	0.281547	0.00956045
Palmitic acid levels	42370	0.966613	0.281547	0.00956045
Hemoglobin levels	12479	0.970525	0.408507	0.0122218
Palmitoleic acid -7 levels	46054	0.971479	0.35183	0.0101804
Liver enzyme levels transaminase	42736	0.973007	0.263934	0.00722243
Body mass index	43101	0.978176	0.248393	0.00548104
Immune response to measles-mumps-rubella vaccine	43101	0.978176	0.248393	0.00548104
Interferon alpha levels in systemic lupus erythematosus	43101	0.978176	0.248393	0.00548104
Logical memory recall in mild cognitive impairment	43101	0.978176	0.248393	0.00548104
Clozapine-induced agranulocytosis	26877	0.979275	0.519121	0.0108721
Aspartate aminotransferase levels	13575	0.98189	0.372393	0.00680569
Common carotid intima-media thickness in HIV infection	43466	0.982355	0.234579	0.00417607
Periodontal disease-related phenotypes	13940	0.984642	0.36173	0.00559871
Amyotrophic lateral sclerosis	19845	0.98532	0.430483	0.00636646
Empathy quotient	44197	0.988466	0.211095	0.00244885
Response to antidepressants improvement	11355	0.988521	0.29108	0.00336074
Response to methotrexate in juvenile idiopathic arthritis	15036	0.990692	0.333111	0.00311505
Contrast sensitivity	44927	0.992461	0.191881	0.00145207
Cerebrospinal AB1-42 levels in normal cognition	27211	0.992742	0.440502	0.00320878
Blood metabolite levels	19/158	0.993842	0.575551	0.00355536
Diabetic retinopathy	17227	0.996666	0.28758	0.000960327
Bronchopulmonary dysplasia	14277	0.997429	0.22803	0.000586945
Diisocyanate-induced asthma	32/261	0.99892	0.587084	0.000634672
Initial alcohol sensitivity	12420	0.999271	0.127833	9.31819e-05
Night sleep phenotypes	77/555	0.999616	0.674206	0.000259061
Alcoholic chronic pancreatitis	10/145	0.999988	0.311239	3.76458e-06

## Sheet: Fig 3b Source Data
Term	P_value	OddsRatio	CombinedScore
Subcutaneous adipose tissue	1.18686e-07	52.2715	833.563
Mercury levels	4.29686e-05	51.8984	521.841
Cognitive decline rate in late mild cognitive impairment	0.00010413	18.5845	170.418
Tourette syndrome	0.00016509	134.818	1174.13
Birth weight	0.000372505	24.0242	189.677
Glycated hemoglobin levels	0.00734606	16.8049	82.5724
Age-related macular degeneration	0.00756283	16.5455	80.8168
Dental caries	0.00939952	14.7264	68.7295
Extraversion	0.00971292	131.296	608.465
Conotruncal heart defects effects	0.00971292	131.296	608.465
Longitudinal change in brain amyloid plaque burden	0.00971292	131.296	608.465
Lung cancer interaction	0.00971292	131.296	608.465
Diastolic blood pressure x smoking status vs never interaction test	0.00971292	131.296	608.465
Nasopharyngeal carcinoma x SNP interaction	0.00988677	14.3323	66.1657
Pain medicine use during menstruation	0.0116444	105.032	467.698
Glycemic traits	0.0116444	105.032	467.698
Household income	0.0116444	105.032	467.698
Hyperopia	0.0116444	105.032	467.698
Cognitive test performance	0.0116444	105.032	467.698
Logical memory recall in Alzheimer's disease dementia	0.0116444	105.032	467.698
Corrected insulin response	0.0116444	105.032	467.698
Corrected insulin response adjusted for insulin sensitivity index	0.0116444	105.032	467.698
Menstruation quality of life impact	0.0116444	105.032	467.698
Age-related macular degeneration neovascularisation	0.0135723	87.5219	376.32
Non-cardia gastric cancer	0.0135723	87.5219	376.32
Non-response to antidepressants and depression	0.0135723	87.5219	376.32
QT interval particulate matter interaction	0.0135723	87.5219	376.32
Cholesterol efflux capacity	0.0135723	87.5219	376.32
Non-response to selective serotonin reuptake inhibitors and depression	0.0154965	75.015	312.598
Partial epilepsies	0.0154965	75.015	312.598
Response to TNF antagonist treatment	0.0154965	75.015	312.598
Circulating myeloperoxidase levels	0.0154965	75.015	312.598
Major depressive disorder	0.0154965	75.015	312.598
Drug-induced Stevens-Johnson syndrome or toxic epidermal necrolysis /TEN	0.0154965	75.015	312.598
Susceptibility to persistent hepatitis B virus infection	0.017417	65.6349	265.841
Type 2 diabetes and other traits	0.017417	65.6349	265.841
Paneth cell defects in Crohn's disease	0.017417	65.6349	265.841
Response to antipsychotic treatment in schizophrenia memory	0.017417	65.6349	265.841
Severe aortic features in Marfan syndrome	0.017417	65.6349	265.841
Acute insulin response	0.0193339	58.3392	230.2
N-glycan levels	0.0193339	58.3392	230.2
Age-related macular degeneration atrophy	0.0193339	58.3392	230.2
Type 1 diabetes autoantibodies in high risk HLA genotype individuals to event	0.0193339	58.3392	230.2
Body mass index x SNP interaction	0.0193339	58.3392	230.2
Response to selective serotonin reuptake inhibitors in depression	0.0193339	58.3392	230.2
Complement C3 and C4 levels	0.0193339	58.3392	230.2
Midgestational circulating levels of PBDEs genetic effect	0.0193339	58.3392	230.2
General cognitive ability	0.0203338	5.53632	21.5666
Tonometry	0.0212472	52.5026	202.216
Radiation response	0.0212472	52.5026	202.216
Response to antidepressants in depression	0.0212472	52.5026	202.216
Multiple sclerosis	0.0231568	47.7273	179.715
Thrombin-activatable fibrinolysis inhibitor levels	0.0231568	47.7273	179.715
Gastric cancer	0.0231568	47.7273	179.715
Peak insulin response	0.0231568	47.7273	179.715
Modified Stumvoll Insulin Sensitivity Index interaction	0.0231568	47.7273	179.715
Nonsyndromic cleft lip with or without cleft palate	0.0250628	43.7478	161.271
Biochemical measures	0.0250628	43.7478	161.271
Hepatocellular carcinoma	0.0269651	40.3806	145.903
Esophageal cancer	0.0288639	37.4944	132.924
Pit-and-Fissure caries	0.0288639	37.4944	132.924
Late-onset myasthenia gravis	0.0288639	37.4944	132.924
Midgestational circulating levels of PCBs	0.0288639	37.4944	132.924
Aging	0.030759	34.993	121.831
Autism	0.030759	34.993	121.831
Glioblastoma	0.030759	34.993	121.831
Rosacea symptom severity	0.0308485	7.70834	26.8148
Neuroticism	0.0312513	7.6529	26.5226
BMI in smokers	0.0345385	30.8731	103.909
Preeclampsia	0.0345385	30.8731	103.909
Influenza A infection	0.0345385	30.8731	103.909
Response to fenofibrate levels	0.0345385	30.8731	103.909
Pulse pressure x alcohol consumption vs heavy interaction test	0.0364228	29.1564	96.5824
Cleft lip with or without cleft palate	0.0383036	27.6205	90.1039
Lipid traits component 1	0.0383036	27.6205	90.1039
Adult asthma	0.0401807	26.2382	84.3391
Worry too long after an embarrassing experience	0.0401807	26.2382	84.3391
Plasma parathyroid hormone levels	0.0401807	26.2382	84.3391
Type 2 diabetes	0.0419079	4.13854	13.1286
Cutaneous malignant melanoma	0.0420543	24.9875	79.1801
Non-melanoma skin cancer	0.0439244	23.8505	74.5396
Blood sugar levels	0.0439244	23.8505	74.5396
Childhood body mass index	0.0457909	22.8124	70.3458
Chloride levels	0.0457909	22.8124	70.3458
Alzheimer disease and age of onset	0.0476538	21.8607	66.5396
Glioma	0.0476538	21.8607	66.5396
Carboplatin disposition in epthelial ovarian cancer	0.0495132	20.9853	63.0715
Age at first birth	0.0513691	20.1771	59.9002
Fasting plasma glucose	0.0513691	20.1771	59.9002
HIV-1 susceptibility	0.0513691	20.1771	59.9002
Metabolite levels measures	0.0513691	20.1771	59.9002
Bladder cancer	0.0532214	19.4288	56.9905
Feeling fed-up	0.0550702	18.734	54.3127
Monoclonal gammopathy of undetermined significance	0.0550702	18.734	54.3127
Multiple myeloma	0.0569155	18.0871	51.8411
Refractive error	0.0569155	18.0871	51.8411
Uric acid levels	0.0587573	17.4833	49.5537
Orofacial clefts	0.0605955	16.9185	47.4316
Nonsyndromic cleft lip with cleft palate	0.0624303	16.389	45.4582
Self-reported risk-taking behaviour	0.0624303	16.389	45.4582
Total body bone mineral density	0.0679137	14.982	40.2942
Cerebral amyloid deposition in APOEe4 non-carriers imaging	0.0679137	14.982	40.2942
Lumbar spine bone mineral density	0.0679137	14.982	40.2942
Hemoglobin A1c levels	0.0697345	14.5651	38.7876
Obesity-related traits	0.0702809	2.73729	7.26819
Alanine transaminase levels	0.0715519	14.1707	37.3728
Coronary artery calcified atherosclerotic plaque HU threshold in type 2 diabetes	0.0715519	14.1707	37.3728
Serum alkaline phosphatase levels	0.0733658	13.7971	36.0421
Nickel levels	0.0751763	13.4426	34.7885
Post bronchodilator FEV1 in COPD	0.0751763	13.4426	34.7885
Response to methotrexate in juvenile idiopathic arthritis	0.0769833	13.1059	33.6058
Feeling worry	0.080587	12.4806	31.4313
Melanoma	0.080587	12.4806	31.4313
Endometrial cancer	0.084177	11.9121	29.4804
Femoral neck bone mineral density	0.084177	11.9121	29.4804
Psoriasis vulgaris	0.0859669	11.6468	28.5788
Basal cell carcinoma	0.0877534	11.393	27.7218
Intracranial aneurysm	0.0877534	11.393	27.7218
ALT levels after remission induction therapy in actute lymphoblastic leukemia	0.0895364	11.1501	26.9063
Severe influenza A infection	0.0895364	11.1501	26.9063
Endometriosis	0.0913161	10.9172	26.1296
Gout	0.0913161	10.9172	26.1296
Initial pursuit acceleration	0.0948653	10.4795	24.6823
Glaucoma	0.0966348	10.2735	24.0072
Post bronchodilator FEV1/FVC ratio in COPD	0.098401	10.0754	23.3619
Bone mineral density	0.100164	9.88481	22.7444
Serum total protein level	0.100164	9.88481	22.7444
Depression in smokers	0.100164	9.88481	22.7444
Visceral adipose tissue adjusted for BMI	0.101923	9.70127	22.1532
Gut microbiota units	0.103679	9.5244	21.5866
Pulse pressure x alcohol consumption interaction test	0.103679	9.5244	21.5866
Dupuytren's disease	0.103679	9.5244	21.5866
Verbal declarative memory	0.105432	9.35385	21.0433
Refractive astigmatism	0.105432	9.35385	21.0433
Visceral adipose tissue/subcutaneous adipose tissue ratio	0.107181	9.18929	20.5218
BMI in non-smokers	0.107181	9.18929	20.5218
Waist-hip ratio	0.107181	9.18929	20.5218
Albumin-globulin ratio	0.11067	8.8769	19.5398
Advanced age-related macular degeneration	0.11241	8.72851	19.0771
Hypertension	0.11241	8.72851	19.0771
LDL cholesterol levels	0.117608	8.31161	17.7902
Photic sneeze reflex	0.119334	8.18133	17.3921
Atopic dermatitis	0.122777	7.93262	16.6378
Copper levels	0.122777	7.93262	16.6378
Waist-to-hip ratio adjusted for BMI for smoking behaviour	0.124493	7.81383	16.2802
Depression	0.126206	7.69853	15.9347
Myopia	0.127916	7.58658	15.6009
Glucose homeostasis traits	0.127916	7.58658	15.6009
Loneliness	0.129622	7.47782	15.2782
Tuberculosis	0.131326	7.37213	14.966
Chronic lymphocytic leukemia	0.134722	7.16943	14.3714
Small cell lung carcinoma	0.134722	7.16943	14.3714
BMI for smoking behaviour	0.139793	6.88539	13.5476
Body mass index analysis main effects and smoking interaction	0.139793	6.88539	13.5476
Extremely high intelligence	0.141477	6.79563	13.2896
Eyebrow thickness	0.144835	6.62292	12.7965
Systemic lupus erythematosus	0.158848	2.91832	5.36915
Intelligence	0.159533	2.91016	5.3416
Bone mineral density	0.159789	5.94288	10.8986
Cognitive function	0.164717	5.7461	10.3632
Diastolic blood pressure x smoking status vs never interaction test	0.167987	5.62196	10.0288
Neurociticism	0.172868	5.44545	9.55801
Disease progression in age-related macular degeneration	0.172868	5.44545	9.55801
Loneliness	0.184148	5.07358	8.58457
Waist-to-hip ratio adjusted for body mass index	0.195279	4.74904	7.75674
Allergic rhinitis	0.200004	4.62226	7.43916
Cognitive performance	0.203139	4.54142	7.23842
Coronary artery disease	0.206528	2.44936	3.86343
Cholesterol, total	0.210923	4.3511	6.77144
Colorectal cancer	0.215559	4.24433	6.51302
Body mass index	0.223363	1.72248	2.58191
Celiac disease	0.22475	4.0457	6.03928
Mean corpuscular hemoglobin concentration	0.229306	3.95315	5.82179
Neutrophil percentage of granulocytes	0.251698	3.54708	4.89329
Eosinophil percentage of granulocytes	0.257562	3.45242	4.6832
Diverticular disease	0.26338	3.36265	4.4863
Eosinophil percentage of white cells	0.269155	3.27739	4.30148
Blond vs. brown/black hair color	0.269155	3.27739	4.30148
Platelet distribution width	0.283398	3.08191	3.88599
Allergic disease , hay fever or eczema	0.286214	3.04555	3.81004
Sum eosinophil basophil counts	0.287618	3.02769	3.77288
Chronic inflammatory diseases	0.293207	2.95828	3.62945
LDL cholesterol	0.298753	2.89196	3.49389
Rheumatoid arthritis	0.300133	2.87584	3.46116
Triglycerides	0.302885	2.84412	3.39702
Parkinson's disease	0.302885	2.84412	3.39702
Spherical equivalent or myopia of diagnosis	0.312434	2.73837	3.18571
Bipolar disorder	0.316487	2.69539	3.10098
Eosinophil counts	0.323191	2.62666	2.96685
Asthma	0.32983	2.56132	2.84095
Post bronchodilator FEV1/FVC ratio	0.332468	2.53607	2.79275
Major depressive disorder	0.340322	2.46321	2.655
Menarche at onset	0.340322	2.46321	2.655
Breast cancer	0.349371	2.38327	2.5063
Monocyte count	0.35576	2.32924	2.40727
Diastolic blood pressure	0.360424	1.62137	1.65457
Plateletcrit	0.364602	2.25755	2.27775
Systolic blood pressure	0.368228	1.59323	1.59172
Red blood cell count	0.383154	2.11772	2.03157
Waist-to-hip ratio adjusted for BMI >50	0.388011	2.08328	1.97229
Mean platelet volume	0.424412	1.84972	1.5853
Mean corpuscular volume	0.512767	1.41679	0.94632
Platelet count	0.513735	1.41283	0.941015
Schizophrenia	0.518118	1.17205	0.770684
Prostate cancer	0.544641	1.29351	0.785971
Waist-to-hip ratio adjusted for BMI x sex x age interaction test	0.562432	1.23036	0.708053
Height	0.647404	0.972333	0.422755
Night sleep phenotypes	0.666665	0.92186	0.373785
Crohn's disease	0.703356	0.832	0.292775
Inflammatory bowel disease	0.755615	0.715618	0.200533
Blood protein levels	0.789285	0.713322	0.168792
Heel bone mineral density	0.833601	0.559291	0.101791

## Sheet: Fig 5 Source Data
SampleSize	Europeans	AFR	Others	DATE	LINK
2237	TRUE	FALSE	FALSE	2007-07-26	www.ncbi.nlm.nih.gov/pubmed/17611496
1222	FALSE	FALSE	FALSE	2007-09-19	www.ncbi.nlm.nih.gov/pubmed/17903307
1093	FALSE	FALSE	TRUE	2008-10-01	www.ncbi.nlm.nih.gov/pubmed/18835860
347	FALSE	FALSE	TRUE	2009-02-01	www.ncbi.nlm.nih.gov/pubmed/19187332
4342	TRUE	FALSE	FALSE	2009-02-27	www.ncbi.nlm.nih.gov/pubmed/19247474
1633	TRUE	FALSE	FALSE	2009-03-20	www.ncbi.nlm.nih.gov/pubmed/19300482
7691	TRUE	FALSE	FALSE	2009-03-20	www.ncbi.nlm.nih.gov/pubmed/19300500
1205	TRUE	TRUE	TRUE	2009-05-07	www.ncbi.nlm.nih.gov/pubmed/19426955
492	FALSE	FALSE	TRUE	2009-08-28	www.ncbi.nlm.nih.gov/pubmed/19714205
20288	TRUE	FALSE	FALSE	2009-12-13	www.ncbi.nlm.nih.gov/pubmed/20010834
20890	TRUE	FALSE	FALSE	2009-12-13	www.ncbi.nlm.nih.gov/pubmed/20010835
2781	TRUE	TRUE	FALSE	2009-12-23	www.ncbi.nlm.nih.gov/pubmed/20032318
3901	TRUE	FALSE	FALSE	2010-02-01	www.ncbi.nlm.nih.gov/pubmed/20159242
4320	TRUE	FALSE	FALSE	2010-02-21	www.ncbi.nlm.nih.gov/pubmed/20173748
31266	TRUE	FALSE	FALSE	2010-04-25	www.ncbi.nlm.nih.gov/pubmed/20418888
41150	TRUE	FALSE	FALSE	2010-04-25	www.ncbi.nlm.nih.gov/pubmed/20418889
74035	TRUE	FALSE	FALSE	2010-04-25	www.ncbi.nlm.nih.gov/pubmed/20418890
2383	TRUE	FALSE	FALSE	2010-08-13	www.ncbi.nlm.nih.gov/pubmed/20709820
369	TRUE	FALSE	FALSE	2010-08-24	www.ncbi.nlm.nih.gov/pubmed/20811658
26475	FALSE	FALSE	FALSE	2010-09-23	www.ncbi.nlm.nih.gov/pubmed/20860503
2950	TRUE	FALSE	FALSE	2010-10-29	www.ncbi.nlm.nih.gov/pubmed/21037115
2832	TRUE	FALSE	FALSE	2010-12-08	www.ncbi.nlm.nih.gov/pubmed/21150878
3397	TRUE	FALSE	FALSE	2011-06-16	www.ncbi.nlm.nih.gov/pubmed/21685187
274	FALSE	FALSE	TRUE	2011-07-01	www.ncbi.nlm.nih.gov/pubmed/21787189
4836	FALSE	FALSE	TRUE	2011-07-31	www.ncbi.nlm.nih.gov/pubmed/21804548
5388	TRUE	TRUE	TRUE	2011-07-31	www.ncbi.nlm.nih.gov/pubmed/21804549
3314	FALSE	FALSE	TRUE	2011-07-21	www.ncbi.nlm.nih.gov/pubmed/21814517
32442	TRUE	FALSE	FALSE	2011-09-10	www.ncbi.nlm.nih.gov/pubmed/21907864
48201	TRUE	FALSE	FALSE	2011-09-25	www.ncbi.nlm.nih.gov/pubmed/21946350
8842	TRUE	TRUE	TRUE	2011-10-18	www.ncbi.nlm.nih.gov/pubmed/22006218
5421	TRUE	FALSE	FALSE	2011-11-11	www.ncbi.nlm.nih.gov/pubmed/22080838
2638	FALSE	FALSE	TRUE	2011-12-25	www.ncbi.nlm.nih.gov/pubmed/22197933
4118	TRUE	FALSE	FALSE	2012-03-15	www.ncbi.nlm.nih.gov/pubmed/22424883
418	TRUE	FALSE	FALSE	2012-04-26	www.ncbi.nlm.nih.gov/pubmed/22538805
2665	FALSE	FALSE	TRUE	2012-04-26	www.ncbi.nlm.nih.gov/pubmed/22541561
573	TRUE	FALSE	TRUE	2012-05-02	www.ncbi.nlm.nih.gov/pubmed/22560479
4279	TRUE	FALSE	FALSE	2012-05-05	www.ncbi.nlm.nih.gov/pubmed/22561531
1644	TRUE	FALSE	FALSE	2012-07-05	www.ncbi.nlm.nih.gov/pubmed/22792082
32389	FALSE	TRUE	FALSE	2012-05-22	www.ncbi.nlm.nih.gov/pubmed/22832964
32875	TRUE	FALSE	FALSE	2012-07-26	www.ncbi.nlm.nih.gov/pubmed/22837378
18604	TRUE	FALSE	FALSE	2012-09-28	www.ncbi.nlm.nih.gov/pubmed/23028483
11696	FALSE	FALSE	TRUE	2012-09-25	www.ncbi.nlm.nih.gov/pubmed/23049750
1951	TRUE	FALSE	FALSE	2012-11-09	www.ncbi.nlm.nih.gov/pubmed/23144326
802	FALSE	FALSE	TRUE	2012-11-21	www.ncbi.nlm.nih.gov/pubmed/23180272
3855	TRUE	FALSE	TRUE	2012-12-04	www.ncbi.nlm.nih.gov/pubmed/23181788
11687	FALSE	TRUE	TRUE	2012-11-29	www.ncbi.nlm.nih.gov/pubmed/23192594
50047	TRUE	FALSE	FALSE	2012-12-20	www.ncbi.nlm.nih.gov/pubmed/23284291
1408	TRUE	FALSE	FALSE	2013-03-17	www.ncbi.nlm.nih.gov/pubmed/23502781
403	TRUE	FALSE	TRUE	2013-03-19	www.ncbi.nlm.nih.gov/pubmed/23508266
14976	TRUE	FALSE	FALSE	2013-04-01	www.ncbi.nlm.nih.gov/pubmed/23517042
1544	TRUE	FALSE	FALSE	2013-03-27	www.ncbi.nlm.nih.gov/pubmed/23541324
1419	TRUE	FALSE	FALSE	2013-05-01	www.ncbi.nlm.nih.gov/pubmed/23577725
5844	TRUE	FALSE	FALSE	2013-04-14	www.ncbi.nlm.nih.gov/pubmed/23583980
429	TRUE	TRUE	TRUE	2013-07-05	www.ncbi.nlm.nih.gov/pubmed/23829686
1726	TRUE	TRUE	TRUE	2013-07-29	www.ncbi.nlm.nih.gov/pubmed/23897914
1144	FALSE	FALSE	TRUE	2013-08-06	www.ncbi.nlm.nih.gov/pubmed/23932459
877	FALSE	FALSE	TRUE	2013-08-13	www.ncbi.nlm.nih.gov/pubmed/23967269
994	TRUE	FALSE	FALSE	2013-08-28	www.ncbi.nlm.nih.gov/pubmed/23984888
1556	TRUE	TRUE	FALSE	2013-09-02	www.ncbi.nlm.nih.gov/pubmed/24023788
3684	TRUE	FALSE	FALSE	2013-11-17	www.ncbi.nlm.nih.gov/pubmed/24241537
581	TRUE	FALSE	FALSE	2013-11-23	www.ncbi.nlm.nih.gov/pubmed/24280104
7914	TRUE	TRUE	TRUE	2014-01-02	www.ncbi.nlm.nih.gov/pubmed/24383474
20776	TRUE	FALSE	FALSE	2013-12-30	www.ncbi.nlm.nih.gov/pubmed/24388013
1084	TRUE	FALSE	FALSE	2013-04-17	www.ncbi.nlm.nih.gov/pubmed/24429156
124	TRUE	FALSE	FALSE	2014-01-31	www.ncbi.nlm.nih.gov/pubmed/24486069
550	TRUE	FALSE	TRUE	2014-02-06	www.ncbi.nlm.nih.gov/pubmed/24516586
12337	TRUE	TRUE	FALSE	2014-02-07	www.ncbi.nlm.nih.gov/pubmed/24621683
2035	FALSE	FALSE	TRUE	2014-03-24	www.ncbi.nlm.nih.gov/pubmed/24665060
189	FALSE	FALSE	TRUE	2014-04-30	www.ncbi.nlm.nih.gov/pubmed/24792382
9049	TRUE	TRUE	TRUE	2014-05-13	www.ncbi.nlm.nih.gov/pubmed/24824216
820	TRUE	TRUE	FALSE	2014-05-13	www.ncbi.nlm.nih.gov/pubmed/24825563
52253	TRUE	TRUE	TRUE	2014-06-15	www.ncbi.nlm.nih.gov/pubmed/24929828
665	FALSE	FALSE	TRUE	2014-06-14	www.ncbi.nlm.nih.gov/pubmed/24954085
6535	TRUE	TRUE	TRUE	2014-07-03	www.ncbi.nlm.nih.gov/pubmed/24993907
9614	TRUE	TRUE	FALSE	2014-07-09	www.ncbi.nlm.nih.gov/pubmed/25006744
2698	TRUE	FALSE	FALSE	2014-07-08	www.ncbi.nlm.nih.gov/pubmed/25044411
3246	TRUE	TRUE	TRUE	2014-08-02	www.ncbi.nlm.nih.gov/pubmed/25085501
5727	TRUE	TRUE	FALSE	2015-03-01	www.ncbi.nlm.nih.gov/pubmed/25101718
6889	FALSE	FALSE	FALSE	2014-09-03	www.ncbi.nlm.nih.gov/pubmed/25189868
510	TRUE	FALSE	FALSE	2014-09-15	www.ncbi.nlm.nih.gov/pubmed/25221879
7297	TRUE	FALSE	FALSE	2014-09-21	www.ncbi.nlm.nih.gov/pubmed/25241909
470	FALSE	FALSE	TRUE	2015-07-01	www.ncbi.nlm.nih.gov/pubmed/25325441
4108	TRUE	FALSE	FALSE	2014-12-16	www.ncbi.nlm.nih.gov/pubmed/25514360
2640	FALSE	FALSE	FALSE	2015-02-27	www.ncbi.nlm.nih.gov/pubmed/25517131
1553	TRUE	FALSE	FALSE	2014-12-18	www.ncbi.nlm.nih.gov/pubmed/25533491
80607	TRUE	FALSE	FALSE	2014-12-31	www.ncbi.nlm.nih.gov/pubmed/25551457
724	TRUE	FALSE	FALSE	2015-03-01	www.ncbi.nlm.nih.gov/pubmed/25562107
1188	FALSE	FALSE	TRUE	2015-01-13	www.ncbi.nlm.nih.gov/pubmed/25584925
120	FALSE	FALSE	FALSE	2015-01-20	www.ncbi.nlm.nih.gov/pubmed/25601762
1163	TRUE	FALSE	FALSE	2015-02-23	www.ncbi.nlm.nih.gov/pubmed/25713168
898	TRUE	FALSE	FALSE	2015-04-26	www.ncbi.nlm.nih.gov/pubmed/25918132
12400	FALSE	FALSE	FALSE	2015-06-05	www.ncbi.nlm.nih.gov/pubmed/25979521
489	TRUE	FALSE	FALSE	2015-05-27	www.ncbi.nlm.nih.gov/pubmed/26025128
12031	TRUE	TRUE	FALSE	2015-06-01	www.ncbi.nlm.nih.gov/pubmed/26030696
304	TRUE	FALSE	FALSE	2015-06-02	www.ncbi.nlm.nih.gov/pubmed/26031901
2282	TRUE	TRUE	TRUE	2015-06-08	www.ncbi.nlm.nih.gov/pubmed/26053186
133	TRUE	TRUE	TRUE	2015-06-17	www.ncbi.nlm.nih.gov/pubmed/26083242
1163	TRUE	FALSE	TRUE	2015-07-16	www.ncbi.nlm.nih.gov/pubmed/26183928
2573	TRUE	FALSE	FALSE	2015-08-13	www.ncbi.nlm.nih.gov/pubmed/26272072
1518	TRUE	FALSE	FALSE	2015-09-25	www.ncbi.nlm.nih.gov/pubmed/26407342
6873	TRUE	FALSE	FALSE	2015-09-29	www.ncbi.nlm.nih.gov/pubmed/26417704
29303	TRUE	FALSE	FALSE	2015-09-27	www.ncbi.nlm.nih.gov/pubmed/26423011
6577	TRUE	TRUE	FALSE	2016-10-27	www.ncbi.nlm.nih.gov/pubmed/26503814
1335	TRUE	FALSE	FALSE	2015-11-03	www.ncbi.nlm.nih.gov/pubmed/26534935
889	TRUE	FALSE	FALSE	2015-11-24	www.ncbi.nlm.nih.gov/pubmed/26620591
6260	TRUE	TRUE	FALSE	2015-12-03	www.ncbi.nlm.nih.gov/pubmed/26634245
38199	TRUE	FALSE	FALSE	2015-12-04	www.ncbi.nlm.nih.gov/pubmed/26635082
2537	TRUE	FALSE	FALSE	2016-05-01	www.ncbi.nlm.nih.gov/pubmed/26651848
1083	FALSE	TRUE	FALSE	2016-01-11	www.ncbi.nlm.nih.gov/pubmed/26752167
2239	TRUE	TRUE	TRUE	2016-03-09	www.ncbi.nlm.nih.gov/pubmed/26959369
12558	TRUE	TRUE	TRUE	2016-03-15	www.ncbi.nlm.nih.gov/pubmed/26977737
1728	FALSE	FALSE	FALSE	2016-03-22	www.ncbi.nlm.nih.gov/pubmed/27005419
13886	TRUE	FALSE	FALSE	2016-04-06	www.ncbi.nlm.nih.gov/pubmed/27130862
1227	FALSE	TRUE	FALSE	2016-05-03	www.ncbi.nlm.nih.gov/pubmed/27142222
157242	TRUE	FALSE	FALSE	2016-05-16	www.ncbi.nlm.nih.gov/pubmed/27182965
3777	FALSE	TRUE	FALSE	2016-05-13	www.ncbi.nlm.nih.gov/pubmed/27393504
1900	TRUE	FALSE	FALSE	2016-07-20	www.ncbi.nlm.nih.gov/pubmed/27439200
2239	TRUE	TRUE	TRUE	2016-08-03	www.ncbi.nlm.nih.gov/pubmed/27488534
9949	TRUE	TRUE	FALSE	2016-09-09	www.ncbi.nlm.nih.gov/pubmed/27611488
5070	TRUE	FALSE	FALSE	2016-09-06	www.ncbi.nlm.nih.gov/pubmed/27612410
11532	TRUE	TRUE	FALSE	2016-09-26	www.ncbi.nlm.nih.gov/pubmed/27669027
237	FALSE	FALSE	FALSE	2017-01-02	www.ncbi.nlm.nih.gov/pubmed/28044437
48943	TRUE	FALSE	FALSE	2017-02-06	www.ncbi.nlm.nih.gov/pubmed/28166213
58918	TRUE	TRUE	TRUE	2017-02-06	www.ncbi.nlm.nih.gov/pubmed/28166215
440	TRUE	FALSE	TRUE	2017-02-04	www.ncbi.nlm.nih.gov/pubmed/28167095
1072	TRUE	TRUE	TRUE	2017-03-14	www.ncbi.nlm.nih.gov/pubmed/28292921
196760	TRUE	TRUE	TRUE	2017-04-26	www.ncbi.nlm.nih.gov/pubmed/28443625
5037	FALSE	FALSE	TRUE	2017-05-01	www.ncbi.nlm.nih.gov/pubmed/28461288
439	TRUE	FALSE	FALSE	2017-06-01	www.ncbi.nlm.nih.gov/pubmed/28468790
237	TRUE	FALSE	FALSE	2017-05-12	www.ncbi.nlm.nih.gov/pubmed/28500057
5085	FALSE	FALSE	TRUE	2017-05-17	www.ncbi.nlm.nih.gov/pubmed/28520984
7671	TRUE	TRUE	TRUE	2017-05-18	www.ncbi.nlm.nih.gov/pubmed/28521775
24108	TRUE	FALSE	FALSE	2017-06-12	www.ncbi.nlm.nih.gov/pubmed/28604730
10817	TRUE	FALSE	FALSE	2017-07-24	www.ncbi.nlm.nih.gov/pubmed/28738859
954	FALSE	TRUE	FALSE	2017-09-16	www.ncbi.nlm.nih.gov/pubmed/28921760
130639	TRUE	FALSE	FALSE	2017-09-19	www.ncbi.nlm.nih.gov/pubmed/28928442
3968	TRUE	FALSE	FALSE	2017-10-20	www.ncbi.nlm.nih.gov/pubmed/29066090
19733	TRUE	TRUE	TRUE	2017-10-27	www.ncbi.nlm.nih.gov/pubmed/29077507
360838	TRUE	FALSE	FALSE	2017-10-30	www.ncbi.nlm.nih.gov/pubmed/29083406
2025	FALSE	FALSE	TRUE	2017-08-24	www.ncbi.nlm.nih.gov/pubmed/29088834
8842	FALSE	FALSE	TRUE	2017-11-01	www.ncbi.nlm.nih.gov/pubmed/29095316
820	TRUE	FALSE	FALSE	2017-10-26	www.ncbi.nlm.nih.gov/pubmed/29229094
142486	TRUE	TRUE	TRUE	2017-12-22	www.ncbi.nlm.nih.gov/pubmed/29273806
11822	TRUE	TRUE	TRUE	2018-02-02	www.ncbi.nlm.nih.gov/pubmed/29394082
128608	TRUE	TRUE	TRUE	2018-02-15	www.ncbi.nlm.nih.gov/pubmed/29455858
119	FALSE	FALSE	TRUE	2018-03-08	www.ncbi.nlm.nih.gov/pubmed/29518117
2450	TRUE	FALSE	FALSE	2018-03-13	www.ncbi.nlm.nih.gov/pubmed/29532581
1908	TRUE	FALSE	TRUE	2018-02-26	www.ncbi.nlm.nih.gov/pubmed/29535761
407	TRUE	FALSE	FALSE	2018-03-15	www.ncbi.nlm.nih.gov/pubmed/29551627
5286	TRUE	FALSE	FALSE	2018-03-15	www.ncbi.nlm.nih.gov/pubmed/29551738
4024	TRUE	FALSE	FALSE	2018-04-10	www.ncbi.nlm.nih.gov/pubmed/29631575
360838	TRUE	FALSE	FALSE	2018-04-18	www.ncbi.nlm.nih.gov/pubmed/29679657
9938	TRUE	TRUE	FALSE	2018-05-15	www.ncbi.nlm.nih.gov/pubmed/29767774
102453	TRUE	FALSE	FALSE	2018-05-21	www.ncbi.nlm.nih.gov/pubmed/29785011
667	TRUE	FALSE	FALSE	2018-05-22	www.ncbi.nlm.nih.gov/pubmed/29786918
31930	TRUE	FALSE	FALSE	2018-06-19	www.ncbi.nlm.nih.gov/pubmed/29924316
8372	TRUE	FALSE	FALSE	2018-07-26	www.ncbi.nlm.nih.gov/pubmed/30049742
90715	TRUE	TRUE	TRUE	2018-07-30	www.ncbi.nlm.nih.gov/pubmed/30061609
1645	TRUE	FALSE	FALSE	2018-08-01	www.ncbi.nlm.nih.gov/pubmed/30068317
352	TRUE	TRUE	TRUE	2018-08-16	www.ncbi.nlm.nih.gov/pubmed/30113228
11962	TRUE	TRUE	FALSE	2018-09-10	www.ncbi.nlm.nih.gov/pubmed/30199657
9716	TRUE	TRUE	FALSE	2018-09-07	www.ncbi.nlm.nih.gov/pubmed/30219690
450406	TRUE	FALSE	FALSE	2018-05-03	www.ncbi.nlm.nih.gov/pubmed/30271922
290	TRUE	FALSE	FALSE	2018-10-23	www.ncbi.nlm.nih.gov/pubmed/30353303
244	TRUE	TRUE	TRUE	2018-10-24	www.ncbi.nlm.nih.gov/pubmed/30367910
8031	TRUE	TRUE	FALSE	2018-10-29	www.ncbi.nlm.nih.gov/pubmed/30373671
3000	TRUE	FALSE	TRUE	2018-11-19	www.ncbi.nlm.nih.gov/pubmed/30456811
11744	TRUE	FALSE	FALSE	2018-12-05	www.ncbi.nlm.nih.gov/pubmed/30527956
30810	TRUE	FALSE	FALSE	2018-12-11	www.ncbi.nlm.nih.gov/pubmed/30552067
54543	TRUE	FALSE	FALSE	2018-12-19	www.ncbi.nlm.nih.gov/pubmed/30578877
459000	TRUE	FALSE	FALSE	2018-12-27	www.ncbi.nlm.nih.gov/pubmed/30595370
346813	TRUE	FALSE	TRUE	2019-01-07	www.ncbi.nlm.nih.gov/pubmed/30617275
377334	TRUE	FALSE	FALSE	2019-01-14	www.ncbi.nlm.nih.gov/pubmed/30643251
518633	TRUE	FALSE	FALSE	2019-01-14	www.ncbi.nlm.nih.gov/pubmed/30643258
6646	FALSE	FALSE	TRUE	2019-01-18	www.ncbi.nlm.nih.gov/pubmed/30657218
2685	FALSE	TRUE	FALSE	2018-12-06	www.ncbi.nlm.nih.gov/pubmed/30679032
1347	TRUE	TRUE	TRUE	2019-01-29	www.ncbi.nlm.nih.gov/pubmed/30697902
14654	FALSE	TRUE	TRUE	2019-02-20	www.ncbi.nlm.nih.gov/pubmed/30787307
321047	TRUE	FALSE	FALSE	2019-02-25	www.ncbi.nlm.nih.gov/pubmed/30804560
257811	FALSE	FALSE	FALSE	2019-02-25	www.ncbi.nlm.nih.gov/pubmed/30804561
432	TRUE	FALSE	FALSE	2019-03-07	www.ncbi.nlm.nih.gov/pubmed/30845926
111913	TRUE	TRUE	TRUE	2019-03-29	www.ncbi.nlm.nih.gov/pubmed/30926973
314633	TRUE	FALSE	FALSE	2019-03-28	www.ncbi.nlm.nih.gov/pubmed/30929738
517472	TRUE	FALSE	FALSE	2019-04-02	www.ncbi.nlm.nih.gov/pubmed/30940143
522	TRUE	FALSE	FALSE	2019-04-26	www.ncbi.nlm.nih.gov/pubmed/31028280
339801	TRUE	FALSE	FALSE	2019-04-26	www.ncbi.nlm.nih.gov/pubmed/31036433
165456	FALSE	FALSE	TRUE	2019-03-25	www.ncbi.nlm.nih.gov/pubmed/31089300
145	TRUE	FALSE	FALSE	2019-05-15	www.ncbi.nlm.nih.gov/pubmed/31092817
15862	FALSE	TRUE	TRUE	2019-06-19	www.ncbi.nlm.nih.gov/pubmed/31217584
18567	TRUE	FALSE	FALSE	2019-07-11	www.ncbi.nlm.nih.gov/pubmed/31294817
1345	TRUE	TRUE	TRUE	2019-06-29	www.ncbi.nlm.nih.gov/pubmed/31299468
5585	TRUE	TRUE	FALSE	2019-07-19	www.ncbi.nlm.nih.gov/pubmed/31324189
35705	TRUE	FALSE	TRUE	2019-07-17	www.ncbi.nlm.nih.gov/pubmed/31326317
10709	TRUE	TRUE	FALSE	2019-07-24	www.ncbi.nlm.nih.gov/pubmed/31339356
346545	TRUE	FALSE	FALSE	2019-07-30	www.ncbi.nlm.nih.gov/pubmed/31361310
1908	TRUE	FALSE	TRUE	2019-06-24	www.ncbi.nlm.nih.gov/pubmed/31372216
3187	TRUE	FALSE	FALSE	2019-08-04	www.ncbi.nlm.nih.gov/pubmed/31379025
3980	FALSE	FALSE	TRUE	2019-08-21	www.ncbi.nlm.nih.gov/pubmed/31434886
316614	TRUE	FALSE	FALSE	2019-08-14	www.ncbi.nlm.nih.gov/pubmed/31453325
741	TRUE	FALSE	FALSE	2019-09-19	www.ncbi.nlm.nih.gov/pubmed/31537151
250	TRUE	FALSE	FALSE	2019-09-26	www.ncbi.nlm.nih.gov/pubmed/31557306
394283	TRUE	FALSE	FALSE	2019-10-17	www.ncbi.nlm.nih.gov/pubmed/31619474
417151	TRUE	FALSE	FALSE	2019-10-24	www.ncbi.nlm.nih.gov/pubmed/31669095
462690	TRUE	FALSE	FALSE	2019-11-06	www.ncbi.nlm.nih.gov/pubmed/31689377
11259	TRUE	FALSE	FALSE	2019-11-11	www.ncbi.nlm.nih.gov/pubmed/31710517
706	TRUE	TRUE	TRUE	2019-08-14	www.ncbi.nlm.nih.gov/pubmed/31786426
5971	TRUE	FALSE	FALSE	2019-12-26	www.ncbi.nlm.nih.gov/pubmed/31879980
4291	FALSE	FALSE	TRUE	2020-01-04	www.ncbi.nlm.nih.gov/pubmed/31902109
771388	TRUE	FALSE	FALSE	2020-01-20	www.ncbi.nlm.nih.gov/pubmed/31959851
590	TRUE	FALSE	FALSE	2020-01-23	www.ncbi.nlm.nih.gov/pubmed/31982041
1776	FALSE	TRUE	FALSE	2020-02-07	www.ncbi.nlm.nih.gov/pubmed/32117412
783	TRUE	FALSE	FALSE	2020-03-02	www.ncbi.nlm.nih.gov/pubmed/32119686
5185	TRUE	FALSE	FALSE	2020-03-10	www.ncbi.nlm.nih.gov/pubmed/32157176
407	FALSE	FALSE	TRUE	2020-03-27	www.ncbi.nlm.nih.gov/pubmed/32222710
336066	TRUE	FALSE	FALSE	2020-03-30	www.ncbi.nlm.nih.gov/pubmed/32231276
536345	TRUE	TRUE	TRUE	2020-04-15	www.ncbi.nlm.nih.gov/pubmed/32296059
209808	FALSE	FALSE	TRUE	2020-06-08	www.ncbi.nlm.nih.gov/pubmed/32514122
3815	TRUE	FALSE	FALSE	2020-06-17	www.ncbi.nlm.nih.gov/pubmed/32558485
762	FALSE	FALSE	TRUE	2020-06-22	www.ncbi.nlm.nih.gov/pubmed/32572135
282871	TRUE	FALSE	FALSE	2020-06-23	www.ncbi.nlm.nih.gov/pubmed/32589924
7198	TRUE	FALSE	FALSE	2020-06-24	www.ncbi.nlm.nih.gov/pubmed/32592749
117130	TRUE	FALSE	FALSE	2020-06-30	www.ncbi.nlm.nih.gov/pubmed/32603359
1298	FALSE	TRUE	FALSE	2020-07-07	www.ncbi.nlm.nih.gov/pubmed/32650023
305945	TRUE	FALSE	FALSE	2020-07-23	www.ncbi.nlm.nih.gov/pubmed/32700739
4908	FALSE	FALSE	TRUE	2020-07-31	www.ncbi.nlm.nih.gov/pubmed/32737115
407	FALSE	FALSE	TRUE	2020-08-18	www.ncbi.nlm.nih.gov/pubmed/32824824
3310	FALSE	TRUE	TRUE	2020-08-25	www.ncbi.nlm.nih.gov/pubmed/32841424
34167	TRUE	FALSE	FALSE	2020-09-02	www.ncbi.nlm.nih.gov/pubmed/32890573
842717	TRUE	FALSE	FALSE	2020-10-20	www.ncbi.nlm.nih.gov/pubmed/33082346
4010	FALSE	FALSE	TRUE	2020-10-22	www.ncbi.nlm.nih.gov/pubmed/33093117
200766	TRUE	FALSE	FALSE	2020-10-27	www.ncbi.nlm.nih.gov/pubmed/33106845
709	FALSE	FALSE	TRUE	2020-10-28	www.ncbi.nlm.nih.gov/pubmed/33115937
1816	FALSE	FALSE	TRUE	2020-11-17	www.ncbi.nlm.nih.gov/pubmed/33235445
414294	TRUE	FALSE	FALSE	2021-01-06	www.ncbi.nlm.nih.gov/pubmed/33407712
251091	TRUE	TRUE	TRUE	2021-04-28	www.ncbi.nlm.nih.gov/pubmed/33909500
